# Supplementary material for: Autophagy repression by antigen and cytokines shapes mitochondrial, migration and effector machinery in CD8 T cells
Source: Nat Immunol. 2025 Feb 27;26(3):429–43. doi: 10.1038/s41590-025-02090-1 (PMC11876071; doi:10.1038/s41590-025-02090-1)
Supplement: Supplementary file 3 — Source proteomics data for Figs. 5, 6 and 7: Proteomics data (copies per cell) from CTLs in RPMI (replete amino acids) ± VPS34i, and HBSS (amino acid starvation) ± VPS34i for 18 h. [file 41590_2025_2090_MOESM3_ESM.xlsx]

## Sheet: Datafile_1_info
Datafile for Figures 5, 6 and 7
sheet name	content
copy-number:	protein copy numbers per cell for CTL in RPMI; + 18h VPS34i ; 18h HBSS ; 18h HBSS +VPS34i
	proteins in green type are detected on less than 2 peptides, and are considered "weak" hits
Fig5 UP(RPMI_VPS34i)	list and average copy number per cell of proteins that are increased 1.5 fold in CTL + 18h VPS34i
Fig5 enrichment(RPMI_VPS34i)	terms and proteins in clustered enrichment analysis performed on proteins 1.5fold increased with VPS34i in RPMI
Fig5 UP(HBSSI_VPS34i)	list and average copy number per cell of proteins that are increased 1.5 fold in CTL + 18h HBSS +/- VPS34i
Fig5 enrichment(HBSS_VPS34i)	terms and proteins in clustered enrichment analysis performed on proteins 1.5fold increased with VPS34i in HBSS
Fig6 mitochondrial list	list and average copy number per cell of mitochondrtial proteins identified by Mitocarta 3.0
Fig6 ETC	list and average copy number per cell of proteins involved in Electron Transport Chain as identified by MitoCarta3.0
Fig7 DOWN(HBSS_VPS34i)	list and average copy number per cell of proteins that are decreased 1.5 fold in CTL + 18h HBSS +/- VPS34i
Fig7 enrichment(HBSS_VPS34i)	terms and proteins in clustered enrichment analysis performed on proteins 1.5fold decreased with VPS34i in HBSS

## Sheet: Fig7 enrichment(HBSS_VPS34i)
Annotation Cluster "mitochondrion"	Enrichment Score: 1.537657770178158
Category	Term	Count	%	PValue	Genes	List Total	Pop Hits	Pop Total	Fold Enrichment
GOTERM_CC_DIRECT	GO:0005743~mitochondrial inner membrane	11	13.4146	0.00851536	OXA1L, MRPL20, TIMM9, MFN1, TIMM44, ERAL1, MRPL57, COX5A, MRPL24, ATP5F1E, SLC25A24	77	388	7030	2.58837
GOTERM_CC_DIRECT	GO:0005739~mitochondrion	21	25.6098	0.0340401	ABCB6, TIMM9, FOXK2, RPL35A, TIMM44, MTHFS, ERAL1, MRPL57, COX5A, MRPL24, SYNE2, ATP5F1E, ATP5IF1, OXA1L, PRDX2, MRPL20, MFN1, TOMM7, ARGLU1, GLUL, SLC25A24	77	1228	7030	1.5613
UP_KW_CELLULAR_COMPONENT	KW-0999~Mitochondrion inner membrane	7	8.53659	0.0434175	OXA1L, TIMM9, TIMM44, ERAL1, COX5A, ATP5F1E, SLC25A24	72	236	6495	2.67567
UP_KW_CELLULAR_COMPONENT	KW-0496~Mitochondrion	16	19.5122	0.0561708	ABCB6, TIMM9, TIMM44, ERAL1, MRPL57, COX5A, MRPL24, SYNE2, ATP5F1E, ATP5IF1, OXA1L, MRPL20, MFN1, TOMM7, GLUL, SLC25A24	72	893	6495	1.61627
Annotation Cluster "mitoribosome"	Enrichment Score: 0.7798617336016266
Category	Term	Count	%	PValue	Genes	List Total	Pop Hits	Pop Total	Fold Enrichment
UP_KW_MOLECULAR_FUNCTION	KW-0689~Ribosomal protein	5	6.09756	0.0942642	MRPL20, RPL36A, RPL35A, MRPL57, MRPL24	43	181	4367	2.80547
GOTERM_CC_DIRECT	GO:0005762~mitochondrial large ribosomal subunit	3	3.65854	0.111789	MRPL20, MRPL57, MRPL24	77	53	7030	5.16785
GOTERM_MF_DIRECT	GO:0003735~structural constituent of ribosome	5	6.09756	0.116499	MRPL20, RPL36A, RPL35A, MRPL57, MRPL24	73	167	6432	2.63801
UP_KW_MOLECULAR_FUNCTION	KW-0687~Ribonucleoprotein	6	7.31707	0.12568	MRPL20, HNRNPA2B1, RPL36A, RPL35A, MRPL57, MRPL24	43	278	4367	2.1919
KEGG_PATHWAY	mmu03010:Ribosome	4	4.87805	0.134497	MRPL20, RPL36A, RPL35A, MRPL24	38	125	3613	3.04253
GOTERM_CC_DIRECT	GO:0005840~ribosome	5	6.09756	0.161595	MRPL20, RPL36A, RPL35A, MRPL57, MRPL24	77	196	7030	2.32905
GOTERM_BP_DIRECT	GO:0032543~mitochondrial translation	3	3.65854	0.254649	MRPL20, MRPL57, MRPL24	74	91	6818	3.03742
GOTERM_BP_DIRECT	GO:0006412~translation	5	6.09756	0.325169	MRPL20, RPL36A, RPL35A, MRPL57, MRPL24	74	269	6818	1.71255
GOTERM_CC_DIRECT	GO:1990904~ribonucleoprotein complex	6	7.31707	0.344922	MRPL20, HNRNPA2B1, RPL36A, RPL35A, MRPL57, MRPL24	77	358	7030	1.53015
Annotation Cluster "protein transport"	Enrichment Score: 0.6479161609735361
Category	Term	Count	%	PValue	Genes	List Total	Pop Hits	Pop Total	Fold Enrichment
UP_KW_BIOLOGICAL_PROCESS	KW-0811~Translocation	3	3.65854	0.122291	NUP85, TIMM9, TIMM44	42	65	4397	4.83187
UP_KW_BIOLOGICAL_PROCESS	KW-0813~Transport	13	15.8537	0.154816	ABCB6, VPS33A, TIMM9, TIMM44, HIKESHI, ATP5F1E, SLC7A3, NUP85, HNRNPA2B1, TOMM7, C2CD2L, SLC25A24, TMED4	42	948	4397	1.43563
UP_KW_BIOLOGICAL_PROCESS	KW-0653~Protein transport	7	8.53659	0.238043	NUP85, VPS33A, TIMM9, TOMM7, TIMM44, HIKESHI, TMED4	42	450	4397	1.62852
GOTERM_BP_DIRECT	GO:0006886~intracellular protein transport	4	4.87805	0.341597	VPS33A, CLTA, TIMM44, TMED4	74	193	6818	1.90954
GOTERM_BP_DIRECT	GO:0015031~protein transport	7	8.53659	0.374145	NUP85, VPS33A, TIMM9, TOMM7, TIMM44, HIKESHI, TMED4	74	462	6818	1.39599
Annotation Cluster "lysosome"	Enrichment Score: 0.5068032393236425
Category	Term	Count	%	PValue	Genes	List Total	Pop Hits	Pop Total	Fold Enrichment
GOTERM_CC_DIRECT	GO:0005764~lysosome	7	8.53659	0.0613939	PIP4P1, PLEKHF1, ABCB6, VPS33A, SIDT1, PIP4K2A, MT1	77	260	7030	2.45804
GOTERM_CC_DIRECT	GO:0031902~late endosome membrane	3	3.65854	0.218087	PIP4P1, ABCB6, VPS33A	77	81	7030	3.38143
UP_KW_CELLULAR_COMPONENT	KW-0458~Lysosome	5	6.09756	0.221709	PIP4P1, PLEKHF1, ABCB6, VPS33A, PIP4K2A	72	221	6495	2.04091
GOTERM_CC_DIRECT	GO:0005765~lysosomal membrane	3	3.65854	0.539651	PIP4P1, ABCB6, VPS33A	77	166	7030	1.64998
UP_KW_CELLULAR_COMPONENT	KW-0967~Endosome	4	4.87805	0.71528	PIP4P1, ABCB6, KIFC1, VPS33A	72	334	6495	1.08034
GOTERM_CC_DIRECT	GO:0005768~endosome	4	4.87805	0.794429	PIP4P1, PLEKHF1, ABCB6, VPS33A	77	385	7030	0.948558
Annotation Cluster "cytoskeleton"	Enrichment Score: 0.32819061692601215
Category	Term	Count	%	PValue	Genes	List Total	Pop Hits	Pop Total	Fold Enrichment
GOTERM_CC_DIRECT	GO:0015629~actin cytoskeleton	3	3.65854	0.326388	ACTA1, TPM2, STK38L	77	108	7030	2.53608
UP_KW_MOLECULAR_FUNCTION	KW-0009~Actin-binding	3	3.65854	0.33952	TPM2, STK38L, SYNE2	43	125	4367	2.4374
UP_KW_CELLULAR_COMPONENT	KW-0206~Cytoskeleton	8	9.7561	0.521472	ACTA1, KIFC1, NUP85, TPM2, CLTA, STK38L, ATM, SYNE2	72	619	6495	1.16586
GOTERM_MF_DIRECT	GO:0003779~actin binding	3	3.65854	0.562178	TPM2, STK38L, SYNE2	73	167	6432	1.58281
GOTERM_CC_DIRECT	GO:0005856~cytoskeleton	7	8.53659	0.703626	ACTA1, NUP85, TPM2, CLTA, STK38L, ATM, SYNE2	77	641	7030	0.997022
Annotation Cluster "transferase/kinase"	Enrichment Score: 0.2799353693295827
Category	Term	Count	%	PValue	Genes	List Total	Pop Hits	Pop Total	Fold Enrichment
GOTERM_BP_DIRECT	GO:0018105~peptidyl-serine phosphorylation	3	3.65854	0.302454	RPS6KA4, STK38L, ATM	74	103	6818	2.68355
UP_KW_MOLECULAR_FUNCTION	KW-0418~Kinase	5	6.09756	0.379719	RPS6KA4, GIT2, STK38L, PIP4K2A, ATM	43	324	4367	1.56726
GOTERM_BP_DIRECT	GO:0016310~phosphorylation	5	6.09756	0.471569	RPS6KA4, GIT2, STK38L, PIP4K2A, ATM	74	329	6818	1.40023
GOTERM_MF_DIRECT	GO:0016301~kinase activity	5	6.09756	0.489709	RPS6KA4, GIT2, STK38L, PIP4K2A, ATM	73	322	6432	1.36816
UP_KW_MOLECULAR_FUNCTION	KW-0808~Transferase	11	13.4146	0.491184	RPS6KA4, UGCG, GIT2, MOCS3, STK38L, ZFP91, PIP4K2A, ATM, METTL6, NSUN6, GLUL	43	991	4367	1.12729
UP_KW_MOLECULAR_FUNCTION	KW-0723~Serine/threonine-protein kinase	3	3.65854	0.571816	RPS6KA4, STK38L, ATM	43	197	4367	1.54657
GOTERM_MF_DIRECT	GO:0004674~protein serine/threonine kinase activity	3	3.65854	0.697422	RPS6KA4, STK38L, ATM	73	214	6432	1.23518
GOTERM_MF_DIRECT	GO:0004672~protein kinase activity	3	3.65854	0.730525	RPS6KA4, STK38L, ATM	73	228	6432	1.15934
GOTERM_BP_DIRECT	GO:0006468~protein phosphorylation	3	3.65854	0.796792	RPS6KA4, STK38L, ATM	74	273	6818	1.01247
Annotation Cluster "ER"	Enrichment Score: 0.21143070841479622
Category	Term	Count	%	PValue	Genes	List Total	Pop Hits	Pop Total	Fold Enrichment
GOTERM_CC_DIRECT	GO:0005789~endoplasmic reticulum membrane	7	8.53659	0.402655	BSCL2, ABCB6, CCDC47, GIMAP1, C2CD2L, PTMS, TMED4	77	472	7030	1.35401
UP_KW_CELLULAR_COMPONENT	KW-0256~Endoplasmic reticulum	7	8.53659	0.723501	BSCL2, ABCB6, CCDC47, GIMAP1, GLUL, C2CD2L, TMED4	72	647	6495	0.975979
GOTERM_CC_DIRECT	GO:0005783~endoplasmic reticulum	8	9.7561	0.796774	BSCL2, ABCB6, CCDC47, GIMAP1, RPL36A, GLUL, C2CD2L, TMED4	77	818	7030	0.892897
Annotation Cluster "DNA binding/transcription regulation"	Enrichment Score: 0.19682286112595762
Category	Term	Count	%	PValue	Genes	List Total	Pop Hits	Pop Total	Fold Enrichment
GOTERM_BP_DIRECT	GO:0045944~positive regulation of transcription from RNA polymerase II promoter	8	9.7561	0.284814	RPS6KA4, ZFP292, SUMO2, RFX5, FOXK2, ATM, GABPB1, PTMS	74	499	6818	1.47712
GOTERM_MF_DIRECT	GO:0001228~transcriptional activator activity, RNA polymerase II transcription regulatory region sequence-specific binding	3	3.65854	0.390209	ZFP292, RFX5, FOXK2	73	120	6432	2.20274
GOTERM_BP_DIRECT	GO:0006357~regulation of transcription from RNA polymerase II promoter	6	7.31707	0.464409	ZFP292, CTBP1, RFX5, FOXK2, ZFP91, HMGN1	74	417	6818	1.32569
GOTERM_MF_DIRECT	GO:0000981~RNA polymerase II transcription factor activity, sequence-specific DNA binding	3	3.65854	0.528493	ZFP292, RFX5, FOXK2	73	157	6432	1.68362
GOTERM_CC_DIRECT	GO:0043231~intracellular membrane-bounded organelle	5	6.09756	0.781897	RFX5, CBX1, FOXK2, ATM, GLUL	77	487	7030	0.937358
UP_KW_MOLECULAR_FUNCTION	KW-0238~DNA-binding	5	6.09756	0.876793	ZFP292, RFX5, FOXK2, ATM, HMGN1	43	632	4367	0.803466
GOTERM_MF_DIRECT	GO:0003677~DNA binding	6	7.31707	0.947866	ZFP292, RFX5, CBX1, FOXK2, ATM, HMGN1	73	781	6432	0.676898
UP_KW_BIOLOGICAL_PROCESS	KW-0805~Transcription regulation	5	6.09756	0.973046	ZFP292, CTBP1, RFX5, FOXK2, GABPB1	42	864	4397	0.605848
UP_KW_BIOLOGICAL_PROCESS	KW-0804~Transcription	5	6.09756	0.981453	ZFP292, CTBP1, RFX5, FOXK2, GABPB1	42	911	4397	0.574591
Annotation Cluster "cytoplamsic vesicle"	Enrichment Score: 0.1801634706429533
Category	Term	Count	%	PValue	Genes	List Total	Pop Hits	Pop Total	Fold Enrichment
GOTERM_MF_DIRECT	GO:0044877~macromolecular complex binding	5	6.09756	0.585897	GIT2, VPS33A, CLTA, ATM, ATP5F1E	73	363	6432	1.21363
UP_KW_CELLULAR_COMPONENT	KW-0968~Cytoplasmic vesicle	4	4.87805	0.648472	PIP4P1, VPS33A, CLTA, ATM	72	302	6495	1.19481
GOTERM_CC_DIRECT	GO:0031410~cytoplasmic vesicle	4	4.87805	0.758223	PIP4P1, VPS33A, CLTA, ATM	77	362	7030	1.00883

## Sheet: copy_number
Protein_Name	Genes_ID	RPMI BR1	RPMI BR2	RPMI BR3	RPMI BR4	RPMI + VPS34i BR1	RPMI + VPS34i BR2	RPMI + VPS34i BR3	RPMI + VPS34i BR4	HBSS BR1	HBSS BR2	HBSS BR3	HBSS BR4	HBSS + VPS34 BR1	HBSS + VPS34 BR2	HBSS + VPS34 BR3	HBSS + VPS34 BR4
Alpha-2-macroglobulin-P	A2m	256.609	267.224	309.598	197.453	227.266	222.852	158.054	168.057	96.084	48.718	59.215	80.6508	285.603	165.018	263.653	262.753
Aladin	Aaas	36633.7	49413.9	37403.2	39776.3	31408.7	36666.4	35651	29817.4	17491.5	19767.8	18410.8	25750.5	29304	27651.4	31155.8	28740.9
Acetoacetyl-CoA synthetase	Aacs	92225.4	104045	91149	108424	134892	118570	134036	126424	71494.4	70028.2	61954.7	91349.5	86278.1	73785.2	80072.9	77392.5
Alpha- and gamma-adaptin-binding protein p34	Aagab	9841.13	9844.07	6115.81	9581.28	8695.72	11629.1	12713.1	8283.6	1185.28	1476.68	1589.28	1844.33	4369.7	3739.86	2100.99	3167.06
AP2-associated protein kinase 1	Aak1	20501.5	29243.1	24805	22844.8	43186.2	31663.4	21700.3	17993.8	9887.63	7975.51	8699.75	11625.1	15755.7	15731.8	20269.8	18165.7
Mth938 domain-containing protein	Aamdc	2835.91	2468.11	2741.71	4119.29	4200.39	1965.02	4073.76	3509.21	1724.61	1452.44	736.096	745.309	298.889	1408.29	1692.94	1960.25
Angio-associated migratory protein	Aamp	7503.88	5151.7	8340.41	9943.09	9783.18	4190.65	7448.22	8356.92	3854.49	3707.75	3083.64	4995.67	3721.76	2965.26	3715.08	3585.45
Protein AAR2 homolog	Aar2	4127.97	6420.94	4696.81	4599.92	3330.77	5237.59	4185.37	3766.4	1371.75	779.174	987.31	2143.07	2370.2	1945.57	2265.74	2773.11
Alanine--tRNA ligase, cytoplasmic	Aars1	125697	150529	135573	145545	169372	199833	176874	154032	110200	113093	100241	150088	123674	120094	130570	131840
Alanine--tRNA ligase, mitochondrial	Aars2	1790.4	2400.75	1963.49	2157.53	2131.13	2137.21	2069	1576.07	954.606	573.904	565.237	735.017	1743.73	1376.64	1223.59	1596.3
Alanyl-tRNA editing protein Aarsd1	Aarsd1	55017.5	58583.1	48491.4	52009.1	49045	56993.1	53423.2	46781.5	19833.9	23300.9	18865.2	25227.2	27687.8	24815.8	25434.9	24943
Beta-alanine-activating enzyme	Aasdh	0	12.8843	6.8269	0	0	9.11928	0	0	0	0	0	0	0	0	0	3.70006
L-aminoadipate-semialdehyde dehydrogenase-phosphopantetheinyl transferase	Aasdhppt	6553.45	9395.1	7147.49	6967.61	4364.54	5029.84	4734.29	4245.84	2704.25	2776.36	2631.03	3216.76	2539.75	3051.13	4291.38	3938.94
Protein AATF	Aatf	67810.8	54740.6	68294.6	73789.5	41502.7	28484.6	47174.6	52002.4	31506	57477.4	30840.2	40624.5	45669.7	56049.6	33999.3	29498.9
ATP-binding cassette sub-family A member 2	Abca2	276.621	495.685	342.016	315.901	228.751	410.188	236.888	185.775	0	0	0	0	3.65138	0	2190.23	75.6521
ATP-binding cassette sub-family A member 3	Abca3	1506.23	1193.34	1483.46	298.543	164.54	79.0628	1133.42	916.215	1398.69	43.3862	0	1626.21	360.932	1277.34	1134.69	1124.76
ATP-binding cassette sub-family A member 7	Abca7	48.0849	0	47.1397	34.1953	36.5327	0	41.4941	16.4308	3.41677	2.68988	23.47	6.12076	21.4895	17.1577	12.781	0
ATP-binding cassette sub-family B member 10, mitochondrial	Abcb10	100.032	159.993	118.587	171.596	125.875	149.798	131.365	113.112	93.4203	115.412	77.4521	139.917	65.5212	79.5117	63.5466	95.0687
ATP-dependent translocase ABCB1	Abcb1b	9133.94	11487.5	8929.72	8563.79	8413.48	9701.63	8241.93	7067.59	5158.71	4574.04	3435.73	6035.05	7589.36	5439.25	7624.78	8324.47
ATP-binding cassette sub-family B member 6, mitochondrial	Abcb6	2692.71	3645.67	2593.21	2362.03	11881.2	6521.56	3614.46	12663.7	39565.5	38814.3	36843.8	48761.9	2140.48	1568.53	2252.68	2255.31
ATP-binding cassette sub-family B member 7, mitochondrial	Abcb7	17221.8	22897.2	16304.4	18948	17195.8	18877.7	18846.4	15989.5	8079.18	8528.09	8401.43	11275.8	14077.4	13631.5	14420.6	15679
Mitochondrial potassium channel ATP-binding subunit	Abcb8	376.57	858.868	1070.63	481.83	1584.41	1115.19	2219.85	922.4	975.375	1045.54	949.839	1149.84	557.218	840.248	395.056	819.804
ATP-binding cassette sub-family B member 9;Isoform 2 of ATP-binding cassette sub-family B member 9	Abcb9	294.483	0	0	195.021	242.581	154	113.327	98.955	25.8517	0	0	32.9253	77.8254	0	0	0
Multidrug resistance-associated protein 1	Abcc1	9182.35	10299.4	9175.71	7352.41	8992.94	10323	10830.4	8886.09	3168.4	2682.42	2886.77	3157.28	6431.82	6222.52	6521.84	5480.54
ATP-binding cassette, sub-family C (CFTR/MRP), member 4;ATP-binding cassette, sub-family C (CFTR/MRP), member 4	Abcc4	492.682	595.777	566.315	507.974	498.016	704.752	457.028	467.997	82.5815	112.191	90.7882	744.508	339.032	289.619	527.483	309.768
Multidrug resistance-associated protein 5	Abcc5	75.4117	120.07	86.8821	63.8621	94.5645	0	127.837	65.9159	0	0	0	0	57.1648	0	0	51.2664
ATP-binding cassette sub-family D member 1	Abcd1	11538.9	18720.8	12434.1	10517.6	7003.74	7344.29	7316.69	6180.3	2197.25	2447.33	2217.94	2341.93	5021.09	7751.22	9217.27	10691.3
ATP-binding cassette sub-family D member 3	Abcd3	5346.59	7145.91	5547.99	8637.14	7267.88	6160.86	7051.4	6122.81	2655.09	2209.98	4408.55	3106.02	4593.36	4225.9	4846.11	5785.38
Lysosomal cobalamin transporter ABCD4	Abcd4	183.096	0	189.602	168.549	243.16	0	0	218.148	0	0	0	0	0	0	233.304	0
ATP-binding cassette sub-family E member 1	Abce1	146826	168424	177083	153204	141316	154783	154585	146658	108328	127090	104989	141268	128374	134351	160893	146890
ATP-binding cassette sub-family F member 1	Abcf1	72393.8	87445.2	74954.5	91231.2	92068.2	75498.5	80049	79758.1	48734.2	47106.1	43209.1	63214.6	62435	62424.5	66236.4	64169.1
ATP-binding cassette sub-family F member 2	Abcf2	128718	142668	136319	152258	105929	118765	114272	89155.7	51557.2	46068.4	42396.5	58667.6	86962.4	75498.1	96881.1	87808.7
ATP-binding cassette sub-family F member 3	Abcf3	21783	20529.8	23693.4	17793.1	15409.2	16716.1	19097.2	14750.2	6610.8	6816.4	5649.63	8996.79	12790.3	8891.99	9228.99	11253.6
ATP-binding cassette sub-family G member 1	Abcg1	143.569	345.802	219.153	0	129.816	0	0	0	11.2483	0	8.23043	130.638	710.924	511.791	573.681	607.879
Broad substrate specificity ATP-binding cassette transporter ABCG2	Abcg2	1476.42	2412.22	2419.91	2300.99	1218.23	1013.95	2157.45	1268.29	377.597	1628.71	1176.71	1389.47	1068.84	1417.55	2253.49	1533.94
ATP-binding cassette sub-family G member 3	Abcg3	275.039	620.092	481.924	285.196	219.555	993.057	282.597	241.117	93.5865	207.703	145.622	176.059	119.655	252.847	278.204	301.808
Mycophenolic acid acyl-glucuronide esterase, mitochondrial	Abhd10	3242.34	5318.67	4170.8	4787.51	4527.26	6120.92	5850.83	3970.15	1179.57	2314.84	850.48	2741.03	4300.53	4137.28	4462.7	4473.87
Protein ABHD11	Abhd11	11763	7532.62	12668	13463.3	10737.4	9478.06	14869.2	11764.4	4249.18	4812.23	8314.71	4918.29	14410	11228.4	14915.1	11026.7
Lysophosphatidylserine lipase ABHD12	Abhd12	9648.25	13378.4	10502.6	10237.9	12289.2	10979.2	11338.8	12097.2	6823.34	6461.09	5320.15	7067.11	9311.6	7947.16	10813.9	9575.48
Protein ABHD13	Abhd13	969.646	1603.14	1128.95	925.371	482.709	1889.79	791.701	674.042	292.5	275.721	0	332.295	590.583	551.666	678.881	864.832
Protein ABHD14B	Abhd14b	4768.49	7693.3	8495.35	5233.89	5411.47	9418.49	6182.46	4288.41	1828.42	2125	1768.4	2766.66	2408.67	3097.5	3623.02	4143.28
Protein ABHD15	Abhd15	311.337	511.251	119.158	0	475.862	1460.85	784.319	454.467	0	0	0	0	0	248.894	0	352.419
Phosphatidylserine lipase ABHD16A	Abhd16a	5182.43	7845.12	5419.2	4590.32	5983.39	7100.68	5044.78	4662.63	1583.92	1749.97	2094.19	1821.01	2228.7	2477.58	3527.33	2802
Alpha/beta hydrolase domain-containing protein 17B	Abhd17b	2200.61	1806.2	2819.54	1096.8	2158.05	1180.07	1898.79	891.684	591.042	609.874	575.094	829.785	2127.5	778.019	1290.23	1243.54
Monoacylglycerol lipase ABHD2	Abhd2	0	0	0	0	35.2848	72.6156	0	31.9291	0	0	0	0	0	0	0	0
1-acylglycerol-3-phosphate O-acyltransferase ABHD5;Isoform 2 of 1-acylglycerol-3-phosphate O-acyltransferase ABHD5	Abhd5	2798.62	5234.04	3775.84	3626.02	2790.44	5994.78	2902.86	2343.54	930.365	1202.85	1127.15	1526.16	2376.51	2562.09	2891.19	2769.69
Monoacylglycerol lipase ABHD6;Isoform 2 of Monoacylglycerol lipase ABHD6	Abhd6	3479.03	6479.07	4655.8	3026.11	4417.22	6120.29	5153.27	4075.18	1391.11	1162.6	632.653	807.876	3137.3	2532.52	3637.37	4014.97
Abl interactor 1;Isoform 2 of Abl interactor 1;Isoform 3 of Abl interactor 1;Isoform 4 of Abl interactor 1;Isoform 5 of Abl interactor 1	Abi1	41998	63788.3	43078.1	43965.6	43790.9	58031.5	47190.3	41643.1	22180.1	21084.6	21900.1	31305.5	35630.1	32245.9	40683	38408.1
Abl interactor 2	Abi2	517.462	1085.25	645.502	399.86	0	1332.3	464.32	0	562.348	402.503	483.188	686.806	736.978	282.56	1025.09	1031.21
ABI gene family member 3	Abi3	16297.2	29284.6	24006.4	21348.8	16801.9	28022.8	18077.3	13860.3	5847.05	6663.68	5499.97	7701.9	10197.6	10830.7	12391	10881
Protein Abitram	Abitram	23086.6	34956.4	25652.2	25956.5	30037.1	31787.3	24190.7	17496	11824.3	11994.3	8818.45	13016.9	20051.4	15889.5	22590.5	20392.1
Tyrosine-protein kinase ABL1;Isoform II of Tyrosine-protein kinase ABL1;Isoform III of Tyrosine-protein kinase ABL1;Isoform IV of Tyrosine-protein kinase ABL1	Abl1	944.144	0	1217.99	1048.25	922.822	0	889.962	308.714	0	553.508	589.796	0	34.506	617.074	903.644	771.311
Tyrosine-protein kinase ABL2	Abl2	51.9949	86.7718	82.8683	50.222	25.0496	85.9231	55.8934	15.0503	0	0	4.22253	6.29507	35.1637	26.6609	69.9405	10.1844
Isoform 2 of Actin-binding LIM protein 1	Ablim1	19758.8	17711.7	18183.6	18374.4	14239	16430.6	18010.1	14038.2	5639.89	5901.2	6305.65	7568.28	9470.09	9471.62	9844.77	7871.2
Active breakpoint cluster region-related protein;Isoform 2 of Active breakpoint cluster region-related protein	Abr	8241.01	8654.05	9572.87	7993.89	7855.43	13091	10599.8	8458.47	3930.85	3143.77	3569.74	6154.29	5550.59	6265.44	4863.82	4582.77
Isoform 4 of Active breakpoint cluster region-related protein	Abr	20.5861	27.87	31.893	38.2894	46.8865	62.5402	54.9486	26.4867	0	0	0	0	0	0	0	0
Costars family protein ABRACL	Abracl	410444	784730	499393	521109	501160	726687	325706	250570	168968	190668	147920	266992	140229	204566	244699	307078
BRCA1-A complex subunit Abraxas 1	Abraxas1	2880.61	785.48	2320.47	3458.9	3604.08	1323.26	3982.92	2912.85	2039.96	1009.78	1756.77	2072.73	2062.99	2260.76	1582.09	1037.07
BRISC complex subunit Abraxas 2	Abraxas2	7092.85	5932.36	6614.33	8085.09	8110.31	4874.31	8486.09	8106.59	5825.04	5658.24	5677.83	7626.65	5741.07	5277.7	5696.92	5618.85
Activator of basal transcription 1	Abt1	18168.4	17138.6	15738.5	16525.5	14830.8	13016	13744.7	13392.1	10462.6	9416.09	8829.23	13043.3	11384	10747.7	10936.5	10198.8
Ankyrin repeat and BTB/POZ domain-containing protein 2	Abtb2	318.022	734.564	0	210.704	372.815	663.525	382.128	413.534	104.238	127.658	58.8036	154.998	580.015	287.318	643.309	550.839
3-ketoacyl-CoA thiolase A, peroxisomal	Acaa1a	67444.8	102464	72026.2	79265.4	83686.9	111264	71781	77844.3	34122.6	32971	29394.6	43336.8	45831.1	44214.1	52286.2	55322.8
3-ketoacyl-CoA thiolase, mitochondrial	Acaa2	148193	197708	164741	174482	163577	173338	148482	159158	116406	113753	105656	145091	134944	128181	156060	164464
Acetyl-CoA carboxylase 1	Acaca	36006.1	51425.3	40941	42126.6	38674.2	48184.6	42577.3	36748.9	17625.5	17360.3	15731.4	20375.7	35013.5	33145.7	41523.6	40218.6
Acyl-CoA dehydrogenase family member 10	Acad10	476.194	421.916	243.141	405.445	256.157	416.061	324.46	471.694	90.8551	48.4006	70.0527	140.629	338.621	315.731	227.609	168.631
Acyl-CoA dehydrogenase family member 11	Acad11	1500.42	1613.95	1629.69	1685.18	1455.47	1425.6	1858.59	1509	419.452	152.816	246.47	337.681	1113.06	437.491	601.7	886.639
Isobutyryl-CoA dehydrogenase, mitochondrial	Acad8	6516.27	9133.85	6677.77	5928.61	7007.78	5107.98	7118.2	6290.98	4027.66	3763.06	2345.64	4761.64	6337.52	5486.25	7405.48	6667.24
Complex I assembly factor ACAD9, mitochondrial	Acad9	76340	94702.7	75844.9	92170.9	71196.5	61720.6	79012.4	73418.1	22088.5	24075.8	66409.3	38015.8	68968.5	69830	75447.3	73352.6
Long-chain specific acyl-CoA dehydrogenase, mitochondrial	Acadl	213536	268548	243114	221345	236824	317059	278318	229366	125266	128681	132043	174155	180851	176274	202081	196743
Medium-chain specific acyl-CoA dehydrogenase, mitochondrial	Acadm	28721	34160.2	29324.1	34074.8	37193.3	37297.4	31726.4	36709.7	39832.3	28924.7	25137.2	41378	31287.4	25440	30438.8	32101.7
Short-chain specific acyl-CoA dehydrogenase, mitochondrial	Acads	78757.3	119231	84118.6	90056.9	106078	127067	105621	85748.5	50597.9	47050.7	43687	66022.2	81533.5	69178.3	82748.5	90778.1
Short/branched chain specific acyl-CoA dehydrogenase, mitochondrial	Acadsb	5628.28	6704.11	6782.67	7470.69	7435.36	7994.7	9798.02	7023.66	3281.77	3548.79	2364.36	3676.76	2479.94	3403.73	4957.5	4052.27
Very long-chain specific acyl-CoA dehydrogenase, mitochondrial	Acadvl	91842.8	101388	104483	208288	175309	233304	243330	166332	126390	96477.8	120522	166834	138642	132164	86937.9	81336.4
Arf-GAP with coiled-coil, ANK repeat and PH domain-containing protein 1	Acap1	38749.6	50673.6	41113	42047.6	39757.3	52808.8	43510.2	37930.2	23940.6	24369.9	21047	31126.7	30459.6	27198.4	29079.5	29052.2
Arf-GAP with coiled-coil, ANK repeat and PH domain-containing protein 2	Acap2	3742.97	3528.54	3608.97	4757.42	4013.39	3298.02	4221.68	3034.23	1974.28	1441.29	1610.96	2371.43	1831.03	2364.53	2155.13	1844.89
ArfGAP with coiled-coil, ankyrin repeat and PH domains 3;ArfGAP with coiled-coil, ankyrin repeat and PH domains 3	Acap3	9.02618	42.4697	24.1079	16.8401	0	55.3758	6.66959	0	0	0	0	0	0	0	0	0
Acetyl-CoA acetyltransferase, mitochondrial	Acat1	169065	216681	155483	208010	194119	200947	204389	183428	155818	236449	185175	252637	153038	157286	149006	150745
Acetyl-CoA acetyltransferase, cytosolic	Acat2	67221.7	94157.8	71970.2	85569.2	110608	123736	113129	112792	42978.7	43449	39976.7	58896.8	54004.9	51432.5	61257.8	61527.7
Golgi resident protein GCP60	Acbd3	16467.8	17339.9	21601.3	20754.8	16335.1	17676	16740.1	13581.2	7362.34	7259.01	6940.24	7688.31	12441.9	11895.9	17923.6	16765.2
Acyl-CoA-binding domain-containing protein 5;Isoform 2 of Acyl-CoA-binding domain-containing protein 5;Isoform 3 of Acyl-CoA-binding domain-containing protein 5	Acbd5	81.4959	149.393	0	86.79	64.6816	481.7	21.0566	0	32.7442	25.3664	44.7073	74.7132	0	245.973	0	0
Acyl-CoA-binding domain-containing protein 6	Acbd6	4095.83	5430.75	6593.06	5860.7	6288.29	4368.26	4648.65	4088.42	2682.69	1768.33	1777.22	1505.62	1619.59	703.476	833.85	1673.91
Adrenocortical dysplasia protein	Acd	3560.23	3811.12	3677.23	3495.88	3216.34	4521.25	3650.66	2456.56	1501.5	1712.05	1142.34	1799.55	1920.15	1081.5	2614.66	1979.8
Apoptotic chromatin condensation inducer in the nucleus;Isoform 4 of Apoptotic chromatin condensation inducer in the nucleus	Acin1	47605.1	57064.5	45359.2	49109.8	42332.5	46853.3	49562.2	39892.8	27751	31240	27483.9	37654.1	33857.2	31265.3	33752.5	31146.1
ATP-citrate synthase	Acly	178141	232823	184667	198788	214124	255357	232214	209112	108392	103514	96337.9	131685	162963	138982	161258	146348
Cytoplasmic aconitate hydratase	Aco1	51693.8	56201.3	56449.6	52549.2	59053.9	57652.2	58001.7	59322.6	22152.2	25393.4	20589.2	26979.1	40502.9	41524.1	40668.6	40507.4
Aconitate hydratase, mitochondrial	Aco2	386099	474733	439823	452972	406595	491212	452560	387003	259877	283881	253731	350930	355425	323855	374548	358150
Acyl-coenzyme A thioesterase 11	Acot11	7437.42	11049	10643.4	9187.75	10344.7	14683	10645.1	10679.7	4437.2	5333.6	4363.81	5468.7	5757.97	5336.28	6019.16	5931.25
Acyl-coenzyme A thioesterase 13	Acot13	36107.8	20074.3	26225.9	45844.3	46379	25754.7	45810.9	107511	45655.6	33944.3	29702.2	28800.1	41077.8	51118.5	21573.2	20807.1
Acyl-coenzyme A thioesterase 2, mitochondrial	Acot2	8192.91	9196.27	8035.47	8781.11	9655.71	11826.2	10902.9	9089.66	5795.63	6198.5	4919.6	7063.02	8166.11	7550.42	7854.85	8970.91
Isoform A of Cytosolic acyl coenzyme A thioester hydrolase	Acot7	347555	497212	398818	376761	294740	435982	363287	304061	141396	162375	141846	180074	237419	252741	285521	266379
Acyl-coenzyme A thioesterase 8	Acot8	17744.3	21480	18093.4	21430	21798.7	18356.9	22361.4	23030.9	9445.04	8859.45	9042.13	12986.8	15136.9	14243.1	14692.6	15064.3
Acyl-coenzyme A thioesterase 9, mitochondrial	Acot9	22852	20133.7	17613.3	21861.4	28509.2	22723.8	27090	25237	12010.9	13457.3	10401.2	14210.7	22989.2	20102.3	20417	20758.3
Peroxisomal acyl-coenzyme A oxidase 1;Isoform 2 of Peroxisomal acyl-coenzyme A oxidase 1	Acox1	45.1687	0	60.3548	70.0999	567.735	456.58	422.255	201.91	0	0	0	0	0	0	39.7462	97.2895
Peroxisomal acyl-coenzyme A oxidase 3	Acox3	11395.9	12021.9	17749.7	23035.3	28143.4	12595.7	33404.6	28564.2	16142.9	17444.4	15166.8	19780.6	23916.7	19790	22492.1	16237.4
Low molecular weight phosphotyrosine protein phosphatase	Acp1	121912	199419	138119	146196	141362	187437	142613	127766	102021	108215	82345.6	145344	111205	100085	120613	130850
Isoform 2 of Low molecular weight phosphotyrosine protein phosphatase	Acp1	2790.48	6195.64	3551.16	3201.72	2322.52	2615.02	1287.91	1899.17	1216.21	1681.98	920.251	1549.92	1252.87	1138.56	2453.52	3350.66
Lysosomal acid phosphatase	Acp2	509.047	890.434	881.239	788.831	640.736	827.263	889.799	201.505	15.1205	0	31.6951	0	479.004	219.427	578.381	698.587
Prostatic acid phosphatase;Isoform 2 of Prostatic acid phosphatase	Acp3	0	0	690.179	0	0	0	1481.75	0	2005.25	2467.38	0	831.8	0	534.118	0	0
Tartrate-resistant acid phosphatase type 5	Acp5	19750.1	32357.4	24227.8	24777.6	17073.9	19013.6	18295.4	17053.7	15923.6	15502.2	17383.8	21055.2	12841.7	15250.7	18756.8	18725.6
Lysophosphatidic acid phosphatase type 6	Acp6	5343.65	5997.67	5150.84	4717.2	5936.17	6041	6047.33	5748.68	2623.46	3022.35	2234.03	3166.73	3630.13	3228.15	3649.73	4216.76
Medium-chain acyl-CoA ligase ACSF2, mitochondrial	Acsf2	13462.2	8339.49	8449.99	7832.4	8344.82	9766.91	8199.2	10626.5	9001	6458.45	5890.89	7889.03	7818.46	6715.22	7524.79	7650.01
Malonate--CoA ligase ACSF3, mitochondrial	Acsf3	8445.99	9452.22	9176.85	8539.56	7849.03	7411.54	8644.58	7005.61	3840.57	4060.4	4181.36	4726.28	6165.99	6140.67	6394.97	6190.4
Long-chain-fatty-acid--CoA ligase 1	Acsl1	8061.22	9981.28	5649.44	5545.68	3935.32	8733.39	6250.91	5705.73	7288.75	7194	6530.98	9316.62	5595.77	8748.06	9875.55	8383.4
Long-chain-fatty-acid--CoA ligase 3	Acsl3	6231.13	9374.64	9211.04	8737.68	12762.8	13654.8	11855.1	12098.2	3638.1	2394.12	3525.88	4378.86	7414.3	5845.19	7574.07	7238.48
Long-chain-fatty-acid--CoA ligase 4;Isoform Short of Long-chain-fatty-acid--CoA ligase 4	Acsl4	68741	122458	79751.6	73064.5	58684.3	88664.8	73678.1	58957.5	40855.6	75001.6	35070.1	50675.2	60077.1	53814.5	71044.6	65741.8
Long-chain-fatty-acid--CoA ligase 5	Acsl5	58594.1	82347.9	72710.5	66055.6	64955.1	85851.7	73869.1	60250.8	34856.1	41520.3	30563.7	45400.4	55820.7	48978.2	65253.4	63853.1
Long-chain-fatty-acid--CoA ligase 6;Isoform 2 of Long-chain-fatty-acid--CoA ligase 6	Acsl6	24.3124	35.3806	19.6818	17.2303	21.1022	19.3104	22.6367	25.351	0	0	0	0	21.6405	17.1183	36.2805	28.4121
Acyl-coenzyme A synthetase ACSM5, mitochondrial;Isoform 2 of Acyl-coenzyme A synthetase ACSM5, mitochondrial	Acsm5	612.368	612.957	679.187	617.12	568.179	484.843	662.229	494.468	366.736	375.25	368.934	465.939	474.476	338.601	521.173	315.715
Acetyl-coenzyme A synthetase 2-like, mitochondrial	Acss1	439.34	31.1742	425.765	414.291	560.205	90.419	628.779	503.569	358.952	85.8753	253.413	106.801	544.764	372.789	401.451	215.971
Acetyl-coenzyme A synthetase, cytoplasmic	Acss2	2508.69	2966.98	1154.62	2015.44	4031.38	3795.48	3259.07	3409.84	2033.73	1955.87	1954.11	2643.35	3462.17	2283.03	2912.94	2974.82
Actin, alpha skeletal muscle	Acta1	23297.6	34853.1	25606.5	37953.8	65579.5	57394.1	20396.2	30446.8	132196	243561	141928	187540	33835.3	17857.3	28671.9	26317.6
Actin, cytoplasmic 1	Actb	23146600	15101300	26611100	26281200	21779700	27393000	27180900	22447700	14978000	16502000	14970700	19751900	14364200	18286500	20901500	18605300
Beta-actin-like protein 2	Actbl2	2729620	7293920	5719530	5451190	2964760	7528020	5601190	5004960	1711900	1419600	1549130	1985180	3008800	4334370	5080310	5251190
Actin, alpha cardiac muscle 1	Actc1	35289200	51305800	39931500	42108000	43665400	53369100	38707800	45184000	37139400	33248000	35555600	49391700	30042700	30317400	28729900	35144900
Actin, cytoplasmic 2	Actg1	1227360	1113140	1397070	1906910	1486360	1768840	1674050	988681	612539	669556	511960	975334	729814	674019	1062410	942976
Actin-like protein 6A	Actl6a	106560	132760	111376	121333	119772	131725	126570	107274	61661	51992.3	55105.5	69873.3	68200.4	67103.1	72530.3	75326.9
Alpha-actinin-1	Actn1	24614.8	36811	23702.9	26647.5	26471.4	30265.1	27889.9	23115	11550.6	12860.8	9654.01	13589.7	17072.3	17126	21902.6	19484.2
Alpha-actinin-4	Actn4	366256	587693	437844	405469	364080	507221	422484	322606	161075	197311	176648	234439	226135	237065	294620	243194
Actin-related protein 10	Actr10	13091.2	17210.1	15199.9	16636.5	15850.6	17072.1	15271.4	14677.3	7007.01	7677.35	6810.65	9918.29	8127.63	10564.2	12581.4	10912.2
Alpha-centractin	Actr1a	45854.1	55107.4	47944.4	50922.6	41374.5	51746.5	45896.1	39519.1	19493.3	26396.5	18942.4	27722.2	31500	30505.8	35124.4	32351.7
Beta-centractin	Actr1b	98557.9	143170	122441	125489	108356	126519	102440	97565.4	57079.1	57003.1	51920	77661.1	82074.4	82646.6	101179	95270.6
Actin-related protein 2	Actr2	502489	624137	568029	596655	527719	600256	555370	501192	301326	351683	290512	390169	386954	390209	456157	443102
Actin-related protein 3	Actr3	761689	1268370	999063	945381	796240	1257710	878025	828848	461993	552395	459250	666186	622838	625830	787088	737765
Actin-related protein 3B	Actr3b	128921	181944	144942	140322	136759	185692	147558	142458	108871	119072	134600	172535	99463	100180	107746	100160
Actin-related protein 5	Actr5	4812.53	7682.92	4478.23	5056.63	3899.32	5970.16	4459.37	3391.3	3290.13	2808.11	2684.35	4095.77	4105.84	3453.32	5446.75	4900
Actin-related protein 6	Actr6	861.771	1290.36	954.142	806.534	1364.55	929.818	1257.82	1129.47	410.786	307.414	325.511	490.859	455.621	65.7939	569.583	675.724
Actin-related protein 8	Actr8	2769.66	2948.08	2393.64	3235.42	1413.97	2112.66	2340.99	2052.74	1450.04	1906.73	730.303	894.379	1517.31	1435.91	1374.36	1417.3
Serine/threonine-protein kinase receptor R3	Acvrl1	3.50868	404.921	705.844	409.011	0	0	152.548	0	0	0	0	0	0	0	0	0
Aminoacylase-1	Acy1	13619.6	16565.5	12110.6	17111	15796.1	13231.8	16192.4	15241.3	6420.09	6475.81	6021.19	8012.12	11129.6	11524.3	11660.5	10030.4
Acylphosphatase-1	Acyp1	60383.6	72641.2	65550.6	76006.6	65413.3	71367.7	73033.4	68570.1	27975.9	32705	29979.4	38943.9	40591.1	40283.2	46684.8	44124.2
Adenosine deaminase	Ada	94897.1	87363.6	114714	91395.2	74230.5	80132	83835.7	58659.1	38949.9	29356.3	37437.7	53794.9	76702.5	62199.6	78706.9	55790
Disintegrin and metalloproteinase domain-containing protein 10	Adam10	12363.5	16631.1	13125.7	13119.1	13490.4	15596.3	12984.9	11359.7	3089.64	2406.18	2470.83	3518.45	3551.26	4393.32	4888.94	4910.7
Disintegrin and metalloproteinase domain-containing protein 15;Isoform 2 of Disintegrin and metalloproteinase domain-containing protein 15;Isoform 3 of Disintegrin and metalloproteinase domain-containing protein 15	Adam15	81.9501	2.65997	87.472	72.4503	0	0	65.0342	0	0	0	0	0	31.9035	50.4699	22.9339	0
Disintegrin and metalloproteinase domain-containing protein 17	Adam17	975.668	2673.69	1353.77	1350.11	2540.22	4710.57	2520.03	2923.28	531.713	1154.25	399.035	669.522	1508.16	1144.26	421.575	487.634
Disintegrin and metalloproteinase domain-containing protein 19	Adam19	2446.85	3231.48	4083.42	5659.45	2383.87	2786.55	2957.21	2226.16	271.363	186.755	201.667	244.533	460.945	367.525	671.815	587.723
Disintegrin and metalloproteinase domain-containing protein 7	Adam7	550.141	0	516.343	583.519	434.284	0	497.835	417.005	0	0	0	152.893	313.89	261.717	245.527	218.459
Disintegrin and metalloproteinase domain-containing protein 8	Adam8	1625.98	1690.35	1568.27	2146.07	2634.48	894.362	4299.34	2542.36	198.629	99.5522	348.609	297.976	696.247	628.878	379.809	185.868
Disintegrin and metalloproteinase domain-containing protein 9	Adam9	69.6881	0.000680516	55.9011	131.408	69.6742	1747.69	135.149	76.7174	3919.85	25.9509	33.8993	59.1787	76.8437	77.6125	32.6037	2.68775
ArfGAP with dual PH domains 1	Adap1	11699.2	17646.5	12854.5	12964	14656.1	11194.3	12011.4	13358.6	11499.4	11530.6	9775.7	14040.8	9886.86	11023.8	12549.6	15981.7
Isoform 2 of Double-stranded RNA-specific adenosine deaminase	Adar	9083.36	8710.68	10596	7768.87	9078.37	6059.05	8312.39	9708.52	4310.08	4266.37	4238.93	5613.89	5441.86	2119.33	2843.53	5015.53
Double-stranded RNA-specific editase 1;Isoform 2 of Double-stranded RNA-specific editase 1;Isoform 3 of Double-stranded RNA-specific editase 1;Isoform 4 of Double-stranded RNA-specific editase 1;Isoform 5 of Double-stranded RNA-specific editase 1;Isoform 6 of Double-stranded RNA-specific editase 1	Adarb1	1712.52	2824.08	1924.64	2310.62	812.49	2003.77	1739.02	967.658	1692.98	431.042	1310.77	1233.89	1025.88	1532.28	2456.5	2232.33
tRNA-specific adenosine deaminase 1	Adat1	520.141	393.542	102.254	569.48	374.882	355.297	389.137	348.976	274.627	243.323	256.328	290.276	30.5997	189.471	189.166	194.424
tRNA-specific adenosine deaminase 2	Adat2	5226.03	5473.57	3873.63	7003.53	3249.66	4216.87	3218.84	4795.12	4372.57	4445.24	2463.33	4800.47	2867.73	2455.15	3362.69	3015.29
Probable inactive tRNA-specific adenosine deaminase-like protein 3	Adat3	3958.19	2087.61	3990.25	3299.99	2448.1	2070.34	2298.86	2191.55	1831.88	1583.79	1473.94	2703.9	2717.62	2504.69	3604.81	3197.73
AarF domain-containing protein kinase 1	Adck1	1854.66	2149.9	1754.34	1219.08	1414.26	1411.16	2207.69	1451.06	421.756	116.665	20.9907	136.477	820.482	1177.17	1019.26	1506.32
Uncharacterized aarF domain-containing protein kinase 2	Adck2	36.0769	77.9442	43.5118	38.468	7.68568	42.0302	19.3341	0	0	0	0	0	0	23.055	28.155	13.4372
Adenylate cyclase type 3	Adcy3	116.19	0	127.294	65.4363	39.6967	148.05	9.94683	0	0	0	0	0	0	0	0	0
Adenylate cyclase type 7	Adcy7	463.474	759.74	380.14	277.182	559.756	359.19	790.889	440.993	83.8291	76.564	111.35	151.549	94.0684	124.676	183.836	167.992
Alpha-adducin	Add1	21727.7	22417.7	21022.7	23778.1	20954.5	20588	21409.4	19193.3	9318.8	6596.1	7557.09	10639.2	8402.1	7201.65	8246.79	8769.83
Isoform 1 of Gamma-adducin	Add3	17842.2	16819.4	16181.5	17378.3	16718.6	17154.9	16946.3	14940.3	5739.61	5118.14	4722.67	6160.98	8322.45	7738.51	8437.27	8510.19
Adhesion G protein-coupled receptor E5	Adgre5	35902.4	29173.1	33547.7	35600.6	25768.6	13141.8	31497.4	26019.5	15730.4	15355.7	12529.3	17726.4	31485.6	25281	23552.8	18502.8
Alcohol dehydrogenase 1	Adh1	17440.5	4494.42	17961.4	20811.2	17727.2	6406.16	15274.1	17874	14764.8	14745.7	12972.6	17853	16237	15831.9	18018.2	17311.1
Alcohol dehydrogenase class-3	Adh5	219845	227536	178332	255630	231577	175947	238613	231136	128543	142843	109328	166884	177624	174808	179473	163972
1,2-dihydroxy-3-keto-5-methylthiopentene dioxygenase	Adi1	34011.9	58108.1	39524	39163	30808.8	47183.7	33568.2	31000.7	20707.2	19591.3	19699.7	25483.2	22784.9	21107.9	28342.7	29818.6
Adenosine kinase	Adk	61762	70572.7	66678.7	70556.6	78970.8	66123.1	89125.8	72852.8	41018.5	48849.4	31855.5	54655.1	64768.2	47798.8	61412.3	56944.9
Activity-dependent neuroprotector homeobox protein	Adnp	14526.6	20863	15683.9	16975.9	12798.1	16487.4	13567.8	11380	6672.71	5499.21	5665.47	8190.48	8567.27	7763.67	9725.8	10598.7
Activity-dependent neuroprotector homeobox protein 2	Adnp2	599.809	705.695	672.105	548.04	1188.42	789.185	652.404	673.518	218.936	90.9538	79.8829	127.916	430.865	134.223	304.616	342.836
2-aminoethanethiol dioxygenase	Ado	17776	18570.2	18365.5	18026.3	16255.2	17532.1	12251.3	16337.8	9257.34	9797.92	7711.23	9727.31	13761.1	10806.3	13218.6	9874.79
ADP-dependent glucokinase;Isoform 3 of ADP-dependent glucokinase	Adpgk	25101	38051.5	21153.7	27297.1	27653.3	32798.3	23977.4	26424.4	14390.8	14645.3	12666.2	19815.5	21653.9	19930	26290	25575.4
[Protein ADP-ribosylarginine] hydrolase	Adprh	68185.5	63763.7	73344.5	80179.2	86455.6	63052.8	75611	77980.2	39754.8	36289.6	30442.3	45658.7	56345.6	42781.4	58840.2	52321.9
Manganese-dependent ADP-ribose/CDP-alcohol diphosphatase;Isoform 2 of Manganese-dependent ADP-ribose/CDP-alcohol diphosphatase	Adprm	0.00460496	0.00440154	0.00492246	0.00437571	661.74	315.827	478.134	52.772	268.391	83.9795	131.634	223	73.8495	450.408	0.00374953	484.765
ADP-ribose glycohydrolase ARH3	Adprs	45118	81589	66119.4	46381.1	18414.4	42741.5	20386.8	17501.1	9444.36	8935.6	8837.29	13147.1	13176.9	42043.4	52001.2	47899.8
Proteasomal ubiquitin receptor ADRM1	Adrm1	54359.6	84939.7	63732.3	60796.4	56019.7	66091.1	63378.5	57380.1	41563.1	49202.7	40869.7	59027.1	55785.2	47042.4	51997	56770.9
Adenylosuccinate lyase	Adsl	146256	187887	156145	169107	145172	167208	147575	139112	74360.4	78135.1	73533.2	99891.7	99916.7	108493	116706	113373
Adenylosuccinate synthetase isozyme 1;Isoform 2 of Adenylosuccinate synthetase isozyme 1	Adss1	145.132	552.755	510.726	108.683	556.632	270.537	492.328	400.427	0	0	0	0	59.7554	73.6677	80.5244	72.6825
Adenylosuccinate synthetase isozyme 2	Adss2	152261	215543	169053	178649	157513	197097	151812	143360	64908.4	68749.5	60119.3	88514.6	92966.8	82408.2	118102	101784
Zinc finger protein AEBP2;Isoform 2 of Zinc finger protein AEBP2	Aebp2	11211.3	13349.5	12589.9	11978.8	8385.08	10881.5	8395.16	8585.7	2173.11	2366.05	1750.77	2702.49	2363.31	2543.68	945.808	2337.05
Apoptosis-enhancing nuclease	Aen	8718.59	10577.3	9921.99	9481.44	7546.66	7790.16	8695.94	5964.6	2799.99	2891.35	2412.28	3800.42	3181.74	2828.4	3930.2	3762.99
Afadin;Isoform 1 of Afadin	Afdn	708.128	722.279	601.775	737.51	822.103	1010.71	868.317	905.06	196.122	181.151	209.723	248.413	390.783	201.09	427.516	334
AF4/FMR2 family member 1	Aff1	59.7125	95.2516	104.838	73.6273	78.4724	78.7263	91.138	130.915	92.7851	63.1593	124.485	85.3602	78.6907	65.5924	51.71	114.509
AF4/FMR2 family member 4	Aff4	73.2726	175.641	36.9886	49.6099	7.66129	121.729	144.15	0	2.67851	0	0	0	88.7253	158.819	103.396	18.1704
AFG1-like ATPase	Afg1l	1025.63	422.004	222.07	1442.9	87.8125	0	834.679	0	93.8566	102.182	79.3797	116.076	184.823	166.58	230.371	1368.22
AFG3-like protein 1	Afg3l1	9354.52	8623.48	9415.17	10295.1	12485.3	7311.27	10752.7	12356.6	7114.68	7167.48	6504.47	9905.24	8127.07	6610.41	7099.69	6539.39
AFG3-like protein 2	Afg3l2	19693	22103.6	17674.1	20276.7	22098.4	24510.9	22829.8	20930.5	16503.5	16391.4	15968	21471	20817.7	17130.8	21466.8	21137.2
Aftiphilin;Isoform 2 of Aftiphilin	Aftph	1501.75	2567.4	1855.74	2405.36	1507.96	2007.25	1718.34	1503.19	840.773	1007.55	689.942	1099.03	807.247	769.215	905.272	1018.78
N(4)-(beta-N-acetylglucosaminyl)-L-asparaginase	Aga	2994.14	5106.6	4360.76	4069.05	4044.4	4946.28	2658.7	3464.24	3172.81	2062.95	2494.72	3940.34	2341.15	2028.34	3952.18	3604.89
Arf-GAP with GTPase, ANK repeat and PH domain-containing protein 2;Isoform 2 of Arf-GAP with GTPase, ANK repeat and PH domain-containing protein 2	Agap2	8802.42	10674.8	10419.1	9653.37	9577.06	10955.3	9454.96	9254.39	5171.2	6141.28	5364.94	6812.41	5829.89	5970.03	7053.59	6918.26
Arf-GAP with GTPase, ANK repeat and PH domain-containing protein 3	Agap3	900.288	2211.4	1482.43	1259.06	877.745	1384.59	786.989	807.279	325.22	229.058	213.594	416.01	598.112	500.228	796.69	754.844
Arf-GAP domain and FG repeat-containing protein 1;Isoform 1 of Arf-GAP domain and FG repeat-containing protein 1;Isoform 3 of Arf-GAP domain and FG repeat-containing protein 1	Agfg1	17702.7	16049.4	20423.3	17404	18355.6	15317.9	19303	17912.2	11255.4	12364.8	11260.4	14687.6	12482.2	11525.6	14872.6	15495.9
Arf-GAP domain and FG repeat-containing protein 2;Isoform 2 of Arf-GAP domain and FG repeat-containing protein 2	Agfg2	7325.28	9902.23	10274.2	8121.1	6551.64	8906.12	7175.5	5712.98	2853.5	2293.24	2437.69	3401.64	3560.79	3577	4144.6	3974.3
Angiogenic factor with G patch and FHA domains 1	Aggf1	308.414	260.518	605.727	505.204	387.89	175.82	346.375	685.944	0	0	30.6334	0	31.7688	98.8709	36.16	42.3418
Acylglycerol kinase, mitochondrial	Agk	26361.3	34005.7	26979.7	29851.5	27741.3	35519.6	31100.9	26545.2	13600.9	15218.8	11584.2	17351.9	22771.9	19654.1	22606.5	24923.1
Amylo-1,6-glucosidase, 4-alpha-glucanotransferase	Agl	925.667	1572.18	861.521	1074.39	457.204	865.82	700.963	769.524	572.454	354.972	577.205	624.45	951.063	574.473	705.767	1386.91
Protein argonaute-1	Ago1	96.4491	123.295	0	135.457	42.6572	108.091	21.9719	51.3181	49.2996	0	0	55.6465	64.2498	62.3157	103.146	62.6678
Protein argonaute-2	Ago2	27455.6	48139.1	33140.3	40729.2	29303.8	39336.8	36947.6	28680.2	12947.6	12921.8	14462.9	16501.5	26684.7	25387.5	29979.5	26573.5
1-acyl-sn-glycerol-3-phosphate acyltransferase alpha	Agpat1	5027.62	7621.42	7162.33	5143.75	5829.39	9115.57	7496.86	5734.52	3573.6	2476.6	3260.29	3672.8	4877.14	4130.69	4924.74	6165.5
1-acyl-sn-glycerol-3-phosphate acyltransferase beta	Agpat2	3688.35	4122.68	4916.32	6131.59	2814.07	465.615	3999.11	2240.75	0	0	0	341.408	1098.39	1835.35	3947.98	3965.86
1-acyl-sn-glycerol-3-phosphate acyltransferase gamma	Agpat3	24959.7	34016.5	24554	24578.4	34288.4	35959.6	28836.3	29323.2	15685.4	14021.3	12424.2	16491.8	27666.6	23158.9	27318.8	29834.7
1-acyl-sn-glycerol-3-phosphate acyltransferase delta	Agpat4	3155.74	6646.53	4343.58	4417.32	5141.86	6769.17	7893.57	6280.45	2409.75	2621.97	1427.17	2420.5	6775.07	5525.1	7199.91	7536
1-acyl-sn-glycerol-3-phosphate acyltransferase epsilon	Agpat5	10637.4	14904.9	12047.8	11957.4	10583.8	14609.4	12404.1	10389.6	5482.85	5675.61	6261.77	8287.4	8411.85	8405.71	8019.74	7502.9
Alkyldihydroxyacetonephosphate synthase, peroxisomal	Agps	40443.6	55599.9	46594.6	42904.6	41708.6	54499.3	44529.7	40054.8	24876.3	28818.1	22319	32075.4	34236.6	30442.8	37005.6	37006.8
Cytosolic carboxypeptidase 1;Isoform 2 of Cytosolic carboxypeptidase 1;Isoform 3 of Cytosolic carboxypeptidase 1;Isoform 4 of Cytosolic carboxypeptidase 1;Isoform 5 of Cytosolic carboxypeptidase 1	Agtpbp1	57.5381	282.998	79.732	63.3052	69.1092	239.21	97.7566	37.0775	74.1209	92.4813	88.3441	112.297	59.7874	32.638	38.6337	46.9086
Type-1 angiotensin II receptor-associated protein	Agtrap	1298	1499.2	1298.46	1280.08	1294.85	1325.2	1474.43	1193.65	507.473	763.192	714.252	820.9	634.333	715.013	755.517	860.725
Protein ELYS	Ahctf1	12579.3	16334.9	13383.7	12596.1	11256.2	14240.7	13458.4	10306.1	5996.56	6033.93	5895.25	7865.75	9066.98	8260.18	10419.3	10223.9
Adenosylhomocysteinase	Ahcy	859668	1005410	954585	1063020	926587	892283	1002370	926968	531887	595301	501300	719744	709372	690757	835904	787236
S-adenosylhomocysteine hydrolase-like protein 1	Ahcyl1	30386.7	3606.71	45158.7	36954.9	27173.7	5487.04	20506	29731.9	2853.69	2088.54	2913.33	3610.78	8501.26	29643.3	38149.1	31936.2
Putative adenosylhomocysteinase 3	Ahcyl2	38598.5	31292.3	41063.5	48321.1	47373.1	32765.5	50062	45573.9	26180.5	29280.8	23354.5	32631.1	31411.6	33244.3	40900.9	38010.8
AT-hook DNA-binding motif-containing protein 1	Ahdc1	1251.48	867.873	1141.89	539.743	669.298	675.611	684.018	362.091	412.37	23.7422	120.538	1561.78	181.41	123.711	253.216	136.132
AHNAK nucleoprotein (desmoyokin)	Ahnak	0	0	0	0	0	0	0	0	23.8235	0	0	50.8436	0	0	0	0
AHNAK nucleoprotein (desmoyokin)	Ahnak	60378.2	86941	68624	77148.9	57388.4	70139	82853.4	50205	35333.6	38367.7	40177.9	40590.3	36891.7	40905.5	49104.4	43357.1
Activator of 90 kDa heat shock protein ATPase homolog 1	Ahsa1	223898	321680	258738	250755	231338	265384	221433	216065	138115	158629	129170	181231	148335	150533	172130	182410
Activator of 90 kDa heat shock protein ATPase homolog 2	Ahsa2	14880.9	18181.6	16234	14516.1	16007.3	18672.9	12863.2	14701.6	9003.76	8723.78	8758.43	11078.4	7626.92	8288.18	7763.6	9427.61
Alpha-2-HS-glycoprotein	Ahsg	0	0	0	0	7388.46	0	0	3628.39	14169.1	14259.4	10072.1	8832.89	0	0	0	0
Axin interactor, dorsalization-associated protein	Aida	4682.37	3681.16	3639.69	6521.03	3320.99	3468.95	3568.62	3629.08	1933.21	1917.32	1529.96	2437.03	2617.38	2096.19	2796.63	2535.34
Apoptosis-inducing factor 1, mitochondrial	Aifm1	84236.7	72128.7	78697.1	95277.4	83499.8	60804.5	93100.7	77587	44952	46341.1	43031.4	58257.5	72710.4	68412.3	62945.8	49303.8
Ferroptosis suppressor protein 1;Isoform 2 of Ferroptosis suppressor protein 1	Aifm2	602.899	0	505.995	2724.22	605.213	0	656.325	676.348	0	0	0	0	446.995	0	160.52	0
Interferon-inducible protein AIM2	Aim2	5031.55	6993.78	7332.64	4421.16	5138.4	8298.47	5789.71	4269.94	2963.33	3117.96	3579.17	2194.28	4733.48	4957.51	5987.83	5594.91
Aminoacyl tRNA synthase complex-interacting multifunctional protein 1	Aimp1	137706	208082	145990	158197	167782	184126	145949	151106	105031	109201	94970.1	132608	113921	107335	127682	124276
Aminoacyl tRNA synthase complex-interacting multifunctional protein 2	Aimp2	126112	185587	132563	138449	119773	167024	127610	114297	62434.5	70670.5	54289.2	100810	104030	98828.8	116318	114741
AH receptor-interacting protein	Aip	98090.9	100800	116183	107741	113010	113210	111054	99401.5	49485.1	47732.9	41929.9	60465.6	70497	66675.8	76821.2	66378.9
Adenylate kinase isoenzyme 1;Isoform 2 of Adenylate kinase isoenzyme 1	Ak1	1918.04	4960.13	2616.84	2437.7	979.665	32.6711	2621.06	31.1613	744.563	0	0	0	1056.32	1269.37	2450.28	2900.43
Adenylate kinase 2, mitochondrial;Isoform 2 of Adenylate kinase 2, mitochondrial	Ak2	311962	324471	298665	366853	352947	298560	326700	316635	178885	161024	146992	233588	223834	218794	274754	231673
GTP:AMP phosphotransferase AK3, mitochondrial	Ak3	59042.1	71675.2	56114.3	63811.2	56720.3	75786.6	60210.2	51852	37019	29353.1	31023.5	44294.6	47816.3	47252.1	67754	58374.7
Adenylate kinase 4, mitochondrial	Ak4	25766	26110.6	26884.2	26551.3	28192	26264.5	29492.5	24295.5	25675.6	21663	19550.8	29840.2	37719	26816.9	32020	28328
Adenylate kinase isoenzyme 6	Ak6	11867.8	13132.7	14475.3	13063.3	9297.35	6368.64	6880.81	8509.17	7070.05	6989.26	3932.57	9700.25	8643.57	6665.42	9200.27	2529.43
A-kinase anchor protein 1, mitochondrial;Isoform 4 of A-kinase anchor protein 1, mitochondrial	Akap1	5230.95	8723.14	6507.04	7275.81	4428.43	6412.4	5275.19	3895.85	1550.23	1757.4	818.68	2251.89	2047.46	1913.15	3000.61	2106.74
A-kinase anchor protein 10, mitochondrial	Akap10	1467.85	1853.38	1428.7	2085.68	748.454	1318.26	1407.45	1092.11	1173.43	569.95	669.338	557.409	1266.55	701.538	1001.81	1182.06
A kinase (PRKA) anchor protein 11	Akap11	437.596	733.74	553.725	566.839	422.349	510.139	528.357	357.181	84.3184	81.7574	33.2546	92.065	213.583	195.081	178.616	187.671
Isoform 2 of A-kinase anchor protein 13	Akap13	6177.55	6519.61	6503.27	8116.28	8175.63	6874.57	7315.35	6675.27	2793.2	2652.21	2331.3	3666.75	3479.22	3003.66	3551.15	3455.87
A-kinase anchor protein 8	Akap8	19217.4	23741.7	23191.7	27189.7	22315.8	18156.8	21719.5	21735.7	15248	15381.6	12917.7	20529.9	13264.6	14026.9	18207.4	14151.4
A-kinase anchor protein 8-like	Akap8l	779.413	896.805	947.346	1199.96	810.585	537.611	1143.63	696.434	970.014	560.035	747.494	1066.71	1109.42	940.381	1336.72	1442.83
Akirin-2	Akirin2	2211.2	3384.85	3173.36	3328.67	1489.18	1519.98	1365.98	1473.6	294.813	2539.93	2442.35	346.639	555.976	3809.35	548.182	675.624
Microtubule organization protein AKNA	Akna	5584.06	6589.93	6238.11	6788.2	6754.08	7357.76	6967.81	5805.52	4041.43	2522.25	2513.58	3446.36	3864.68	3468.7	4311.27	3034.61
Aldo-keto reductase family 1 member A1	Akr1a1	137069	165200	146571	167552	175605	183605	195062	171922	120982	125701	105265	171093	145926	140158	163556	157672
Aldo-keto reductase family 1 member B1	Akr1b1	468119	482737	476894	585483	490772	410922	543486	451036	329594	353314	273378	458807	384248	381188	444141	367245
Aldo-keto reductase family 1, member B10 (aldose reductase)	Akr1b10	14593.5	12754.7	12908.1	16971.2	14026.8	10944.3	15661.1	15398.4	10540.5	12095.6	8999.6	14518	9328.22	11150.7	9086.83	9222.09
Aldo-keto reductase family 1 member C13	Akr1c13	45181.8	58518.9	58801.4	60406.8	35110.5	61650.2	43073.7	47650.9	19309.3	16321.7	22533.8	34198	27584.3	33231.1	31087.2	35565.6
Aldo-keto reductase family 1 member C18;Isoform 2 of Aldo-keto reductase family 1 member C18	Akr1c18	1246.53	723.588	596.375	465.615	160.79	1091.05	223.938	138.653	81.3505	186.362	42.5119	79.3351	185.975	147.979	296.3	332.031
1,5-anhydro-D-fructose reductase	Akr1e2	19813.5	13902.3	15785.9	24017.6	21141.4	13106.5	22790.1	16580	11545.1	9532.74	8567.83	12525.2	12903.2	16087.7	14812	13771.6
Aflatoxin B1 aldehyde reductase member 2	Akr7a2	12350.8	15685.2	12929.6	14064.1	13507.5	15087.2	16279.6	13892	6280.95	5270.59	5386.07	8868.8	10837.3	9551.89	12087.2	10135.2
RAC-alpha serine/threonine-protein kinase	Akt1	60508.5	86677.4	71170	71677.4	66004.7	80632.2	70731.7	62267.2	29087	35166.4	33452.9	13760.3	38912.2	38144.7	43601.1	42001.5
Proline-rich AKT1 substrate 1	Akt1s1	2393.02	3012.15	2346.12	2366.42	1618.69	2231.79	1846.43	1094.93	1658.71	1672.33	1405.64	2539.46	1279.18	1115.01	1176.64	1065.93
RAC-beta serine/threonine-protein kinase	Akt2	11243.9	13481.1	11699.6	13952.7	10524.5	12459.3	10696.7	10702.2	6288.39	6968.3	5594.63	8332.55	7252.15	6040.65	7488.82	6941.75
RAC-gamma serine/threonine-protein kinase;Isoform 2 of RAC-gamma serine/threonine-protein kinase	Akt3	106.123	205.421	87.7579	84.4748	71.8153	64.6886	74.5697	0	0	0	0	0	30.7912	21.0379	0	45.7221
AKT-interacting protein	Aktip	314.245	469.988	301.283	223.29	161.87	334.656	182.627	198.106	25.7634	0.727564	32.208	185.906	57.5225	125.697	53.3722	164.288
Delta-aminolevulinic acid dehydratase	Alad	63618.6	110388	106642	75386.4	125624	93739	62563	53365.5	20614.9	23016.8	23093.5	29500.3	41485.4	49931.2	56441.5	50059.5
5-aminolevulinate synthase, nonspecific, mitochondrial	Alas1	246.621	625.374	255.451	157.525	253.487	482.582	370.142	249.834	57.9304	0	0	0	51.4418	0	0	45.8776
Albumin	Alb	180511	234899	216529	106530	277817	366561	312122	261538	199520	116239	200776	469551	319433	274107	345849	357884
CD166 antigen	Alcam	14293	15383.9	13647.1	14636	12623.9	17596	15408.4	13737.9	10136.1	11014.5	9910.09	12403.5	10422.5	11600.5	13895.2	14836.7
Aldehyde dehydrogenase family 16 member A1	Aldh16a1	14664.7	15908.6	18747.3	19661	16992.1	14972.6	16887.3	15447.2	6738.55	8161.53	7432.96	9567.95	10374.1	11187.3	14172.2	10155.4
Delta-1-pyrroline-5-carboxylate synthase	Aldh18a1	167216	210368	182188	189383	217739	255582	225917	201683	105280	111307	102208	136377	132470	128017	144516	152087
Retinal dehydrogenase 2	Aldh1a2	1767.06	0	0	1553.28	492.614	0	2237.34	2771.69	1873.11	3203.28	1602.26	0	0	1645.53	0	0
Aldehyde dehydrogenase X, mitochondrial	Aldh1b1	3689.88	6440.34	3841.23	4380.92	6859.88	7984	4733.18	5029.31	4274.54	4760.64	4185.35	5480.14	5643.4	4293.21	6675.49	7853.6
Aldehyde dehydrogenase, mitochondrial	Aldh2	58622.1	31126.7	53499.8	65027.1	67652.9	22771.5	72649.9	46268	35275.8	18783.2	27307.3	42061	23511.3	46393.9	28166.3	36129.3
Aldehyde dehydrogenase family 3 member A2	Aldh3a2	10296	18140.4	14469.4	12369.4	14243.6	22247.4	17580.2	14645.3	7420.41	7144.18	7398.92	8316.54	11197	10943.8	14232.5	15588.3
Delta-1-pyrroline-5-carboxylate dehydrogenase, mitochondrial	Aldh4a1	10776.8	5140.74	9889.96	11062.4	9060.41	5051.89	11668.2	9351.79	5715.51	5555.26	6713.74	7215.69	7156.5	8224.2	9493.17	8141.9
Isoform 2 of Alpha-aminoadipic semialdehyde dehydrogenase	Aldh7a1	10969.8	18751	13177.9	13234.8	12354.2	17821	14320	11663.3	4608.93	5905.24	4848.67	6160.88	8225.05	8927.57	12381.9	9782.22
2-aminomuconic semialdehyde dehydrogenase	Aldh8a1	398.256	0	389.283	0	0	0	0	0	569.789	448.13	335.544	790.406	374.104	299.728	425.49	486.139
4-trimethylaminobutyraldehyde dehydrogenase	Aldh9a1	186437	268286	199989	228267	212437	260181	218931	203597	140356	139460	123885	189623	182275	166652	186034	182022
Fructose-bisphosphate aldolase A	Aldoa	3179030	3341970	3104600	3661740	4389380	3793130	4186150	3819890	2709270	2653400	2540450	3412400	2685450	3007150	2990160	2772730
Fructose-bisphosphate aldolase C	Aldoc	43467.8	60899.8	104004	98498.9	59015.2	49568.6	53466.4	53617.6	37216.2	23073.1	24648.9	33159.4	43402.2	49829.6	105113	88004.1
Chitobiosyldiphosphodolichol beta-mannosyltransferase;Isoform 2 of Chitobiosyldiphosphodolichol beta-mannosyltransferase	Alg1	2702.43	3375.36	2736.69	2706.95	3086.93	3477.21	3238.8	2984.4	718.832	241.236	449.941	835.152	2339.58	2322.98	2453.78	2291.59
Putative Dol-P-Glc:Glc(2)Man(9)GlcNAc(2)-PP-Dol alpha-1,2-glucosyltransferase	Alg10b	1887.46	2237.68	2204.09	1663.61	1875.06	2672.27	1660.65	1479.64	640.964	843.88	37.2121	867.328	1729.02	1601.65	1954.13	2117.28
GDP-Man:Man(3)GlcNAc(2)-PP-Dol alpha-1,2-mannosyltransferase;Isoform 2 of GDP-Man:Man(3)GlcNAc(2)-PP-Dol alpha-1,2-mannosyltransferase	Alg11	4498.54	3345.66	2833.59	1726.25	2635.65	2860.21	2008.28	4029.78	363.965	722.557	713.649	712.149	1963.11	2934.83	5553.62	3963.91
Dol-P-Man:Man(7)GlcNAc(2)-PP-Dol alpha-1,6-mannosyltransferase	Alg12	0	113.506	57.0168	406.221	0	0	0	0	91.5248	87.4239	51.6325	178.827	73.2261	83.873	106.537	102.046
Isoform 2 of Putative bifunctional UDP-N-acetylglucosamine transferase and deubiquitinase ALG13	Alg13	10188.7	0	104.094	110.196	38524.9	0	155.118	42.2404	0	0	0	0	47.0453	39.0371	94.9049	0
Alpha-1,3/1,6-mannosyltransferase ALG2	Alg2	6154.12	10899.1	7898.92	7016.51	8532.34	12513.1	9271.07	8473.14	3184.75	3410.4	3023.11	4210.52	6076.68	6129.51	6460.32	7241.37
Dol-P-Man:Man(5)GlcNAc(2)-PP-Dol alpha-1,3-mannosyltransferase	Alg3	3179.39	4634.63	3329.13	2731.09	3028.89	4741.45	3396.99	3334.94	1218.13	1268.49	1240.63	1446.07	2319.5	1967.71	2489.42	2778.17
Dolichyl-phosphate beta-glucosyltransferase	Alg5	32645.3	40184.9	42669	35021.9	37839.5	43130	41196.7	35285	19171	16313.2	17697	25829.6	38849.7	26716.1	37690.8	34561.2
Probable dolichyl pyrophosphate Glc1Man9GlcNAc2 alpha-1,3-glucosyltransferase	Alg8	10977.5	15011.2	11463.1	11006.1	12446.6	13998.4	12049.6	12460.3	4502.32	5059.16	4807.23	5695.11	9994.6	8971.07	10530.2	11119.3
Alpha-1,2-mannosyltransferase ALG9	Alg9	1363.89	1604.78	1193.99	1504.32	1537.14	1577.58	1518.59	1553.81	886.335	767.789	881.618	1067.77	1334.02	1074.87	1208.93	1237.28
Nucleic acid dioxygenase ALKBH1	Alkbh1	0	1052.17	499.498	0	0	508.316	3004.77	0	1196.46	802.426	976.743	0	1951.29	2321.09	0	608.948
Alpha-ketoglutarate-dependent dioxygenase alkB homolog 3	Alkbh3	4731.07	2443.94	3662.25	6656.83	7167.32	2408.71	5735.47	6331.32	4178.82	4013.23	3640.17	4695.39	3936.71	4247.61	2347.16	1477.06
Alpha-ketoglutarate-dependent dioxygenase alkB homolog 4	Alkbh4	1595.02	1217.89	1191.48	1593.1	1652.51	355.682	1650.35	1679.67	1082.97	933.86	793.659	1452.49	1406.07	1111.68	1173.27	1175.75
RNA demethylase ALKBH5	Alkbh5	21323.8	26959.2	20807.1	21621.4	22928.6	24480.8	21658.4	22234.1	13749.1	12773.9	11623.7	17864.3	15892.4	17510.3	18172.3	20587.9
Alpha-ketoglutarate-dependent dioxygenase alkB homolog 7, mitochondrial	Alkbh7	1653.77	3292.67	2933.36	2019.55	1666.17	5505.72	3549.28	1191.24	173.578	121.246	26.0928	257.831	1449.24	1188.56	1648.21	48.6397
Alkylated DNA repair protein alkB homolog 8;Isoform 2 of Alkylated DNA repair protein alkB homolog 8	Alkbh8	323.818	0	0	795.332	294.019	0	247.199	180.2	221.587	273.593	0	381.861	361.887	308.17	0	249.154
Alsin	Als2	136.462	234.867	119.249	1412.71	2726.2	320.156	86.2671	2757.93	0	0	0	0	101.693	478.655	80.6812	113.298
THO complex subunit 4	Alyref	380583	364566	382535	344099	318455	285081	326034	289331	201505	210805	211829	274354	226320	241065	299388	287381
Alpha-methylacyl-CoA racemase	Amacr	654.903	1147.29	978.917	1065.73	998.685	1400.25	1030.33	794.897	389.028	241.67	187.066	103.101	821.501	649.165	947.566	874.731
Activating molecule in BECN1-regulated autophagy protein 1;Isoform 2 of Activating molecule in BECN1-regulated autophagy protein 1;Isoform 6 of Activating molecule in BECN1-regulated autophagy protein 1	Ambra1	948.984	954.091	389.025	7422.81	868.594	682.19	647.734	688.045	292.588	352.002	314.078	376.4	291.514	280.934	205.597	163.831
S-adenosylmethionine decarboxylase proenzyme 2;S-adenosylmethionine decarboxylase proenzyme 1	Amd2;Amd1	37.7007	0	231.433	196.657	89.4745	1.34285	21.3751	0	0	0	0	5.50661	0	7.86465	0.415922	0
N-acetylglucosamine-6-phosphate deacetylase	Amdhd2	20178.2	30624.9	25458.4	25985.4	22232.8	35667.8	18519.2	20435.1	20416.7	19572.2	22731.9	28547.2	14509.9	15310.3	18796.4	19336.1
Isoform 2 of E3 ubiquitin-protein ligase AMFR	Amfr	9111.42	11100.7	10208.5	8417.69	8248.75	10518	9352.88	7468.75	2580.52	1289.43	2189.71	4052.94	3967.08	2536.64	3935.35	4175.03
AMME syndrome candidate gene 1 protein homolog	Ammecr1	2712.59	0	2496.43	2830.88	1044.65	0	1249.48	2481.18	888.474	635.955	0	1690.79	1019.91	22.6553	1656.97	1501.35
AMMECR1-like protein	Ammecr1l	4445.71	4096.98	4965.31	4405.25	4401.79	4969.78	5962.22	3167.28	3008.4	0	344.083	2906.24	3218.76	2225.08	1329.86	2549.27
AMP deaminase 2	Ampd2	36160.9	43858.4	40960.4	37618.7	33887.4	36556	37195	33396.6	15809.4	16921.9	17114.1	19975.5	26508.2	26093.1	32157.2	23524
Anaphase-promoting complex subunit 1	Anapc1	8793.21	14753.3	10751.1	10665.3	8176.61	11996.5	9029.69	7482.28	3701.49	2840.22	2393.97	3550.21	4979.75	3940.63	5964.4	6600.82
Anaphase-promoting complex subunit 10	Anapc10	3977.57	5683.06	4016.83	3594.77	4187.16	4705.57	4273.59	3566.43	1467.72	1737.58	1326.05	1860.65	1467.97	2683.59	3248.01	2537.06
Anaphase-promoting complex subunit 11	Anapc11	6767.06	8869.65	7400.57	6654.21	4378.81	7119.43	4701.79	3853.31	847.628	0	0	322.003	3006.88	1507.66	1924.42	2539.93
Anaphase-promoting complex subunit 15	Anapc15	3599.32	4186.94	3140.63	3696.16	3490.61	4346.97	4096.05	2735.09	2148.78	3117.34	984.789	3072.32	1875.47	2561.59	2271.51	3243.03
Anaphase-promoting complex subunit 2	Anapc2	12205.9	16469.1	14563.1	13131.3	13874.7	13667.8	14952.8	12885.1	3896.44	4151.79	4115.14	4803.79	8929.77	7509.58	9865.61	8080.68
Anaphase-promoting complex subunit 4	Anapc4	11227.6	16324.8	13525.6	12809.7	10736	14943.2	12223.9	9840.59	3956.43	3484.48	3123.84	4203.65	6015.64	4892.82	7209.42	7283.95
Anaphase-promoting complex subunit 5	Anapc5	9850.98	16099.6	13119.9	10537.5	8607.7	10099.8	10999.3	8976.22	2809.96	2667.8	1946.23	3827.8	4371.92	5311.62	7537.62	8061.26
Anaphase-promoting complex subunit 7	Anapc7	13531.1	18628.8	11188.3	16857.6	16425.9	10779.8	14785	13535.2	7456.87	6261.18	6611.71	8400.65	11848	10667.3	11797.9	13453
Protein angel homolog 1	Angel1	45.8674	203.922	92.258	48.6494	0	0	228.846	0	0	0	0	0	0	60.3857	54.2972	54.5786
Protein angel homolog 2;Isoform 2 of Protein angel homolog 2	Angel2	2907.34	3503.36	3211.95	3835.85	3478.6	5216.26	3814.38	3320.4	1070.11	1188.49	784.334	1608.4	2178.69	1613.93	1828.38	1854.52
Rabankyrin-5	Ankfy1	19109.8	21815.3	23880.8	22231.9	19381.8	19076.2	15542.9	19039.2	11955.2	11216.3	9212.88	10875.4	13727.4	11580.2	20305.9	15442.4
Ankyrin repeat and KH domain-containing 1	Ankhd1	6492.81	7681.25	8059.81	8076.09	7392.85	6616.71	7647.5	6192.56	2765.9	2633.66	2801.68	3627.43	3443.85	3096.9	3907.74	2982.69
Ankyrin repeat and IBR domain-containing protein 1	Ankib1	12187.7	103.568	3642	11193.5	10720.7	76.831	12303.6	10809.4	5915.77	2315.67	708.987	0	2.04052	42.0301	0	141.726
Ankyrin repeat and LEM domain-containing protein 2	Ankle2	10492.1	8814.57	13958	14722.6	10467.8	8148.17	11558.5	6937.56	1945.19	2075.37	1577.29	2171.51	8322.15	6747.75	11301.4	4268.78
Ankyrin repeat and MYND domain-containing protein 2	Ankmy2	2028.7	734.338	2481.93	2187.39	1419.87	446.049	2303.6	768.467	495.709	0	0	0	542.384	603.522	808.484	421.801
Ankyrin repeat domain-containing protein 10	Ankrd10	4752.87	9094.6	4921.18	4926.72	3631.36	6182.5	2997.38	3529	2914.63	3270.99	918.415	1962.91	2544.9	1865.1	3383.93	3190.38
Ankyrin repeat domain-containing protein 11	Ankrd11	79.571	36.8483	96.5645	60.5591	38.6021	38.8718	71.437	24.3958	15.6769	14.1403	12.0249	0	9.35996	8.49345	1.41319	4.25553
Ankyrin repeat domain-containing protein 13A	Ankrd13a	8111.79	10254.2	9285.59	9808.39	7345.56	10681.9	8368.27	6477.75	1851.62	1595.3	1678.46	2400.9	4329.66	4011.3	4491.18	4694.81
Ankyrin repeat domain-containing protein 17	Ankrd17	3743.27	6063.48	3855.65	5349.64	3401.41	4323.93	3563.04	3904.14	1112.12	826.236	799.981	1168.15	1876.59	1773.71	2015.08	1706.54
Ankyrin repeat domain-containing protein 27;Isoform 2 of Ankyrin repeat domain-containing protein 27;Isoform 3 of Ankyrin repeat domain-containing protein 27	Ankrd27	158.618	137.58	153.645	129.669	75.3518	58.2709	76.7446	54.7762	66.6725	66.8483	32.3961	13.8953	59.01	18.7751	82.0351	55.7865
Serine/threonine-protein phosphatase 6 regulatory ankyrin repeat subunit A	Ankrd28	4847.45	4392.59	4794.51	5751.5	4002.99	2720.47	4343.03	3297.39	1992.29	1804.86	1034.07	2285.19	3414.9	2116.05	3523.68	3218.76
Ankyrin repeat domain-containing protein 31	Ankrd31	0	0	0	0	0	0	0	0	41.2403	63.5889	45.4946	63.3274	0	0	0	0
Ankyrin repeat domain-containing protein 39	Ankrd39	711.233	837.38	329.201	290.668	1484.75	1275.31	364.004	158.34	44.9763	0	0	1420.19	0	0	0	485.643
Ankyrin repeat domain-containing protein 40;Isoform 2 of Ankyrin repeat domain-containing protein 40;Isoform 3 of Ankyrin repeat domain-containing protein 40	Ankrd40	444.498	1472.1	596.155	1542.41	29.7659	95.4231	359.432	70.925	0	0	0	79.6969	154.28	143.051	236.978	419.473
Serine/threonine-protein phosphatase 6 regulatory ankyrin repeat subunit B	Ankrd44	55911.7	46598.1	65719.4	62829.1	61980.5	50309.2	62264	46658.1	22787.7	23864.8	20362.5	31431.6	42920.2	50624.8	51753.9	30756.2
Ankyrin repeat domain-containing protein 46	Ankrd46	1449.58	2321.95	1680.26	1680.09	2175.56	3608.32	2130.8	1637.3	103.678	574.354	51.6171	177.163	574.852	412.44	99.2071	657.596
Ankyrin repeat domain-containing protein 49	Ankrd49	969.73	422.162	1494.38	1590.94	647.752	357.523	364.154	781.065	131.39	122.22	234.641	0	1063.55	777.063	1060.45	625.47
Ankyrin repeat domain 50 (Fragment)	Ankrd50	79.0769	35.5162	22.577	55.1511	67.0632	0	83.5539	46.8326	0	0	0	0	12.9066	30.4695	0	0
Serine/threonine-protein phosphatase 6 regulatory ankyrin repeat subunit C	Ankrd52	7010.89	10300.6	8267.36	8819.21	4639.64	7254.94	6372.86	3975.91	1191.13	812.553	710.962	1356.64	2277.78	1977.97	2682.42	2847.31
Ankyrin repeat domain-containing protein 54	Ankrd54	1131.14	1152.02	1104.84	2272.6	1189.39	1088.26	1639.09	838.836	178.027	193.801	0	215.19	611.462	521.373	260.99	643.813
Ankyrin repeat domain-containing protein 9	Ankrd9	379.708	695.638	470.35	363.278	237.13	488.914	289.104	196.929	53.4049	70.523	53.4655	123.471	65.0587	57.9656	105.006	113.52
Isoform 2 of Ankyrin repeat and SAM domain-containing protein 1A	Anks1a	1668.41	2647.37	2654.61	2149.71	1685.16	2017.12	1623.97	1579.9	806.083	626.615	699.456	1122.7	1455.89	1192.52	1534.6	1458.22
Ankyrin repeat and zinc finger domain-containing protein 1	Ankzf1	3353.87	4832.23	3728.73	4684.85	3352.21	4613.34	4033.17	3261.1	3892.05	3296.01	3161.45	4411.69	3883.27	3553.54	3710.73	3786.35
Anillin	Anln	4753.61	6531.93	5420.45	5276.36	4350.15	4765.67	2715.08	5285.61	301.733	197.809	216.48	230.096	969.74	1257.43	1393.59	680.96
Anoctamin-10;Isoform 2 of Anoctamin-10	Ano10	2627.29	3235.55	2634.11	1981.27	3173.49	3702.27	3620	2623.52	545.213	707.912	362.664	662.712	2016.37	2074.5	2353.64	2336.88
Anoctamin-6	Ano6	2634.19	2368.35	2500.05	3562.96	3578.43	2409.26	3229.68	2739.56	1101.24	966.125	838.928	1642.28	1291.23	1990.52	1255.33	2149.96
Acidic leucine-rich nuclear phosphoprotein 32 family member A	Anp32a	366039	510294	373217	474584	463817	392661	427447	398984	388498	411582	315219	606118	309554	250561	346883	326795
Acidic leucine-rich nuclear phosphoprotein 32 family member B;Isoform 2 of Acidic leucine-rich nuclear phosphoprotein 32 family member B	Anp32b	713164	660473	686455	795786	662274	567924	665576	569065	575489	616188	463971	741885	608212	501212	570286	492359
Acidic leucine-rich nuclear phosphoprotein 32 family member E	Anp32e	155988	237816	172873	179791	167749	233326	195895	140668	122979	133335	111387	171181	134645	123301	160647	193782
Adenine nucleotide translocase lysine N-methyltransferase	Antkmt	9789.58	12535.9	10600	10250.8	14870.4	18945.3	17406.8	14341.6	2173.88	524.399	603.482	600.632	3640.87	3385.31	2958.17	3394.2
Annexin A1	Anxa1	39412.5	77135.5	68046.4	51748	34237.5	84947.6	56763.8	37632.7	27443.7	24136.6	31175.3	26107.1	20922.7	38640	33648.1	28414.1
Annexin A10	Anxa10	5949.06	263.537	6882.34	5171.16	4827.6	244.195	5865.12	4985.94	2963.69	3312.23	245.438	3391.66	5204.72	5092.1	5788.17	1242.91
Annexin A11	Anxa11	120943	184067	155318	145317	160728	184685	147848	162430	131340	149502	133071	120341	99847	94645	124079	124678
Annexin A2	Anxa2	1104340	1562690	1305170	1187020	1190370	1491750	1378130	1158090	761510	884903	791579	1024030	909663	1040680	1004270	931715
Annexin A3	Anxa3	1686.28	3692.81	3623.74	2012.83	4042.89	5487.04	2887.3	3281.28	2163.31	1443.2	1918.56	2622.62	2854.03	2741.83	2819.58	5226.03
Annexin A4	Anxa4	42241.1	53100.4	45453.6	38277.6	53626.3	57109.7	60456.7	52673.8	18415.2	19697.9	14705.9	24369.5	22022.8	21877.8	30962.5	25273.5
Annexin A5	Anxa5	190152	248687	214298	201560	215179	278064	225222	200886	131286	145732	134253	168294	144281	160404	180637	171931
Annexin A6	Anxa6	1178090	1713240	1418350	1362240	1247710	1581250	1412890	1215080	693977	820665	721740	947089	902804	987916	1093230	1042720
Annexin A7	Anxa7	82575.2	123395	110793	101369	94765.2	116489	112617	90236.1	47798.8	60534	49531.1	77604.4	70299.7	67636.6	85012.9	79930.4
AP1AR	Ap1ar	0	0	0	495.126	357.483	0	879.58	766.913	0	0	196.943	0	0	138.347	159.152	164.973
AP-1 complex subunit beta-1	Ap1b1	84676.2	94484.3	93990.4	88925.2	83552.8	88252.1	99031.9	78578.3	33583.4	37129.7	32255.7	42789.3	53857.2	54885	63452.9	53962.6
AP-1 complex subunit gamma-1	Ap1g1	25230.5	27652.5	32315.9	27015.4	27582	22490	28791.2	25752.8	7797.93	9463.42	7907.19	10517.7	18535.8	19190.3	21669.6	18290.9
AP-1 complex subunit gamma-like 2	Ap1g2	21707.5	36200.2	25381.7	24903.6	20345.8	29410.2	21810.1	17966	8147.11	7139.2	8648.7	10795.8	13134	9600.84	16446.9	16589
AP-1 complex subunit mu-1	Ap1m1	102546	135562	110595	101430	114679	116198	109564	109967	38919.2	39866.9	38138.1	48538.1	58967.2	88963	75531.5	74581.7
AP-1 complex subunit sigma-1A	Ap1s1	43306.3	50920.2	49078	43029.5	38436.5	42829.5	43672.6	39018.3	18059.9	17940.2	17393.1	22754.3	27771.9	27931.6	30851.9	28464.5
AP-1 complex subunit sigma-2	Ap1s2	3254.09	1500.07	3242.48	3961.1	3973.49	7703.97	7475.26	7317.4	1117.41	2236.32	1918.24	1628.16	2321.22	2546.63	0	1514.51
AP-1 complex subunit sigma-3	Ap1s3	3173.9	4603.29	3874.75	3043.59	2182.9	3564.33	2597.15	2258.89	1402.13	1457.6	1331.28	1704.04	1786.22	1752.55	1994.39	1998.35
AP-2 complex subunit alpha-1;Isoform B of AP-2 complex subunit alpha-1	Ap2a1	52644.5	72491.1	60302.8	54988	54220.2	69253.1	59136.9	49426.3	22692.4	26849.6	22787.6	33002	36644	36216.5	42769.2	39787.9
AP-2 complex subunit alpha-2	Ap2a2	33360.3	45716	39224.4	36377	29499.4	40391.9	34775.3	26550.1	12907	13619.9	13242	18050.6	26452.2	24976.5	29554.2	25989.3
AP-2 complex subunit beta;Isoform 2 of AP-2 complex subunit beta	Ap2b1	52198.2	70119.9	57574.4	57484.8	47757.5	63738.4	53830.7	45036	19299.8	21741.6	18741.9	23751.3	31649.7	29810	36135.1	31634.3
AP-2 complex subunit mu	Ap2m1	102099	112881	120112	118681	95468.7	94924.2	107822	93434.7	44710.8	36606.7	37120.9	48094.8	72851.7	73010.1	82454.8	42736.7
AP-2 complex subunit sigma	Ap2s1	42012.5	28110	40513.1	37154.1	34332.9	24493.1	43473.8	39952.7	9981.69	11130.7	11844.1	13180.6	20248.4	25667.8	20715.2	15925.9
AP-3 complex subunit beta-1	Ap3b1	25153.7	23742.8	19669.4	23673.5	20818.4	20926	22400.3	18831.1	9475.65	9342.24	7794.46	10892.8	14797.6	15018	16377.7	13369.2
AP-3 complex subunit delta-1	Ap3d1	14574.6	47802.3	24797.3	12799.4	11993.7	21345.3	13391.5	12026.6	14864.9	9803.9	13679.2	5476.05	8122.57	11002.8	50263	53738
AP-3 complex subunit mu-1	Ap3m1	29432.2	31725.9	32322.5	26610.7	24255.8	34371.4	25675.3	24046.7	10550.1	10859.6	9705.42	15005.3	19169.8	13307.3	21670	19853.4
AP-3 complex subunit sigma-1	Ap3s1	22148.4	36181.7	24426.4	26760.3	25451.2	36312.8	23188	18457.5	14724.8	13682.4	11946.7	18215.2	17499.1	13296.4	19192.7	19529.4
AP-4 complex subunit beta-1	Ap4b1	342.961	308.131	511.401	439.031	282.905	808.176	418.907	263.299	3.85234	4.23957	0	0	325.32	289.046	180.219	463.162
AP-4 complex subunit epsilon-1	Ap4e1	310.395	583.161	1310.05	800.763	851.277	469.478	776.049	208.522	17.7096	28.8015	15.7001	17.5173	72.5901	123.5	611.742	445.195
AP-4 complex subunit mu-1	Ap4m1	495.094	295.702	458.619	472.825	764.518	586.654	502.538	347.066	0	99.3722	0	70.6325	87.6396	126.985	111.447	565.866
AP-4 complex subunit sigma-1	Ap4s1	741.815	1461.47	994.788	827.313	489.347	1327.55	697.229	319.16	203.411	130.386	63.0526	285.708	411.817	307.352	479.403	544.639
AP-5 complex subunit beta-1	Ap5b1	858.187	1689.02	1106.53	995.767	814.413	1298.96	729.71	819.581	202.811	96.0899	85.6836	157.669	409.298	244.957	443.708	314.162
AP-5 complex subunit mu-1;Isoform 2 of AP-5 complex subunit mu-1	Ap5m1	153.88	346.031	0	306.181	295.158	683.718	383.902	227.429	0	0	0	0	0	0	232.355	280.543
AP-5 complex subunit zeta-1	Ap5z1	550.431	1065.49	707.836	635.547	410.449	1051.52	388.616	289.026	109.974	43.0218	30.3457	62.1991	255.605	198.61	548.417	194.821
Apoptotic protease-activating factor 1	Apaf1	6135.54	9520.7	8278.6	7778.94	6566.9	7991	7257.35	7064.17	3783.61	4934.54	3825.89	5343.37	5135.34	5620.78	6940.83	5598.55
Amyloid beta A4 precursor protein-binding family B member 1-interacting protein	Apbb1ip	26126.2	35853.8	29064.2	29472.3	21760.5	25511.3	21554.8	20230.7	14207.6	13469.3	12188.2	16953.3	17870.9	16123	22292.1	19127.4
Acylamino-acid-releasing enzyme;Isoform 2 of Acylamino-acid-releasing enzyme	Apeh	33234.1	34893.3	33549.9	36606	33954	35707.4	33064.5	34155.2	14152.4	15797.7	17791.3	18225.4	20513.9	23721.6	26034.7	21631
DNA-(apurinic or apyrimidinic site) endonuclease	Apex1	108103	151699	113668	114491	102923	132498	120685	97160.7	71279.5	78720.1	60978.4	101034	74593.5	65714.8	94693.3	85495.2
Gamma-secretase subunit APH-1A;Isoform 2 of Gamma-secretase subunit APH-1A	Aph1a	2422.95	0	1402.9	1143.7	2343.11	0	2027.84	2669.35	0	0	126.346	0	279.329	260.215	1102.13	0
Apoptosis inhibitor 5	Api5	150130	213202	186686	165086	149414	163411	170832	136432	81053.3	85663.5	80509.9	106222	106561	103150	141979	130859
Methylthioribulose-1-phosphate dehydratase	Apip	32890.2	45820.7	37576.4	35580.4	31290.1	44198.6	35342.7	29678.9	12218.7	12164.8	9620.38	16997.5	20021.1	20567.6	26354.6	25452.6
Aprataxin and PNK-like factor	Aplf	867.676	1775.5	0	667.963	613.911	1607.15	702.486	524.452	335.812	395.165	246.307	368.165	0	258.046	0	658.437
Amyloid-like protein 2;Isoform 2 of Amyloid-like protein 2	Aplp2	0	42.5123	314.444	0	322.47	6.61255	506.915	286.736	0	0	0	0	50.2744	0	110.518	0
Adipocyte plasma membrane-associated protein	Apmap	30604.2	27586	32872.1	32761.5	36189.1	32076.7	37546.3	33716.4	21794.5	14499.7	19447.4	19191.3	24637.4	23949.4	32188.6	30412.3
Apolipoprotein A-I	Apoa1	9774.7	9959.96	10445.4	7460.23	14316.5	16664.9	10764.9	9517.06	9807.32	9117.43	8744.26	11205.9	14945.7	11067.1	15212.7	15322.8
Apolipoprotein B-100	Apob	1016.79	1040.87	1109.67	954.506	412.668	551.857	554.565	402.308	509.968	428.23	438.947	430.26	209.533	159.417	75.2686	111.758
DNA dC->dU-editing enzyme APOBEC-3;Isoform 4 of DNA dC->dU-editing enzyme APOBEC-3	Apobec3	126313	146132	134882	146592	129707	136303	142160	133270	109304	117435	96209.8	141808	129550	118161	131527	124220
Apolipoprotein B receptor	Apobr	4193.13	6370.62	4755.04	4410.48	3224.17	4556.68	4711.97	2059.67	475.897	163.274	740.212	96.7386	2159.74	1737.56	2986.77	2467.78
MICOS complex subunit Mic26;Isoform 2 of MICOS complex subunit Mic26;Isoform 3 of MICOS complex subunit Mic26	Apoo	36521.4	57356.9	40294.6	41352.9	35556.8	56611.7	39744.6	34218.8	24049	26115.9	21616.1	32815.5	32946.1	27062.4	37827	41930.1
MICOS complex subunit Mic27	Apool	45910.7	38382.4	43230.6	57436.4	49567	39608.9	48480.7	46402	29232.5	27174.7	24757.9	36234.9	48560.5	45210.5	45291.5	38658.6
Amyloid protein-binding protein 2	Appbp2	0	0	34.2881	72.8455	1.728	0	8.19611	0	0	0	0	0	0	0	0	0
DCC-interacting protein 13-alpha	Appl1	19593.1	17273.2	20534.6	21076.9	21792.5	16819.4	26737.7	19941.5	9059.99	8913.64	8849.57	12177.4	17775.5	12728	13550.7	14319.1
DCC-interacting protein 13-beta	Appl2	1042.79	602.013	1194.42	1078.43	1898.13	98.2095	2479.71	1924.8	0	486.408	0	0	1350.25	809.377	461.15	98.5723
Adenine phosphoribosyltransferase	Aprt	571563	979355	645295	692608	564714	837767	603740	553858	446371	665025	415965	684041	630308	568911	727366	749623
Aprataxin;Isoform 3 of Aprataxin	Aptx	648.957	983.785	619.387	438.472	1488.88	752.914	746.832	394.598	75.4093	612.266	522.722	737.067	445.907	220.005	459.486	434.718
RNA helicase aquarius	Aqr	22767.6	38246.9	25187	28576.4	20039	27359	23758.3	19220.8	7446.65	7296.84	6550.57	9415.35	15775	12681.1	17154.4	18672.9
Serine/threonine-protein kinase A-Raf	Araf	10599.6	12476.6	11553.7	11130.2	11882.4	12996.6	11627.1	11899.9	7159.79	6421.41	6253.65	10128.2	7438.67	6939.75	10039.1	11817
Arf-GAP with Rho-GAP domain, ANK repeat and PH domain-containing protein 1	Arap1	7345.73	10397	7802.07	9395.02	7161.28	8445.12	7709.34	6546.05	4294.78	4321.92	3608.22	5470.29	6544.31	6267.8	6892	5947.2
Arf-GAP with Rho-GAP domain, ANK repeat and PH domain-containing protein 2	Arap2	412.847	182.342	161.637	248.711	193.345	186.446	239.552	261.749	208.859	583.77	51.4706	57.4156	76.1945	185.248	70.6619	101.464
Coatomer subunit delta	Arcn1	119856	145544	126724	128335	131467	133899	127980	130252	76316.4	74482.6	73475.6	101323	94040.6	103856	109595	107210
Apoptosis-resistant E3 ubiquitin protein ligase 1	Arel1	37.4357	102.958	43.8865	23.968	20.7317	169.432	66.6779	64.3353	0	0	19.2354	0	50.9078	51.2538	52.1143	94.9726
ADP-ribosylation factor 1	Arf1	931743	640767	836124	721568	988679	744619	1071800	1003850	187084	282215	195244	266195	532459	616902	500527	526717
ADP-ribosylation factor 2	Arf2	1724.83	13.6306	0	0	2182.22	0	0	1619.37	751.36	793.475	932.22	2183.7	3699.38	3145.64	4029.47	0
ADP-ribosylation factor 4	Arf4	80859.8	10605.9	11239.3	130340	150295	8897.68	157575	174677	58144.6	40732.3	52879	65536.8	78374.1	81183.1	21622.6	16966.7
ADP-ribosylation factor 5	Arf5	74211.8	56709.7	55978.3	64724.3	76316.7	50334.6	81665.3	75693.3	23880.3	28898.6	20528.2	31837.2	33207.9	42607.8	33402.1	39398.8
ADP-ribosylation factor 6	Arf6	200636	259178	235093	186754	187876	235282	209463	184534	64860	75699.6	67881.3	78658.7	132670	140436	165308	170424
ADP-ribosylation factor GTPase-activating protein 1	Arfgap1	9691.56	14354.9	11050.4	14612.6	10850	11755.4	10516.9	11485.9	5183.71	5235.09	4505.71	6585.67	5241.07	6472.8	6609.09	6502.23
ADP-ribosylation factor GTPase-activating protein 2;Isoform 2 of ADP-ribosylation factor GTPase-activating protein 2	Arfgap2	35976.5	39244.3	40496.6	41250	34581.5	34914.5	35712.1	33059.8	12752.3	10129.8	11827.7	16203	18694.4	19596.5	22746.3	23546.1
ADP-ribosylation factor GTPase-activating protein 3	Arfgap3	4848.78	4811.37	6375.58	6052.04	3122.82	5832.72	4137.15	3492.4	1915.73	862.587	1361.83	910.514	2661.86	1876.62	2646.1	2904.01
Brefeldin A-inhibited guanine nucleotide-exchange protein 1	Arfgef1	2996.12	3448.1	3504.7	2780.8	3653.88	3437.1	3788.55	4107.82	1527.89	1577.84	1083.93	2023.84	2299.28	1981.7	2123.22	2906.63
Brefeldin A-inhibited guanine nucleotide-exchange protein 2	Arfgef2	5387.01	7731.35	6941.81	5943	6017.71	7680.69	6547.07	5433	2439.27	2833.24	2043.92	3205.55	5290.74	3326.89	4833.14	4436.98
ADP-ribosylation factor interacting protein 1	Arfip1	0	0	0	0	94.8995	0	0	114.21	163.833	130.888	136.09	215.512	0	0	0	0
ADP-ribosylation factor-interacting protein 1	Arfip1	29933.1	50180	36382.4	29896	61119.5	28799.6	31661.4	54222.8	26868.1	28025	34954.5	29625.1	41834.2	27933.3	36878.2	38069.8
Arfaptin-2	Arfip2	1296.97	1321.73	1249.48	1886.15	1764.93	621.545	1515.21	1576.43	415.119	622.151	668.683	612.097	786.666	1181.01	726.807	868.148
ADP-ribosylation factor-related protein 1	Arfrp1	5344.04	6460.49	5596.16	4676.85	5699.16	7388.98	6734.98	5445.58	1878.19	2390.02	2099.76	1037.83	2951.86	1877.77	2825.9	2860.33
Arginine and glutamate-rich protein 1	Arglu1	4552.99	5798.61	4811.36	3878.36	8345.72	5818.36	5204.83	8020.72	11761.3	11858.9	10793.1	12505.8	2470.27	3048.37	2789.08	3334.27
Rho GTPase-activating protein 1	Arhgap1	74421.7	100930	85524.3	89597.7	86160	101376	76993.4	80562.1	54925.9	55776.6	48880.4	76267.9	67456.3	64557.2	75608.1	77341
Rho GTPase-activating protein 10;Isoform 2 of Rho GTPase-activating protein 10;Isoform 3 of Rho GTPase-activating protein 10	Arhgap10	87.2742	18.3663	104.083	295.307	28.8376	17.3463	747.647	44.826	0	0	0	0	631.179	7.57926	6.50107	11.0419
Rho GTPase-activating protein 11A	Arhgap11a	2305.95	3182.54	2520.58	2778.59	1897.8	2623.72	1861.73	1482.18	316.226	321.124	269.207	406.505	500.431	435.755	529.281	569.454
Rho GTPase-activating protein 12	Arhgap12	198.918	233.886	488.413	542.325	202.1	857.237	484.612	174.054	79.3264	70.9826	41.9518	98.0349	414.664	122.903	404.47	387.64
Rho GTPase-activating protein 15	Arhgap15	16744.7	20122.7	16540.6	19146.2	21205	14200.5	17370.1	18638.5	11319	10860.3	10142.3	15007	12311.8	11511.3	13655.7	15107.7
Rho GTPase-activating protein 17	Arhgap17	13740.7	23039.6	18122.2	14081.7	15058.9	19964.1	18086.5	14582.5	8936.11	5886.62	7409.19	9194.54	13223.9	11862.7	17045.3	16472.2
Rho GTPase-activating protein 18	Arhgap18	4586.18	5889.81	5945.37	6091.4	5104.74	5915.08	5181.47	4290.38	4102.79	3254.76	3260.77	4493.65	3793.78	3729.5	4780.24	4390.45
Rho GTPase-activating protein 19;Isoform 2 of Rho GTPase-activating protein 19	Arhgap19	1059.66	814.311	1152.8	1067	462.041	535.371	365.729	253.563	0	0	0	233.474	141.187	0	207.094	0
Rho GTPase-activating protein 21	Arhgap21	35.8369	155.068	54.4344	38.3629	38.0545	114.035	60.968	33.9067	8.95209	0.00184584	7.21582	0	34.6943	15.0842	23.9895	31.8658
Rho GTPase-activating protein 25	Arhgap25	23179.4	23036.5	26245	25025.6	23074.2	27590	24676.8	20744.6	11319.8	9647.46	11972.5	14882.6	18219.9	17660.1	18999.7	18121.3
Rho GTPase-activating protein 26	Arhgap26	2835.39	2866.87	1753.95	2316.05	2889.94	3347.49	3514.95	2334.68	813.462	1037.91	918.937	1214.79	2210.89	2029.25	2115.7	1795.25
Rho GTPase-activating protein 27	Arhgap27	3265.08	2925.09	2461.22	3771.56	3574.96	5163.55	4359.09	4194.06	2064.64	1586.4	1577.52	2187.19	2644.45	1891.39	1357.12	3686.32
Isoform 2 of Rho GTPase-activating protein 27	Arhgap27	459.054	857.184	517.087	541.722	688.189	757.574	669.052	673.412	372.679	300.655	307.547	324.064	255.589	248.806	278.158	375.375
Rho GTPase-activating protein 30;Isoform 2 of Rho GTPase-activating protein 30	Arhgap30	18754.9	25374.4	23129.3	22972.8	20213.7	22578.9	22318	20488.6	13672.7	12257.8	12687.5	17890.1	15466.3	12189	14473.6	15433.2
Rho GTPase-activating protein 4	Arhgap4	19703	19118.6	20644.3	27728.3	18877.8	17540	17767.8	16916.1	6591.12	9020.09	8481.48	7842.21	9436.82	11593.1	12897.5	12470.5
Rho GTPase-activating protein 45	Arhgap45	42044.3	60790.5	48947.5	45653.3	46971.5	61922.4	44518	43075.9	28484.7	26472.9	26380.4	37900.1	32400.8	31655	36221	36400.2
Rho GTPase-activating protein 5	Arhgap5	836.685	588.427	1001.32	823.724	388.224	268.099	464.431	335.291	270.124	247.39	231.799	237.427	303.694	243.267	418.434	413.632
ArhGAP9;Rho GTPase-activating protein 9	Arhgap9	11490.3	14904.1	14878.4	12517.8	11933.9	16267.8	14303.6	11900.8	7512.78	7372.9	6258.78	9304.49	10244.4	8979.22	10204.1	8907.23
Rho GDP-dissociation inhibitor 1	Arhgdia	2298440	3670200	2728820	2523120	2248800	3358630	2426700	2256250	1194040	1330780	1272450	1734730	1650320	1754170	2108340	2033930
Rho GDP-dissociation inhibitor 2	Arhgdib	1498390	2225330	1799250	1864770	1809970	2415670	1825770	1926900	834819	1011190	837234	1245050	1134730	1115510	1337190	1228980
Rho guanine nucleotide exchange factor 1	Arhgef1	2060.93	24.755	1706.26	1960.92	1822.76	17.5504	1782.89	1791.76	1105.8	943.342	977.312	1633.31	1505.73	1294.77	661.733	0
Isoform 5 of Rho guanine nucleotide exchange factor 1	Arhgef1	163362	202871	173872	186143	224245	196760	216781	202255	106885	146594	100680	135323	159127	113896	130650	133218
Rho guanine nucleotide exchange factor 12	Arhgef12	32.8389	46.1072	24.7082	0	0	17.9152	0	0	0	0	0	0	0	0	23.9763	0
Rho guanine nucleotide exchange factor 18	Arhgef18	968.053	316.73	564.244	766.682	290.007	265.305	598.483	488.053	202.524	152.307	86.0213	114.081	264.044	478.119	78.125	187.747
Rho guanine nucleotide exchange factor 2;Isoform 4 of Rho guanine nucleotide exchange factor 2;Isoform 5 of Rho guanine nucleotide exchange factor 2	Arhgef2	49282.2	71030.3	58693.8	59935.8	48744.2	55589	48102	43662.7	26062	23709.8	25309.4	33555.4	33198.5	33973.9	40823	38694.6
Rho guanine nucleotide exchange factor 39	Arhgef39	830.952	1515.14	976.926	715.625	296.407	643.944	311.482	276.272	0	0	82.0473	0	116.293	0	0	0
Rho guanine nucleotide exchange factor 40;Isoform 2 of Rho guanine nucleotide exchange factor 40;Isoform 3 of Rho guanine nucleotide exchange factor 40;Isoform 6 of Rho guanine nucleotide exchange factor 40	Arhgef40	11.6983	63.1359	46.8228	0	0	64.1741	15.0748	124.351	0	0	0	0	6.49554	10.5256	36.0817	22.7001
Rho guanine nucleotide exchange factor 6	Arhgef6	43714.7	53561.4	49125.4	53427.5	41639.4	52926.3	48963.7	40963.2	17571.6	20652.3	20394.7	29210.7	25956.7	25639.3	26336.7	23075.3
Isoform H of Rho guanine nucleotide exchange factor 7	Arhgef7	18488.6	25833.7	22896.5	19664.5	17272.3	25187.5	16135	15274.3	9639.55	9983.61	9412.49	13086.7	10005.1	11069	14077.9	14255.7
AT-rich interactive domain-containing protein 1A	Arid1a	17571.2	40502.5	22073.7	32233	24714.1	29713.7	26905	19116.1	6568.39	6659.44	6736.66	8772.07	16897.1	11343	15614.5	19190.8
Isoform 2 of AT-rich interactive domain-containing protein 1A;Isoform 4 of AT-rich interactive domain-containing protein 1A	Arid1a	5.47227	0	9.67414	19.7866	34.7448	0	0.697644	25.33	1.34447	0.59096	0	0	0	0.870295	0	0
AT-rich interactive domain-containing protein 1B	Arid1b	2167.79	3511.2	2426.77	2861.73	1852.59	1925.76	1986.06	1987.23	760.188	505.189	718.219	795.435	1552	1343.15	2149.32	1755.03
AT-rich interactive domain-containing protein 2	Arid2	4242.17	7085.18	4141.35	3976.35	4487.93	5251.45	4835.4	4123.44	4377.69	4691.94	2807.78	8779.46	2840.25	2938.78	2437.08	2375.86
AT-rich interactive domain-containing protein 3A	Arid3a	1360.52	1558.45	1313.43	1740.3	1991.32	1353.78	1398.84	1846.83	1059.44	621.303	920.228	1479.45	1416.25	1566.25	1286.22	1636.39
AT-rich interactive domain-containing protein 4A	Arid4a	425.949	389.9	280.27	490.933	538.137	339.948	559.063	640.522	449.657	355.807	245.988	626.888	197.332	214.475	252.73	271.811
AT-rich interactive domain-containing protein 4B;Isoform 2 of AT-rich interactive domain-containing protein 4B	Arid4b	737.959	1140.24	936.514	996.196	786.55	794.292	676.265	887.303	142.182	144.228	88.6577	282.893	403.401	313.773	534.779	500.133
AT-rich interactive domain-containing protein 5A;Isoform 2 of AT-rich interactive domain-containing protein 5A;Isoform 3 of AT-rich interactive domain-containing protein 5A	Arid5a	5878.09	5257.24	5886.73	8920.42	7829.56	7049.37	5927.85	6861.14	3949.94	3464.96	3323.83	4858.5	4167.03	3104.23	3780	3450.45
E3 ubiquitin-protein ligase ARIH1	Arih1	24900.1	25907.4	22210.6	28551.6	28039.5	24553.4	28507	24734.4	12713.9	13934.7	11215	17161.1	13907.2	15047.5	14205.5	13898
E3 ubiquitin-protein ligase ARIH2	Arih2	8066.06	42527.9	30697.6	28564.9	16828.1	32126.9	19092.2	20448.1	16616.7	16686	16122.3	19584.5	16176.6	17287.5	23472	22487.3
ADP-ribosylation factor-like protein 1	Arl1	54064.6	61387.1	58074.8	52185.3	59741.3	74561.4	69641.3	58622	17588.2	19062.6	14502.6	21459.7	36400.3	36982.4	40384.3	49212.2
ARL14 effector protein	Arl14ep	3461.32	3915.35	3191.71	2787.18	3809.26	3576.07	6155.14	2543.65	1150.6	731.948	612.549	1027.04	4518.27	1546.36	4521.66	2100.11
ADP-ribosylation factor-like protein 15	Arl15	0	0	327.938	266.83	297.084	0	262.591	239.348	0	0	0	200.562	0	252.852	243.553	0
ADP-ribosylation factor-like protein 2	Arl2	30204.9	40878.9	34495.3	35284.5	32434.5	42299.8	39268.3	33976.4	20706.6	19864.2	18925.8	27257.6	30433.5	24210.6	32976.7	36868.3
ADP-ribosylation factor-like protein 2-binding protein;Isoform 2 of ADP-ribosylation factor-like protein 2-binding protein	Arl2bp	4959.59	3823.49	4415.82	5059.41	5488.03	2206.35	3839.02	3404.96	564.867	646.06	349.087	954.693	697.373	719.072	2413.95	2550.19
ADP-ribosylation factor-like protein 3	Arl3	33859.2	48065	38284.9	33519.5	38957.2	57700.9	47099	35763.9	21690.8	22325.4	18137.8	26386.3	33630.4	28134.1	35508.8	39965.5
ADP-ribosylation factor-like protein 4C	Arl4c	591.8	1028.79	778.142	611.143	920.861	0	447.412	609.789	0	0	0	0	0	0	0	38.0918
ADP-ribosylation factor-like protein 5A	Arl5a	1256.94	675.551	999.22	1197.24	1049.94	865.535	1642.79	1154.09	0.0238435	0	0	0	753.914	1462.45	493.048	543.79
ADP-ribosylation factor-like protein 6	Arl6	2947.82	5131.5	2971.32	2398.52	3803.09	5267.77	5472.38	3736.56	2133.13	2361.05	1875	2383.13	2917.93	2204.15	3492.46	4180.73
ADP-ribosylation factor-like protein 6-interacting protein 1	Arl6ip1	4692.49	2936.28	9263.06	6240.27	3765.72	6631.89	4484.75	5835.16	6839.06	5180.55	4741.58	12783.8	5087.57	5232.71	7672.77	2831.7
ADP-ribosylation factor-like protein 6-interacting protein 4	Arl6ip4	9845.94	11776.4	6529.46	12246.7	6743.99	10255.9	11442.3	9130.28	4387.97	3997.76	4438.38	5326.34	4260.56	7678.11	4813.75	8377.09
PRA1 family protein 3	Arl6ip5	159898	191963	154481	195918	196614	197485	189718	187195	91360.3	99537.6	87951.9	102979	176716	163054	154703	161269
ADP-ribosylation factor-like protein 6-interacting protein 6	Arl6ip6	6530.21	2424.99	3250.84	7218.76	5521.79	1603.95	6063.15	5154.42	4735.25	4498.17	4428.92	6906.32	4065.3	4400.13	1058.11	727.633
ADP-ribosylation factor-like protein 8A	Arl8a	105521	88143.5	121598	106568	93315.4	76523.8	112154	92653.9	47223.3	43636.3	42021.8	72688.6	87017.6	83980.6	107099	101471
ADP-ribosylation factor-like protein 8B	Arl8b	38571.1	35302.4	32768.8	39336.1	41982	26854.2	49082.4	41449.3	26732.8	27562.4	24209.7	29882.6	35364.4	36148.7	26908.4	25417.8
Armadillo repeat-containing protein 1	Armc1	9935.43	6995.27	13920.4	12316.2	12298	7020.8	10758.2	9191.1	4690.2	3653.9	6733.06	8063.38	8321.92	8521.85	10324.2	6892.98
Armadillo repeat-containing protein 10	Armc10	18577.3	30339.4	23214.4	23312.6	23303.6	28771.6	21491.5	18208.5	11046.1	12039.6	10378.1	16872.6	14634	13513.2	18269.6	16934.5
Armadillo repeat-containing protein 5	Armc5	11941.3	315.693	161.848	13857.7	26854.9	149.736	13798.4	17720.3	13755.1	27247.9	12985.7	17268.8	8887.17	11005.9	90.4719	87.2933
Armadillo repeat-containing protein 6	Armc6	17738	28734.8	14387.5	20337.7	20122.2	24276.4	21285.7	16275.5	11626.5	12113.7	11135.6	14694.2	15960.6	11590.4	15052.2	18427.8
Armadillo repeat-containing protein 8	Armc8	15557.1	16599.9	16363.8	17377.6	13742.1	15977.3	16351.5	14677.6	5503.81	5606.74	4737.96	7393.2	10886.2	10416.1	10318.8	10402.8
Armadillo repeat-containing X-linked protein 3	Armcx3	0	298.179	250.31	214.892	0	382.681	233.107	0	443.995	262.918	305.066	340.738	169.789	193.337	217.571	290.034
Armadillo repeat-containing, X-linked 4	Armcx4	474.977	641.633	445.621	658.539	302.019	377.913	288.924	283.671	14.8267	24.9073	11.7806	97.4066	222.718	26.5398	50.9407	107.599
Armadillo-like helical domain-containing protein 3	Armh3	374.293	743.621	1946.82	862.064	1272.13	1318.66	1505.74	1369.04	232.498	539.617	487.898	611.262	1005.79	743.421	1633.33	1259.21
Damage-control phosphatase ARMT1	Armt1	6550.89	8001.71	6249.54	8372.26	5980.66	7365.26	5841.27	5621.25	3772.28	3206.71	2647.22	4780.15	5901.02	5190.6	6252.89	5412.4
Aryl hydrocarbon receptor nuclear translocator;Isoform Short of Aryl hydrocarbon receptor nuclear translocator	Arnt	850.705	1605.12	1333.91	1304.85	1286.89	1177.18	796.986	1305.18	546.827	642.669	360.228	604.546	390.153	398.488	606.4	627.996
Actin-related protein 2/3 complex subunit 1A	Arpc1a	23929	29779.8	27153.2	27506.6	22791.1	27534.5	25498.8	20227.8	7269.75	8676.56	6475.78	9137.29	15629.6	14032.3	21294.6	17461.3
Actin-related protein 2/3 complex subunit 1B	Arpc1b	544876	705043	680616	687676	590448	726826	671970	581972	498726	514070	435890	641475	453424	430896	596108	531728
Actin-related protein 2/3 complex subunit 2	Arpc2	748882	649198	907961	780772	789580	627393	884658	829413	239081	301687	261444	326250	546631	573100	679752	659664
Actin-related protein 2/3 complex subunit 3	Arpc3	707328	630628	777326	873941	650947	612821	669612	637817	352453	389003	349159	469322	544172	511818	524564	344289
Actin-related protein 2/3 complex subunit 4	Arpc4	1352780	1964740	1563410	1394210	1225200	1881080	1364150	1161820	654452	746081	690487	855225	1015900	1057140	1241220	1230350
Actin-related protein 2/3 complex subunit 5	Arpc5	668059	995927	758618	777109	741397	958293	728362	705713	500054	512616	510790	657869	547940	538490	652165	653431
Actin-related protein 2/3 complex subunit 5-like protein	Arpc5l	158068	272918	191828	195852	194392	268753	198444	180954	100856	106116	100126	141676	171112	157685	178974	182653
cAMP-regulated phosphoprotein 19	Arpp19	235039	439318	246316	252260	245812	334119	235342	222139	103421	115080	108232	128638	150804	132184	182050	189896
Isoform 1B of Beta-arrestin-1	Arrb1	9859.33	8274.75	17085	13815.1	16928.8	8595.7	15745.1	10858.6	9181.46	8872.97	8090.28	10264.9	9466.87	8753.72	12554	6363.73
Beta-arrestin-2	Arrb2	66086.5	78071.8	73046.3	64524.5	61615.6	75820.7	63421	56150.8	26160.6	27830.1	24164.2	33896.1	36116.8	32310.7	37824.7	32531.8
Arrestin domain-containing protein 1	Arrdc1	7854.95	8288.84	6280.31	6858.8	7702.5	8135.73	6277.73	7715.75	2819.07	2482.56	2751.15	2619.97	3034.62	3121.75	1965.94	3320.23
Arylsulfatase A	Arsa	926.971	695.679	839.343	712.747	670.853	781.44	644.255	584.222	233.077	150.459	213.332	337.935	504.375	624.366	687.219	827.248
Arylsulfatase B	Arsb	6549.71	10089.8	7225.71	5964.19	33578.5	8060.22	7644.61	18165.4	3284.86	4665.62	6080.41	4159.28	3230.21	3453.39	4811.32	4016.59
Adipocyte-related X-chromosome expressed sequence 1;Adipocyte-related X-chromosome expressed sequence 2	Arxes1;Arxes2	1250.34	2907.47	1970.63	2440.74	3789.53	3659.55	3101.21	4281.09	2028.82	2015.28	1787.68	2465.1	2798.59	2554.67	2021.15	1452.58
Arsenite methyltransferase	As3mt	3108.65	5009.99	3432.13	3587.06	3415.85	4417.64	3364.95	2880.46	2147.66	2436.34	1805.98	2542.48	3373.6	2929.64	4415.74	2765.04
Acid ceramidase	Asah1	17829.1	22019.4	22934.5	19252.2	19688.4	22716.1	20928.2	18355.1	6684.56	5415.36	6203.77	7698.75	9460.97	10567.3	11991.8	10802.7
Arf-GAP with SH3 domain, ANK repeat and PH domain-containing protein 1;Isoform 2 of Arf-GAP with SH3 domain, ANK repeat and PH domain-containing protein 1;Isoform 3 of Arf-GAP with SH3 domain, ANK repeat and PH domain-containing protein 1;Isoform 4 of Arf-GAP with SH3 domain, ANK repeat and PH domain-containing protein 1	Asap1	258.029	18.7885	657.659	0	82.238	20.6457	0	76.9446	67.7206	0	0	0	411.676	173.031	520.194	132.104
Ankyrin repeat and SOCS box protein 2;Isoform 2 of Ankyrin repeat and SOCS box protein 2	Asb2	255.1	108.714	483.189	137.913	105.765	321.599	61.5185	131.211	0	0	0	0	0	0	0	0
Ankyrin repeat and SOCS box protein 3	Asb3	1190.56	1495.68	712.166	518.339	774.508	1268.12	426.535	606.669	0	10.0024	0	0	126.782	172.119	514.347	476.519
Ankyrin repeat and SOCS box protein 6	Asb6	19984.8	40198.3	25481.2	26436.9	21491.7	3518.83	21161.3	19285.6	387.538	461.632	5042.07	13475.6	21824	20880.6	986.616	926.491
Activating signal cointegrator 1 complex subunit 1	Ascc1	4030	3417.83	4119.86	3806.02	7189.16	5339.15	5545.63	6830.04	2229.71	606.048	1158.96	2332.53	1203.39	1519.28	1433.55	2309.45
Activating signal cointegrator 1 complex subunit 2;Isoform 3 of Activating signal cointegrator 1 complex subunit 2	Ascc2	5135.84	7299.84	6783.68	5989.27	4858.08	6769.98	5591.68	4676.71	1615.43	1453.63	1185.77	2079.16	3109.04	3083.19	3425.91	3578.32
Activating signal cointegrator 1 complex subunit 3	Ascc3	3869.54	5092.88	5017.5	4739.96	5176.16	5803.7	4621.5	4744.68	1882.42	2132.92	1770.31	2207.17	3244.31	3096.38	4134.58	3813.52
Histone chaperone ASF1A	Asf1a	14468.6	6638.43	11119.1	11593.3	15312.6	2500.8	12611.9	13846.3	4820.2	6254.57	3908.92	6116.21	5167.75	6138.25	4577.2	5781.37
Histone chaperone ASF1B	Asf1b	39340.1	54780.8	42921.3	37933.4	42295.4	38507.7	27708.2	39866.3	10538.8	10201.1	9863.76	12115.2	9639.6	8102.34	9707.67	11424.7
Set1/Ash2 histone methyltransferase complex subunit ASH2	Ash2l	16324	21486.3	18665.9	22605.2	18088.9	18886.5	20550.1	17027.5	11130.8	12822.5	11285.6	16175.3	13968.6	10594	13713.7	12264.7
Argininosuccinate lyase	Asl	21956.4	24300.8	26338.6	27179	36629.5	28142	32134.1	37155.8	12690.2	11151.7	11722	10178.1	17837	20226.1	20001.7	16124.7
Asparagine synthetase [glutamine-hydrolyzing]	Asns	180702	211114	210536	213282	267012	275759	275391	250265	116896	117548	109098	152958	163374	148490	167040	159167
Asparagine synthetase domain-containing protein 1;Isoform 2 of Asparagine synthetase domain-containing protein 1	Asnsd1	0	1543.36	1612.26	1253.9	0	601.514	0	0	0	0	0	0	0	0	1498.29	0
Aspartyl/asparaginyl beta-hydroxylase	Asph	351.12	1241.57	756.214	1097.5	1078.93	1409.74	1097.96	2219.54	895.576	1642.75	864.53	2480.39	1141.45	900.006	1283.2	2358.19
Abnormal spindle-like microcephaly-associated protein homolog	Aspm	525.046	444.584	310.355	477.698	152.899	261.277	177.339	126.032	58.1857	0	18.3126	17.3575	222.908	245.52	158.078	203.438
Tether containing UBX domain for GLUT4	Aspscr1	15585.2	19751	17025.8	18067.7	19383.7	20243.9	18778	18553.5	10275.6	11152.7	9849.03	14138.5	11763.6	11744.1	12925.1	12399.6
Isoaspartyl peptidase/L-asparaginase	Asrgl1	21294	31929.8	24828.2	34362.9	27811.1	30736.9	33757	26424.1	10759.3	11063.3	12082.8	14464.3	16683.2	20502.1	19059.6	26212.8
Argininosuccinate synthase	Ass1	294849	213355	309464	362739	367182	220678	332463	350799	174278	173326	161068	226039	183070	181277	166353	124425
Polycomb group protein ASXL1	Asxl1	166.975	68.8323	9.27556	9.05192	0	0	58.1685	0	0	0	0	120.794	181.202	2.34081	4.34208	72.831
Putative Polycomb group protein ASXL2	Asxl2	54.0838	105.935	68.432	69.9441	45.8641	92.8329	58.7844	29.0825	11.1289	0	11.6654	9.41379	29.9427	26.6039	41.2214	45.2816
ATPase family AAA domain-containing protein 1	Atad1	31033.5	29248.3	38698.4	30561.4	29324.7	34076.9	36411.2	29359.3	11712.5	12861.3	10365.7	16323.3	21276.9	21953.5	28859.8	18584.4
ATPase family AAA domain-containing protein 2	Atad2	10323.1	14141.5	13489.6	12602.3	11905.5	12740.5	12956.2	9487.24	2130.8	2356.56	1719.28	2460.46	6269.98	5197.68	6281.8	5634.1
ATPase family, AAA domain-containing 2B	Atad2b	3227.58	2872.7	3206.42	3457.33	3474.25	2918.75	3473.45	2648.51	934.825	831.294	1188.12	841.818	1388.86	1396.88	1583.09	1742.26
ATPase family AAA domain-containing protein 3	Atad3	67660.6	88359.1	64522.3	68581.7	68740.5	77613.4	65445.5	60622.1	45149.6	45677.2	38829.8	54535.8	60819.9	54370.7	64499.2	69508.8
ATPase family AAA domain-containing protein 5	Atad5	2536.41	2677.12	2554.09	2855.18	1739.8	1803.59	2147.51	1267.3	560.179	513.558	459.09	823.393	667.938	457.909	759.029	599.07
Arginyl-tRNA--protein transferase 1	Ate1	2682.79	3875.72	2653.44	14644.7	3119.93	5218.36	3261.11	3291.05	1300.17	1121.16	4369.58	1673.04	6934	5468.76	7791.88	6518.43
Isoform ATE1-2 of Arginyl-tRNA--protein transferase 1	Ate1	53.9886	369.575	180.567	248.529	188.296	506.429	246.155	178.726	91.8839	62.7888	77.3692	60.9142	91.2898	45.9546	153.503	111.721
Cyclic AMP-dependent transcription factor ATF-1	Atf1	1391.79	1663.68	1666.29	1334.74	1212.37	758.278	1039.65	1156.46	732.767	544.65	838.646	935.022	535.425	617.983	826.329	743.367
Cyclic AMP-dependent transcription factor ATF-2	Atf2	2087.72	2755.86	2849.76	3075.21	1711.76	3592.76	2106.46	1388.73	600.94	425.578	319.735	840.385	304.111	1215.61	315.984	157.299
Cyclic AMP-dependent transcription factor ATF-6 beta	Atf6b	157.266	288.529	207.938	252.618	126.835	649.5	151.979	135.627	0	0	0	0	0	0	0	0
Cyclic AMP-dependent transcription factor ATF-7	Atf7	1139.44	1089.72	1353.26	842.552	957.595	1224.44	1148.43	820.855	20.6519	325.553	323.878	410.986	184.985	276.152	364.991	347.611
Activating transcription factor 7-interacting protein 1	Atf7ip	2231.41	3884.99	2800.56	2702.68	1906.47	2656.61	1880.08	1787.48	647.311	685.417	1859.09	1114.08	1174.86	1259.62	1424.02	1180.18
Autophagy-related protein 101	Atg101	56.3328	92.0964	45.8016	834.231	703.961	1348.18	865.679	721.456	2.80946	0	0	0	562.64	11.3955	601.083	693.215
Ubiquitin-like protein ATG12	Atg12	1461.35	1348.61	1395.04	1591.25	1790.46	1383.37	1688.78	441.368	0	0	0	0	658.155	1219.43	817.774	363.605
Autophagy-related protein 13;Isoform 2 of Autophagy-related protein 13	Atg13	507.357	195.382	719.557	966.746	643.844	436.496	766.192	762.939	28.7245	52.4545	32.4058	198.086	612.447	474.231	659.729	396.149
Autophagy-related protein 16-1;Isoform 2 of Autophagy-related protein 16-1;Isoform 3 of Autophagy-related protein 16-1;Isoform 5 of Autophagy-related protein 16-1	Atg16l1	1861.45	1536.97	1853.71	1925.92	2000.12	1464.76	1891.96	1968.67	553.363	1010.27	1203.78	1738.63	1503.7	1598.82	1701.15	324.646
Autophagy-related protein 16-2;Isoform 2 of Autophagy-related protein 16-2	Atg16l2	349.499	516.369	364.857	387.323	353.824	622.614	378.05	302.793	135.822	144.198	85.8415	59.6592	190.701	176.221	218.938	302.081
Autophagy-related protein 2 homolog A	Atg2a	266.719	448.456	307.255	312.337	1374.99	640.434	1992.64	409.956	17.5902	0	367.961	7.99351	196.064	146.035	251.694	229.828
Autophagy-related protein 2 homolog B	Atg2b	2083.25	1317.46	1669.85	2031	2409.44	3177.83	2762.36	1822.52	516.157	247.187	266.113	115.188	1403.98	1527.95	1750.79	1893.68
Ubiquitin-like-conjugating enzyme ATG3	Atg3	26451.1	33620.1	31252.8	31329.9	27971.6	32735.7	29498.6	23809.4	11085.8	12788.8	9420.9	14698	16777	16269.1	21654.9	16539.7
Cysteine protease ATG4A	Atg4a	1065.08	1587.72	1523.42	2110.23	1156.25	2748.21	1685.91	869.258	328.361	245.725	229.976	403.908	1147.56	911.762	1246.4	1545.59
Cysteine protease ATG4B	Atg4b	11720.9	15161.1	14316	14241.7	12951.2	13740.6	13235.4	11493.1	3612.99	3388.24	2511.68	4111.68	7453.82	6836.72	8581.12	7734.78
Autophagy protein 5	Atg5	10869.2	13435	10366	10442.9	12813.5	13927	12904.3	10441.3	4940.75	5145.49	3975.68	5897.9	9650.4	8534.66	8166.53	8222.26
Ubiquitin-like modifier-activating enzyme ATG7	Atg7	8868.68	12657.9	10855.7	11018.2	10744.6	13474.2	12460.4	9535.97	4409.02	6420.9	4134.61	6443.26	8771.51	7793.37	9859.87	10049.8
Bifunctional purine biosynthesis protein ATIC	Atic	829615	972548	836306	860572	768414	779470	773701	666560	450636	483330	393479	616405	653149	593291	754171	657669
Atlastin-2	Atl2	7196.24	9149.99	8160.2	9871.3	10014	11048.9	9565.32	8311.13	3113.44	3529.3	2741.59	3590.03	7018.15	5250.55	5505.02	5529.29
Atlastin-3	Atl3	34781.6	39216.2	37181.9	35112.7	37879.3	39077.5	39911.7	37064.5	14941.5	17212.7	13829.7	20381.9	25058.9	25513.5	28939.7	29952.4
Serine-protein kinase ATM	Atm	1613.08	2644.23	2140.5	2518.65	2591.6	2338.5	2195.74	2495.81	4661.26	6693.45	3764.24	5481.77	1597.94	764.078	1639	952.382
Atrophin-1	Atn1	285.179	161.68	76.0122	373.301	66.9732	222.607	312.232	416.157	277.075	0	82.2767	237.447	90.9412	75.3658	265.554	88.6981
Copper transport protein ATOX1	Atox1	95499.1	185653	123988	189113	145930	164529	92435.9	111817	73900.9	87564.7	57312.2	111427	55850.3	52616.4	79200.5	79278.5
Probable phospholipid-transporting ATPase VA	Atp10a	72.7935	142.826	111.602	65.3621	95.8464	16.2297	138.663	107.696	0	0	0	0	50.8222	0	73.4212	45.9986
Phospholipid-transporting ATPase	Atp11b	6197.75	7890.81	6489.07	4977.83	6840.2	7564.94	7885.72	11888.3	2619.9	2588.31	1938.11	2231.27	4878.09	3961.73	4318.43	5340.22
Isoform 2 of Phospholipid-transporting ATPase 11C	Atp11c	1452.29	1209.34	1024.29	1062.08	1102.83	1260.04	891.831	1049.78	347.052	388.203	262.227	394.552	934.697	648.566	840.929	984.004
Manganese-transporting ATPase 13A1	Atp13a1	24105.2	29223.6	30123.7	27607.9	29344.9	28450	34327.4	29458.9	15319.2	16537.5	14238.2	20275.7	24544.6	22363.2	27539.7	26343
Probable cation-transporting ATPase 13A3;Isoform 2 of Probable cation-transporting ATPase 13A3	Atp13a3	2276.59	4050.5	2958.32	2837.34	979.939	2806.02	1852.19	1380.98	574.889	653.082	531.465	595.536	1194.31	1121.95	1839.57	1821.2
Sodium/potassium-transporting ATPase subunit alpha-1	Atp1a1	210007	260680	226499	235230	214397	237244	239261	190276	134298	149447	127035	175897	160191	145548	179727	173560
Sodium/potassium-transporting ATPase subunit alpha-4	Atp1a4	275.923	1511.48	417.994	0	248.655	622.161	352.118	630.264	228.63	261.329	433.364	622.001	761.286	757.152	528.63	614.371
Sodium/potassium-transporting ATPase subunit beta-3	Atp1b3	194101	184863	199419	210094	167737	172964	214388	163154	85836.1	94555.9	76435.6	89800.5	121474	113660	125937	112065
Sarcoplasmic/endoplasmic reticulum calcium ATPase 1	Atp2a1	3709.13	956.908	4104.66	2175.41	4182.61	1198.33	5190.12	4331	530	539.621	562.935	875.801	2169.9	2209.12	2252.03	2940.29
Sarcoplasmic/endoplasmic reticulum calcium ATPase 2	Atp2a2	67103.4	66919.2	70311.1	68422.3	80147.5	74259.8	75940.7	80817.3	44349.9	44640.3	41576.2	56443.8	56150.3	59117.2	59644.8	59649.9
Sarcoplasmic/endoplasmic reticulum calcium ATPase 3	Atp2a3	46964.7	58414.5	52841.8	52720	63389.2	64808.2	63639.6	59750.3	28983.1	29276.4	25098.3	36445	43132.4	37397.6	44896.8	45131.9
Plasma membrane calcium-transporting ATPase 1	Atp2b1	17259.8	20806.5	19022.7	18223.6	18739.1	18511.8	19876.5	16547.7	11171.3	12432	11583.1	14395.8	13104.6	14874.3	15665.2	14210.1
Plasma membrane calcium-transporting ATPase 4	Atp2b4	12928.9	14934.4	11140.5	15785.7	15665.3	14483.9	16914.9	15826.8	9727.29	9144.6	9494.33	13427.4	11404.2	13050.5	10735.3	11913.6
Calcium-transporting ATPase type 2C member 1	Atp2c1	1220.64	1160.85	1320.92	1049.9	889.288	1177.04	1364.5	791.535	129.992	169.962	212.488	146.683	501.41	294.508	700.336	606.68
ATP synthase subunit alpha, mitochondrial	Atp5f1a	1754390	2148160	1800820	2082640	2063420	1922540	1949240	1882030	1617000	1748180	1554120	2086350	1657010	1709620	1839930	1923300
ATP synthase subunit beta, mitochondrial	Atp5f1b	2331700	3370910	2545780	2381730	2367830	3167490	2443560	2148990	1512990	1588290	1483460	2016730	2217140	2048970	2526120	2702250
ATP synthase subunit gamma, mitochondrial	Atp5f1c	240842	193152	263822	239880	249762	179613	321842	244617	152378	178549	146178	181498	218719	229922	195923	173157
ATP synthase subunit delta, mitochondrial	Atp5f1d	151142	35391.6	43592.1	209905	142932	32203.2	117962	97791.2	83833.9	77030.6	59621.4	105720	67785.3	71137.7	22201.8	23281.8
ATP synthase subunit epsilon, mitochondrial	Atp5f1e	150088	75.9804	60793.4	82669	184591	190.27	151529	166988	197724	181506	182871	277228	118982	105940	21102.4	0
ATPase inhibitor, mitochondrial	ATP5IF1	1163.45	85.2736	48.1331	32412.2	80679.8	0.00547658	4904.07	91717.9	98297.5	91181.5	87855.1	135775	66.4773	10330	55.7091	0
ATP synthase F(0) complex subunit C2, mitochondrial;ATP synthase F(0) complex subunit C3, mitochondrial;ATP synthase F(0) complex subunit C1, mitochondrial	Atp5mc2;Atp5mc3;Atp5mc1	1909.71	776.988	830.026	268.948	1851.24	4852.88	571.886	2570.99	0	0	0	0	136.424	839.762	198.358	2684.03
ATP synthase membrane subunit DAPIT, mitochondrial	Atp5md	289649	291692	318551	367034	455173	321944	357286	287695	290097	193912	134119	320707	257054	221136	246930	214889
ATP synthase subunit e, mitochondrial	Atp5me	656842	871470	722412	730387	773654	764256	661015	819274	506463	544208	525068	628091	638446	629640	768790	857929
ATP synthase subunit f, mitochondrial	Atp5mf	1425480	2306370	1583020	1455760	1173600	1952180	1323980	1117900	832692	839453	809563	1080100	1359930	1197270	1599610	1704140
ATP synthase subunit g, mitochondrial	Atp5mg	677803	969674	785516	741565	528215	766718	537872	533696	393721	382094	385867	541907	605703	594101	740788	693559
ATP synthase subunit ATP5MPL, mitochondrial	Atp5mpl	64687.7	122898	81379.9	65031	66838	94424.6	66535.5	57967.1	48373.7	39093.1	41070.9	57465.6	67170.9	64025.4	85788.7	88861.4
ATP synthase F(0) complex subunit B1, mitochondrial	Atp5pb	196062	243574	206437	217080	227330	204976	230187	227628	150861	171977	175301	235360	157429	183559	212632	225983
ATP synthase subunit d, mitochondrial	Atp5pd	604029	699095	644353	695358	573852	608659	617671	560683	488987	503252	448271	636533	572998	493969	604856	625185
ATP synthase-coupling factor 6, mitochondrial	Atp5pf	95289.2	156647	95798.4	230530	89839.5	37030.4	111057	101536	96805	113009	64215.2	99393.3	70462.1	66251.7	65604.8	51260.6
ATP synthase subunit O, mitochondrial	Atp5po	518288	818874	626895	593294	500781	691560	524445	472670	392949	431319	384172	527665	527474	513622	648505	671970
V-type proton ATPase subunit S1	Atp6ap1	7278.15	12693.6	9059.91	7942.89	7493.52	9875.55	6926.37	7144.17	943.079	679.732	816.876	1068.88	2150.48	2685.68	3324.4	3734.05
Renin receptor	Atp6ap2	5729.86	4778.87	5755.21	6018.26	6919.05	4313.09	7067.3	6238.67	1773.52	618.299	622.368	462.179	2730.54	2583.44	2511.04	2249.53
V-type proton ATPase 116 kDa subunit a1;Isoform A1-I of V-type proton ATPase 116 kDa subunit a1;Isoform A1-III of V-type proton ATPase 116 kDa subunit a1	Atp6v0a1	647.824	773.208	835.314	938.174	1262.65	2381.28	1654.77	1000.13	607.673	131.008	846.187	866.367	354.289	677.481	542.081	551.309
V-type proton ATPase 116 kDa subunit a2	Atp6v0a2	5503.25	2929.46	5442.6	5840.58	4909.69	3397.59	5038.32	5265.51	2473.22	2237.72	2062.22	2968.19	4223.93	3630.93	4660.67	3043
V-type proton ATPase 16 kDa proteolipid subunit	Atp6v0c	22820.8	39684.6	29664.6	27986.7	48398.9	38944.7	25882.1	39207.2	29515	23914	36584.5	41095	36796.3	30924.5	36766.2	44304.7
V-type proton ATPase subunit d 1	Atp6v0d1	29952.6	17502.9	36459.4	40808.1	35957.8	18307.3	30644	23794.8	6331.55	6326.68	3918.14	8092.18	23354.4	22202.9	32957.2	21410.9
V-type proton ATPase catalytic subunit A	Atp6v1a	104952	138582	120374	130648	124534	125837	123624	112108	62337.9	58918.6	60439.5	87554.7	75279.9	84925.4	88299.6	71878.3
V-type proton ATPase subunit B, brain isoform	Atp6v1b2	70974.5	91927	78286.9	79124.2	84033	98458.1	83364.5	78739	46180.3	46425.7	42322	64302.9	53950.7	51803.7	64820.3	64937.3
V-type proton ATPase subunit C 1	Atp6v1c1	40015.3	24679.8	29656.4	49367	39574.4	25857.6	44666.1	39986.4	20752.6	24256.7	18803.5	13395.4	27223.8	29068.2	16280	14206.1
V-type proton ATPase subunit D	Atp6v1d	18864.6	20167.5	19195.2	17852.8	19397.9	20328.9	20660.4	19090.5	7700.8	7265.08	7515.41	10321.6	12536.6	11710.2	14277.3	13912.3
V-type proton ATPase subunit E 1	Atp6v1e1	67421.6	84081.7	62092.1	71161.2	70505.3	80358.2	68716.8	66042.4	36784.7	32696.3	33840.8	45955.6	41498.6	46684.6	45692	48257.1
V-type proton ATPase subunit F	Atp6v1f	29327.9	29289.8	20046.4	28360.6	31926	31767.1	19420.9	11054.8	5796.87	3500.19	3096.04	5241.79	6586.34	9808.31	11132.5	17160.2
V-type proton ATPase subunit G 1	Atp6v1g1	44271.2	60695.2	43439.3	45807.5	46720.3	48038.7	46965.7	44465.4	27777.7	27183.5	26813.6	34720.5	32671.4	36097	39802.2	40594
V-type proton ATPase subunit H	Atp6v1h	21052.1	24645.1	23215.7	19294.1	21329.1	26120.3	22823.4	21180.1	7187.99	6328.5	6974.88	9352.36	12117.3	12687.9	14590.1	13398.8
Isoform 2 of Phospholipid-transporting ATPase IA	Atp8a1	0	0	0	167.211	24.1752	0	331.186	229.202	0	0	0	0	147.308	0	0	0
Phospholipid-transporting ATPase	Atp8b4	11500.6	10696.1	13506.8	12731.2	14349.6	12451.5	11839.3	13263	13232.9	13772.1	20992	24540.6	10076.7	9982.43	10024	10555.6
Probable phospholipid-transporting ATPase IIB;Isoform 2 of Probable phospholipid-transporting ATPase IIB	Atp9b	773.569	984.013	851.158	703.711	910.972	1972.66	599.349	2233.7	215.074	206.889	140.37	0	165.898	137.028	391.861	1727.87
ATP synthase mitochondrial F1 complex assembly factor 1	Atpaf1	2988.75	3771.13	2761.37	2371.63	2964.8	2656.48	4016.24	2275.05	1040.85	1640.8	1336.07	1074.81	1589.97	2168.81	2815.88	2458.77
ATP synthase mitochondrial F1 complex assembly factor 2	Atpaf2	6571.39	9162.42	6220.15	8050.77	9120.75	12002.6	10847.5	8662.28	756.885	1514.75	775.272	1278.46	6917.12	7257.68	7595.2	7586.5
ATP synthase subunit C lysine N-methyltransferase	Atpsckmt	1072.62	0	0	1004.57	1168.73	0	847.964	1153.99	146.529	0	112.789	214.717	220.175	510.483	0	0
Serine/threonine-protein kinase ATR	Atr	4486.32	8390.03	6419.52	5733.39	3810.23	5735.89	3280.58	3052.79	1322.92	824.05	560.054	602.427	4813.01	5023.98	6715.99	5495.28
ATR-interacting protein	Atrip	384.299	498.073	697.923	1522.28	556.077	370.447	397.715	236.839	91.0382	331.509	209.028	175.974	473.624	253.395	297.356	225.644
Attractin	Atrn	105.393	159.799	125.944	116.071	108.387	183.223	96.1873	131.685	0	12.8551	13.5756	13.2019	0	35.6271	41.5539	24.0775
Transcriptional regulator ATRX	Atrx	4828.65	5254.39	5382.13	5612.79	5340.78	4460.39	6242.93	4943.9	2477.94	2356.87	2375.46	3044.45	3713.38	3043.18	3499.1	3319.21
Ataxin-1	Atxn1	720.037	745.964	746.469	811.067	885.467	831.652	1185.06	481.186	330.205	589.227	340.42	448.764	523.51	335.344	488.627	392.902
Ataxin-10	Atxn10	68128.6	87620.2	71596.2	70414	66960.3	81878.2	65353.2	56060	18058.1	20322.1	13966.3	24563.2	33124.5	21590.9	28637.3	31208.8
Ataxin-2	Atxn2	5356.91	2194.81	5323.05	6369.08	1830.69	2744.52	5587.26	2186.65	572.169	472.889	730.149	838.223	2357.04	4681.35	2072.67	1164.83
Isoform 2 of Ataxin-2-like protein	Atxn2l	53012.6	61000.2	66469.3	87887.5	58856.2	49532.9	59291.5	79917.3	38618.3	27788.2	38011.8	34644	30597.7	54580.6	41476.8	31132.1
Ataxin-3	Atxn3	9577.73	15014.1	9803.05	12430.2	4916.43	10062.3	6201.31	5239.8	916.33	609.375	658.407	1076.67	9402.08	5877.33	6357.5	4278.08
Ataxin-7	Atxn7	0	52.602	26.329	0	0	46.7785	0	0	0	0	0	0	0	0	17.8518	20.6646
Ataxin-7-like protein 3;Isoform 2 of Ataxin-7-like protein 3	Atxn7l3	647.89	1012.46	2196.64	958.385	67.701	530.295	953.351	0	0	0	0	0	1839.18	0	829.966	1896.38
Ataxin-7-like protein 3B	Atxn7l3b	0	0	3166	2363.22	0	0	0	0	0	0	0	0	0	0	0	0
Methylglutaconyl-CoA hydratase, mitochondrial	Auh	14639.9	21063.3	18418.5	17549.9	19552.1	23833.9	19225.3	20094.2	18708.9	18717.4	17564.4	23467.1	19757.2	18781.3	18191.4	21755.3
Ancient ubiquitous protein 1	Aup1	29389.9	27747.9	23559.2	29600.2	23104.8	24876.2	23009.2	19359.9	11870.2	21691.3	9628.48	15382.7	21176.7	18115.6	18465.5	17577.1
Aurora kinase A;Isoform 2 of Aurora kinase A	Aurka	14304.2	18363.1	14967.1	14700.1	7485.56	12461	8200.51	7795.62	2556.05	2010.34	2014.99	2710.8	4357.65	3413.18	4655.67	4980.89
Aurora kinase A-interacting protein	Aurkaip1	3382.84	881.236	624.628	469.599	3668.67	2384.12	302.184	2899.39	827.398	1144.26	1281.49	2235.99	1365.43	1930.35	482.276	448.388
Aurora kinase B	Aurkb	79538	90901.6	75001.3	82445	57085.8	64718.3	53646.3	49646.2	20981.9	18009.7	17669.6	25615	33468.1	31579.1	32637.8	36137.1
Cell death regulator Aven	Aven	17357	27701.8	18764.8	20565.9	13822	23387.2	16204.1	10802.2	5990.2	5874.84	5388.76	8502.56	10634.9	9232.53	13598.6	13024.4
Late secretory pathway protein AVL9 homolog	Avl9	7447.88	5870.4	14403.3	4076.39	4738.35	2719.02	13291.9	4337.7	1238.49	1004.17	1161.33	1210.34	6888.7	4092.32	7363.19	9006.73
Axin-1;Isoform 2 of Axin-1	Axin1	22.5192	0	0	54.5078	0	0	41.862	56.96	0	28.9319	0	0	0	12.6997	0	0
5-azacytidine-induced protein 2;Isoform 2 of 5-azacytidine-induced protein 2	Azi2	1010.13	936.987	1494.47	745.811	1408.09	1836.21	1445.14	1114.75	67.4343	339.337	245.994	0	145.321	0	223.022	0
Beta-2-microglobulin	B2m	434049	171266	566850	658796	444607	103742	363585	332406	272317	283105	219852	398955	292376	256462	395745	171959
UDP-GalNAc:beta-1,3-N-acetylgalactosaminyltransferase 2	B3galnt2	471.503	33.7499	460.868	286.11	226.362	82.586	546.366	280.149	195.485	213.902	185.991	289.788	360.451	345.511	261.789	57.0042
Beta-1,3-galactosyltransferase 6	B3galt6	2231.12	4018.44	3372.43	2864.25	2615.96	4983.72	3260.32	2353.14	1124.99	1289.18	1131.27	1523.7	2325.71	2110.2	2755.56	2992.2
Galactosylgalactosylxylosylprotein 3-beta-glucuronosyltransferase 3	B3gat3	2289.24	3862.63	3009.49	2270.09	3459.1	4849.46	2116.24	3673.54	1214.11	1019.51	1026.53	1581.52	2333.05	2093.76	2316.57	2616.27
Beta-1,3-glucosyltransferase	B3glct	20.6728	0	0	0	35.4737	0	0	426.629	0	0	0	0	0	20.0144	21.1596	63.1225
N-acetyllactosaminide beta-1,3-N-acetylglucosaminyltransferase 2	B3GNT2	684.135	931.728	443.252	725.341	368.001	1112.52	1015.86	812.296	156.11	308.141	59.6066	73.9974	487.585	454.062	695.466	791.11
Beta-1,4 N-acetylgalactosaminyltransferase 1	B4galnt1	42792.3	42140.1	33512.8	41805.9	42940.1	31793.9	40463	37638.1	24022.1	28477.3	23697.7	29493	31693	26224.4	28521.9	24057.6
N-acetyl-beta-glucosaminyl-glycoprotein 4-beta-N-acetylgalactosaminyltransferase 1	B4galnt4	398624	903334	504078	499725	350971	699282	300237	356354	523368	504948	511432	730480	449592	468487	545089	562107
Beta-1,4-galactosyltransferase 1;Isoform Short of Beta-1,4-galactosyltransferase 1	B4galt1	4096.86	5176.29	4889.29	4376.11	5446.38	5175.56	5656.24	4650.51	2367.87	1737.28	2356.25	2995.01	3730.01	4037.54	4430.88	5561.41
Beta-1,4-galactosyltransferase 5	B4galt5	1060.71	2643	7160.17	1061.13	874.368	1198.3	2202.03	837.253	0	0	0	0	44.4496	24.4357	47.4925	50.457
Beta-1,4-galactosyltransferase 7	B4galt7	1656.48	2111.71	1696.09	1472.39	1270.58	2665.03	1795.19	2175.89	906.129	510.647	430.835	1026.94	863.037	1001.56	1067.11	1182.41
BRISC and BRCA1-A complex member 1	Babam1	14241.8	21542.3	15796.5	14073	13700	16348.9	11271.2	13066.6	5679.78	5429.62	5267.13	8633.05	8396.13	7665.2	10797.7	10528.7
BRISC and BRCA1-A complex member 2	Babam2	21920.2	30207.8	25026.2	26584.2	20241.8	26933.3	24023.1	16806.9	7166.32	8163.06	5985.16	10759.8	14752.1	14502	19208.6	16372.2
Bcl2-associated agonist of cell death	Bad	724.79	2734.73	0	382.598	949.558	3173.43	2853.26	2601.07	200.76	282.102	0	0	500.423	1058.9	684.1	674.425
BAG family molecular chaperone regulator 1;Isoform 2 of BAG family molecular chaperone regulator 1	Bag1	14746.3	10326.9	12175	21136.5	19626.8	10489.2	20581.3	17524	4273.21	4268.65	3805.17	5498.33	8586.32	12548	7645.54	6486.87
BAG family molecular chaperone regulator 2	Bag2	7925.97	11631.6	10572.5	12876.9	11417.1	9886.64	13102.9	10852.4	7681.48	5785	5423.29	13987.8	7442.77	5999.89	8397.28	8079.6
BAG family molecular chaperone regulator 3	Bag3	855.538	1601.34	1537.71	810.349	571.974	1421.57	1077.41	675.099	0	0	0	0	144.385	277.845	314.975	406.108
BAG family molecular chaperone regulator 4	Bag4	776.02	887.317	505.736	1846.45	1269.8	904.108	2414.82	607.059	355.485	363.01	394.093	481.796	978.771	379.08	223.189	195.657
BAG family molecular chaperone regulator 5	Bag5	7766.7	8628.81	7815.01	10815.8	10660.1	7488.75	8576.19	7862.43	2507.33	2033.56	2073.74	2263.55	6785.13	5514.43	4776.99	4510.53
Large proline-rich protein BAG6	Bag6	44184.6	62262.4	50391.5	56747.9	41130.2	49698.4	44998	35108.7	12858.3	11562.6	10852.2	16178	23447.8	16055.7	21751.7	20611.4
Bromo adjacent homology domain-containing 1 protein;Isoform 2 of Bromo adjacent homology domain-containing 1 protein	Bahd1	112.624	204.85	149.867	135.414	0	0	43.4129	0	114.126	100.633	0	0	32.5693	29.9449	0	0
Brain-specific angiogenesis inhibitor 1-associated protein 2;Isoform 2 of Brain-specific angiogenesis inhibitor 1-associated protein 2;Isoform 3 of Brain-specific angiogenesis inhibitor 1-associated protein 2	Baiap2	3456.21	5438.2	4518.76	3179.58	2233.56	3602.23	2626.23	1777.5	406.679	450.434	423.779	336.411	1138.37	1063.73	1593.75	1272.71
Bcl-2 homologous antagonist/killer	Bak1	46330.1	56728.5	57028.1	52662.4	66209.8	66739.1	58439.6	60438	37869.1	43101.9	38554.4	49453.1	39793.5	54970.2	45327.7	53099.7
Barrier-to-autointegration factor	Banf1	207462	332107	161770	579177	206736	197758	249631	187162	265348	353007	122525	333297	153385	162272	155911	129898
Protein BANP;Isoform 2 of Protein BANP;Isoform 3 of Protein BANP;Isoform 4 of Protein BANP	Banp	764.729	611.418	470.246	1015.13	757.714	415.96	686.546	741.239	738.949	587.607	524.621	790.956	421.775	540.234	346.157	292.791
Ubiquitin carboxyl-terminal hydrolase BAP1	Bap1	428.95	853.944	542.438	368.662	348.029	598.074	453.041	289.465	75.3292	72.9585	63.6142	84.0718	287.265	292.706	433.817	410.257
Isoform 3 of Chromatin complexes subunit BAP18	Bap18	420.837	306.755	0	246.343	1666.32	0	0	3527.97	655.597	0	0	0	270.137	147.634	160.007	151.418
Isoform 2 of Chromatin complexes subunit BAP18	Bap18	29265.1	48709.1	32806.1	34227.7	32422.7	46310.3	32913.1	30949.1	18113.4	14676.2	16755.6	24583.4	24611.3	21457.8	28791.8	30387
BRCA1-associated RING domain protein 1	Bard1	920.06	1772.74	967.04	3254.06	1241.04	1493.32	911.416	1113.45	106.119	0	142.502	136.667	399.137	162.182	554.308	535.753
Brain acid soluble protein 1	Basp1	71333.5	40643.6	56052.3	93817.2	78813.2	46949	110597	83472.1	59110.8	74517.3	56510.4	79675.6	57904.3	63522.9	59486.3	35151.2
Basic leucine zipper transcriptional factor ATF-like 3	Batf3	38124.9	36288.1	34025.3	40721.1	32872.3	27613.1	36873.8	30846.4	14811.1	16712.5	14537.2	26803.2	24348.5	20808	31810	23515.5
Apoptosis regulator BAX	Bax	227915	242548	217006	263736	244888	224030	211694	220926	152479	140987	133191	208716	193797	169234	199376	171075
Bromodomain adjacent to zinc finger domain protein 1A	Baz1a	15120.1	18763.1	17023	16183.4	9864.45	12329.9	12413.5	9439.67	5492.46	5573.32	5139.05	6408.1	7869.03	6985.4	8974.86	8506.76
Tyrosine-protein kinase BAZ1B	Baz1b	34324.9	41625.9	36830.2	43521	38567.1	33915.7	39647.7	34643.2	21159.6	20498.8	17658	24911.7	24271.7	18839.5	22291.5	22193.9
Bromodomain adjacent to zinc finger domain protein 2A;Isoform 2 of Bromodomain adjacent to zinc finger domain protein 2A;Isoform 3 of Bromodomain adjacent to zinc finger domain protein 2A	Baz2a	2856.5	2785.55	1980.1	2333.37	1381.18	2298.56	1982.95	1126.41	712.348	655.448	508.598	749.582	833.059	1359.18	929.106	643.559
Bcl-2-binding component 3	Bbc3	2776.42	1006.71	3301.59	3630.83	5484.3	1284.74	3906.32	6106.71	4015.61	3628.74	3759.98	5605.01	2802.86	3448.18	3951.23	2848.31
HMG box transcription factor BBX;Isoform 3 of HMG box transcription factor BBX	Bbx	588.501	2114.14	627.287	1588.5	717.847	625.228	1352.47	664.298	422.17	423.499	453.172	596.049	382.159	519.466	399.681	312.635
B-cell receptor-associated protein 29	Bcap29	36929.5	14288	34420.6	39506.9	30927.8	13529.6	39026	30553.4	15805.2	12311.8	14160.1	19954.3	23105.6	22238.4	27247.4	27477.3
B-cell receptor-associated protein 31	Bcap31	52187.9	76310.3	54406.5	47067.6	72457.4	81717.3	60141	81142.5	30481.5	23857.1	29259.6	37947.7	34898.8	36015	42346.9	44604.9
Pre-mRNA-splicing factor SPF27	Bcas2	75192.7	98799.4	85320	80019.5	66313.8	83094.2	79236.1	63905.7	64460.9	60460.2	57096	82147.3	51580.2	46733	63204.8	54468.1
Breast carcinoma-amplified sequence 3 homolog	Bcas3	933.939	748.098	981.675	629.933	1340.3	902.637	1524.42	1192.62	292.41	24.896	208.103	329.551	488.341	706.6	538.512	442.99
Branched-chain-amino-acid aminotransferase, cytosolic	Bcat1	68903.2	67738.4	54006.6	77131.6	56118.9	59492.9	75851.3	51923	14496.6	13640.1	15355	19596.4	31101.2	38487.9	31171.9	24851.5
Branched-chain-amino-acid aminotransferase, mitochondrial	Bcat2	52786.5	80747.7	60141.1	54575.5	48415.2	67890.1	51329.9	44068.4	32031.5	30910.4	28351.5	44345.1	47844.4	39802.3	56039.8	51275.6
BRCA2 and CDKN1A-interacting protein	Bccip	30107.7	40080.7	32829.9	35940.1	27455.9	35125.4	30705.3	26149.3	8872.34	9206.58	7701.18	10747.6	17207.4	15167.2	21885	22143.4
2-oxoisovalerate dehydrogenase subunit alpha, mitochondrial	Bckdha	968.452	1929.21	1156.8	1271.6	624.923	1409.93	1152.78	552.086	1098.21	714.523	885.148	1216.04	667.949	675.263	1017.43	914.849
2-oxoisovalerate dehydrogenase subunit beta, mitochondrial;Isoform 2 of 2-oxoisovalerate dehydrogenase subunit beta, mitochondrial	Bckdhb	280.559	254.084	396.247	0	0	1002.99	809.194	0	0	158.88	0	0	0	183.586	911.436	608.234
[3-methyl-2-oxobutanoate dehydrogenase [lipoamide]] kinase, mitochondrial	Bckdk	4512.56	7228.52	4920.17	5242.72	5086.4	8717.36	5616.9	4635.84	1929.65	851.492	1054.06	1560.29	3165.45	2747.12	3310.76	3699.29
B-cell lymphoma/leukemia 10	Bcl10	12794.6	16123.6	12970.5	15253.5	15871.8	18453.6	14165.1	13439.3	14993.3	13008.1	13638.2	18484.4	16632.4	14112.8	16177.3	17554.8
B-cell lymphoma/leukemia 11B;Isoform 2 of B-cell lymphoma/leukemia 11B	Bcl11b	10465.4	11283.4	11067	11546.5	9335.03	10133.3	9795.86	7778.29	4996.98	2004.13	2574.38	5960.14	6672.29	6207.23	5156.32	4569.02
Apoptosis regulator Bcl-2	Bcl2	26677.6	55706.8	26396.4	39375.3	27440.6	47025.2	25682.6	26050.3	11943.7	10381.4	10783.2	15520.8	29531.2	29979.2	38975.4	30396.8
Bcl-2-like protein 1;Isoform Bcl-X(beta) of Bcl-2-like protein 1;Isoform Bcl-X(delta-TM) of Bcl-2-like protein 1	Bcl2l1	15893.4	22881.6	18018.2	18977.2	20212.3	13627.3	25713.2	13722.8	7983.19	3577.58	4643	6891.63	15773	11174.6	15562.5	14326.6
Bcl-2-like protein 11	Bcl2l11	1991.25	1735.43	1036.66	2036.15	9619.33	1493.76	15541.1	6317.53	4318.82	3518.94	3291.4	4316.78	15431.6	12699.7	2855.07	4189.34
Bcl-2-like protein 13	Bcl2l13	4954.11	7281.59	5361.49	6619.46	6728.16	6846.68	5536.67	5128.44	2637.12	2978.51	2743.77	4192.32	2693.77	2966.4	3295.08	3295.65
B-cell lymphoma 3 protein homolog	Bcl3	154.383	0	4.42785	115.029	135.614	0	156.879	55.7794	0	0	0	0	42.4898	109.345	0	0
B-cell CLL/lymphoma 7 protein family member A;Isoform 2 of B-cell CLL/lymphoma 7 protein family member A	Bcl7a	1508.8	0	1375.76	0	0	0	1581.74	0	0	0	0	0	1124.03	0	948.697	0
B-cell CLL/lymphoma 7 protein family member B	Bcl7b	18593.4	25119.4	18043.8	19741	18010.3	20883.7	18343.2	17502.6	9914.69	10412.7	9378.01	13418	10208.8	11442.6	11452	13239.8
B-cell CLL/lymphoma 7 protein family member C	Bcl7c	15973	19667.3	15246.8	18484.2	15412.5	16982.4	17323.5	14007.8	7340.1	6873.25	2485.1	8323	8450.45	8432.23	10290.7	9071.84
B-cell CLL/lymphoma 9 protein	Bcl9	2.2729	0	3.91085	3.68934	0	0	1.24578	0	0	0	0	0	0.414	0	1.85795	0
B-cell CLL/lymphoma 9-like protein;Isoform 2 of B-cell CLL/lymphoma 9-like protein	Bcl9l	121.526	377.467	99.7513	149.868	94.7161	298.87	132.652	0	0	0	0	0	63.3778	45.9966	54.5208	74.7742
Bcl-2-associated transcription factor 1;Isoform 2 of Bcl-2-associated transcription factor 1	Bclaf1	41867.6	36432.6	58022.4	39312.7	38677.9	28988.3	35678.3	39059.1	28252.2	25727.7	26148.1	36103.9	30367.7	30602	45687.6	32498.6
BCLAF1 and THRAP3 family member 3	Bclaf3	595.3	400.885	616.816	594.477	889.277	1368.96	695.862	886.91	22.2539	16.1984	0	33.2757	284.398	0	137.199	37.1723
BCL-6 corepressor;Isoform 2 of BCL-6 corepressor;Isoform 3 of BCL-6 corepressor;Isoform 4 of BCL-6 corepressor	Bcor	763.999	906.553	543.955	372.409	882.343	587.092	870.314	905.044	234.574	97.8705	409.022	306.932	479.306	482.017	57.1391	384.976
Breakpoint cluster region protein	Bcr	2279.4	2361.52	2465.62	1924.31	1712.51	2406.26	1828.37	1744.47	1620.27	591.938	634.858	784.34	1110.82	1303.8	1357.93	1863.1
Mitochondrial chaperone BCS1	Bcs1l	5045.92	7928.16	5747.08	5288.63	4272.49	7306.34	4989.11	4216.15	1490.93	1804.51	1379.58	1458.82	3856.73	3053.75	3910.72	4757.99
D-beta-hydroxybutyrate dehydrogenase, mitochondrial	Bdh1	85921.6	120325	96008.8	87263.6	93628.6	110480	90650.2	77894.1	53625.9	62807.5	45545.7	70336.6	82079.7	61660.4	86069.3	84898
Beclin-1	Becn1	4161.61	3540.09	3117.63	4729.71	4934.71	3801.09	5795.86	4192.6	2702.74	2565.34	2576.61	1733.5	2861.53	2300.7	2305.02	2223.75
BEN domain-containing protein 3	Bend3	54.3203	270.002	77.9003	8.84482	83.4316	289.87	111.448	70.7072	0	0	0	22.9579	81.0201	89.8224	0	50.2945
BEN domain-containing protein 4	Bend4	68.0445	0	33.135	27.9858	52.0342	0	24.551	54.7222	0	26.0615	58.4797	143.599	73.4141	50.3883	64.1968	63.6811
BET1 homolog	Bet1	966.195	0	0	1425.77	3978.12	1726.1	2194.6	2533.72	1803.28	876.401	0	0	1266.33	1210.23	1594.94	0
BET1-like protein	Bet1l	3468.56	1391.56	790.566	1161.53	710.197	5363.05	934.269	2098.53	2515.45	1851.44	1507.92	963.44	790.943	370.955	0	292.319
Bifunctional apoptosis regulator	Bfar	704.745	0	775.073	0	634.294	0	504.135	716.56	476.35	380.886	1061.69	471.285	699.17	925.562	1051.01	412.311
Class E basic helix-loop-helix protein 40	Bhlhe40	1830.81	2463.12	2311.29	1888.63	3820.17	1378.07	4037.54	1730.34	1621.49	1307.2	1273.52	1904.58	5493.93	4586.39	5626.14	4031.75
Isoform 2 of Protein bicaudal D homolog 2	Bicd2	11941.1	11361.6	15260.7	15950.7	14048.2	8433.74	12345.3	10154.6	10305.8	11443.8	5303.43	8143.99	12289.8	10678.6	12890.5	9512.49
BRD4-interacting chromatin-remodeling complex-associated protein	Bicra	505.963	452.523	455.51	453.397	268.077	671.938	527.062	513.079	117.433	103.413	111.364	131.586	207.659	174.437	125.079	261.138
BRD4-interacting chromatin-remodeling complex-associated protein-like	Bicral	176.564	218.478	199.243	240.57	168.774	166.785	183.248	149.997	35.6527	0	49.6006	46.1822	87.6966	95.1142	144.473	172.494
BH3-interacting domain death agonist	Bid	15281	13724.1	17415.3	24005	18963.1	5013.35	10822.8	8256.64	5566.97	6942.35	2715.84	7093.98	4933.39	6524.34	7063.12	7039.6
Isoform 2 of Myc box-dependent-interacting protein 1	Bin1	34874.5	52883.5	43873.6	39759.4	55666.8	65245.1	46933.9	44658	62409.6	90350.9	27458.1	35294.7	26006.2	26425.6	22782.6	23142.7
Bridging integrator 2	Bin2	64003.4	62871.5	67044.8	76039.6	81261.1	66175.7	75081.8	74137.3	46092.7	56271.3	49285.7	63001.9	52812.1	53370.4	56752.4	49182.6
Baculoviral IAP repeat-containing protein 2	Birc2	0	300.167	357.309	286.557	217.392	0	276.217	75.2552	323.261	175.107	296.625	314.413	108.756	85.0013	168.703	365.504
Baculoviral IAP repeat-containing protein 3	Birc3	892.141	1438.03	955.415	678.477	504.115	1239.67	470.522	500.544	240.107	402.722	548.063	282.16	294.714	713.663	1048.18	1100.28
Baculoviral IAP repeat-containing protein 5;Isoform 2 of Baculoviral IAP repeat-containing protein 5	Birc5	23087.6	32304.8	27610.6	26902	17588.6	20809.5	18084.5	12158.2	14184.9	16698.9	4734.35	14722.3	6905.14	6580.9	10838	6065.03
Baculoviral IAP repeat-containing protein 6	Birc6	9897.04	14122.7	11586.6	10925	9478.28	12535.3	10007.8	9046.65	2449.86	2686.97	2437.19	3296.78	5414.07	5103.28	5898.78	5124.55
UPF0696 protein C11orf68 homolog	Bles03	15597.4	19813.4	16562.6	17612	15419.8	17904	14564.9	13496.4	5579.48	12655.3	8789.66	12100.6	10105	9565.93	12967.1	13273.1
Bloom syndrome protein homolog	Blm	525.751	620.046	553.31	889.128	515.606	236.948	574.551	441.776	97.2322	99.3113	93.4767	26.3269	155.654	173.154	75.177	137.935
Bleomycin hydrolase	Blmh	83319.7	127268	93206.3	92707.9	77039	118970	84859.3	287749	32112.1	93952	34263.8	40380.1	170296	59952.1	71585.7	66355.1
B-cell linker protein	Blnk	699.405	0	468.148	0	660.071	0	303.4	703.241	0	0	0	0	107.5	87.7608	0	0
Biogenesis of lysosome-related organelles complex 1 subunit 1	Bloc1s1	5130.28	8431.51	8582.87	10331.2	17059.5	7941.36	16374.9	5134.54	742.617	2779.78	1030.5	878.263	1333	1618.82	4410.71	3164.48
Biogenesis of lysosome-related organelles complex 1 subunit 2	Bloc1s2	6412.81	0	3112.19	6927.18	6865.52	3114.82	4505.31	4071.45	4462.79	6131.98	4604.44	0	0	1322.2	0	341.286
Biogenesis of lysosome-related organelles complex 1 subunit 3	Bloc1s3	4639.51	7250.45	5666.1	5401.75	3638.49	5782.75	3518.33	2565.17	1483.62	834.507	1230.5	2940.09	3282.2	1567.58	2881.37	1999.82
Biogenesis of lysosome-related organelles complex 1 subunit 4	Bloc1s4	7731.39	9038.79	9465.44	9447.22	4917.82	8895.34	6620.94	3797.19	3668.53	2036.74	3072.09	3852.35	2130.15	1533.6	3183.33	3183.11
Biogenesis of lysosome-related organelles complex 1 subunit 5	Bloc1s5	24044.5	2042.72	22451.5	30568.9	21310.4	1456.51	28598.1	18937	8179.5	6522.05	7734.01	8387.05	23102.5	22709.6	11063	1676.55
Biogenesis of lysosome-related organelles complex 1 subunit 6	Bloc1s6	1982.16	5772.82	3941.95	3427.08	2191.47	4640.12	1623.26	2070.87	627.079	628.17	424.907	870.123	333.383	126.052	979.516	1357.14
Biliverdin reductase A	Blvra	91747.9	95104	95015.5	96569.8	91564	96521.2	99889	91391.4	53043.3	59631.2	53415.5	72626.2	63513.1	68924.2	67319.2	61537.2
Flavin reductase (NADPH)	Blvrb	1159.7	1566.79	994.409	1026.83	1481.87	3628.49	3811.99	1160.19	1233.24	685.945	969.784	725.347	1211.22	845.531	940.834	2210.58
Polycomb complex protein BMI-1	Bmi1	1856.72	461.59	2244.57	1979.26	1806.1	463.456	1907.9	1285.03	490.845	829.678	373.12	106.449	1463.79	791.031	1333.53	456.714
BMP-2-inducible protein kinase	Bmp2k	4447.17	5095.53	4329.94	5242.42	3336.96	4997.58	3624.91	2911.54	1293.02	1254.02	1340.23	1770.77	1880.9	2060.2	2662.27	2216.45
BMS1 homolog, ribosome assembly protein (Yeast)	Bms1	25284.9	28491.2	23262.4	29293.9	24122.8	23645.7	26810.2	19126.4	12036.7	12836	11849.3	15856.3	19230.2	21966.4	20650	21245.5
Vesicle transport protein SEC20	Bnip1	21313	11328.1	18700.4	20002.2	50397.2	10386.9	24045.8	64793.4	7000.46	8078.19	8451.86	17730.6	11678.2	13035.4	11752.1	9292.86
BCL2/adenovirus E1B 19 kDa protein-interacting protein 2	Bnip2	4613.79	7187.85	4986.22	4517.89	3152.11	4516.47	3379.79	2646.29	1214.55	904.846	971.402	1392	2463.56	2109.09	2807.44	3171.82
BCL2/adenovirus E1B 19 kDa protein-interacting protein 3	Bnip3	14892.2	15838.9	17976.9	15192.8	13766.8	16632.6	16707.6	14488.1	4417.24	6125.68	4065.78	587.783	9391.26	8829.56	8341.72	11673.5
BCL2/adenovirus E1B 19 kDa protein-interacting protein 3-like	Bnip3l	156.391	0	0	211.75	114.345	0	852.12	138.046	31.4302	0	0	0	517.345	101.663	0	0
Biorientation of chromosomes in cell division protein 1-like 1;Isoform New of Biorientation of chromosomes in cell division protein 1-like 1	Bod1l	3228.1	1516.8	2626.46	3283.75	3295.79	1038.26	3279.01	1858.94	419.513	434.975	449.208	462.371	653.978	616.593	945.209	705.1
BolA-like protein 1	Bola1	232343	311917	255064	248044	221218	258303	185833	210521	232191	254374	213457	242443	165351	175716	154842	205511
BolA-like protein 2	Bola2	153698	110377	160535	234279	146654	94980.7	121283	82376.4	306100	307587	306285	354092	94485.9	100913	77045.7	65243.8
BolA-like protein 3	Bola3	2645.96	5153.11	3103.81	6200.73	4329.33	6704.86	4440.54	3204.08	2843.72	835.623	400.131	705.478	2920.31	4510.86	4449.3	2816.8
Ribosome biogenesis protein BOP1	Bop1	67194.8	80639.4	74564.5	74235.5	61764.5	59235.1	64921.6	57024.8	42791	43070.5	36169.3	57768.2	55806.3	48315.3	63821.7	57000.7
Protein aurora borealis	Bora	363.133	931.189	793.043	684.85	120.003	467.916	447.201	72.0646	0	3.0981	0	12.0215	0	0	0	0
BLOC-1-related complex subunit 5	Borcs5	4112.43	9824.05	4940.48	5189.67	6123.33	9678.54	7580.62	6638.3	1125.63	1116.31	1146.35	1342.8	3038.12	2497.78	5548.85	5859.16
BLOC-1-related complex subunit 6	Borcs6	1664.21	2404.61	2421.02	1899.73	3005.4	3548.73	2440.86	1457.36	1014.61	702.678	352.376	1123.72	1386.77	528.997	1559.4	1548.98
Bisphosphoglycerate mutase	Bpgm	0	749.728	0	0	0	0	0	0	349.16	406.134	0	265.427	0	0	0	0
Valacyclovir hydrolase	Bphl	4489.02	6840.43	3653.58	6244.13	5797.13	12075	6642.06	5683.21	2287.07	1986.45	2314.89	3431.24	4078.56	5118.08	4249.31	4860.28
3'(2'),5'-bisphosphate nucleotidase 1	Bpnt1	18743.7	26238.7	22049	23150.7	23038.1	22219.5	25976.5	21861.3	12369.7	12477.7	10779.4	16739.8	16646.9	12204.9	16332.2	15423.3
Golgi-resident adenosine 3',5'-bisphosphate 3'-phosphatase	Bpnt2	3823.12	1283.11	4050.31	3424.48	3622.9	4426.11	3550.98	3645.44	2084.99	1659.03	1912.73	1645.01	2540.43	2646	3022.69	3165.93
Bromodomain PHD finger transcription factor (Fragment)	Bptf	158.849	286.411	159.37	175.637	281.561	355.423	222.089	265.824	124.867	135.193	100.251	252.112	200.209	127.653	133.819	117.305
Bromodomain PHD finger transcription factor	Bptf	2603.72	4266.18	2725.43	2908.33	2221.92	2244.95	2617.45	2420.34	1584.44	1064.46	1111.45	1200.24	1549.98	1515.58	2354.26	1492.64
Serine/threonine-protein kinase B-raf	Braf	1340.05	1185.65	2095.39	1946.51	2990.98	1365.97	1424.76	3314.97	1280.59	55396.4	759.057	1076.06	1098.78	1007.29	2109.63	1088.01
BRCA1-associated protein;Isoform 2 of BRCA1-associated protein	Brap	3468.32	4441.13	4530.07	3833.01	3414.02	5078.51	3728.07	3308.27	1289.25	1010.99	1065.4	1527.51	1998.37	1903.75	2040.6	1988.42
BRCA1-associated ATM activator 1	Brat1	4181.99	7144.2	4509.46	5731.66	4958.99	5671.76	5016.51	3029.89	3351.22	2597.03	2931.16	3664.1	2736.73	1935.63	3177.82	2912.21
Breast cancer type 1 susceptibility protein homolog	Brca1	1037.99	1427.36	1051.97	1147.84	1021.89	904.711	1048.72	690.542	115.031	36.2299	99.1147	39.9628	147.476	170.44	350.868	313.882
Lys-63-specific deubiquitinase BRCC36	Brcc3	13618.3	13588.7	15876.6	11470.8	13188.8	10885.3	13055.8	11106.8	5278.58	4977.13	4364.83	7671.54	9190.36	7584.71	10711.3	6815.8
Isoform 2 of Bromodomain-containing protein 1	Brd1	1917.69	2508.52	1895.66	2056.12	2353.4	1567.93	2634.51	1141.11	1006.09	1010.92	877.913	1256.16	1183.03	1018.58	1520.94	1193.47
Bromodomain-containing protein 2	Brd2	12366	22280.8	12106.3	13531.4	17743.8	14520.6	15409.8	17817.2	3744.87	3849.98	4048.24	5107.57	10973.9	7960.33	7958.74	7498.36
Bromodomain-containing protein 3	Brd3	2768.93	3966.47	2765.33	3423.98	3508.35	3651.46	3828.11	3225.94	1159.96	1281.76	1306.67	1543.26	1892.97	2316.72	2753.01	1968.9
Bromodomain-containing protein 4	Brd4	18306.6	19531	14707.8	25275.3	27120.1	16739.4	21135	23372.1	14791.9	7093.12	25569	13764.2	12023.4	12134.1	9412.17	9987.2
Bromodomain-containing protein 7	Brd7	1116.35	5776.15	3207.87	3235.19	2657.42	3989.93	2521.62	1240.04	1004.78	1037.36	581.943	598.033	1392.77	618.587	1386.08	1389.85
Bromodomain-containing protein 8	Brd8	3830.92	2722.05	3768.75	3716.46	4309.85	2160.39	3458.24	5128.59	2073.08	2567.89	2132.97	2792.5	2271.79	2083.7	2281.38	1154.44
Bromodomain-containing protein 9	Brd9	105323	3180.59	95820.1	78206.3	3697.63	2523.06	1836.36	2660.45	2615.84	2876.54	2018.89	2833.99	1174.9	978.1	1475.04	1573.52
Transcription factor IIIB 90 kDa subunit	Brf1	377	548.471	320.627	361.035	310.591	463.991	356.619	313.557	0	0	44.4875	86.7326	131.614	133.313	122.875	127.949
Transcription factor IIIB 50 kDa subunit	Brf2	0	90.2774	32.9205	0	0	0	0	0	0	0	0	0	0	0	0	0
BRI3-binding protein	Bri3bp	23035.7	34361.2	28009	30596.6	29275	23744.9	24037.4	28337	18563.7	16138.5	16440.1	23847.4	22604.1	22401.6	27379.1	23810.7
Fanconi anemia group J protein homolog	Brip1	330.069	654.48	408.462	175.746	340.513	448.259	164.761	269.138	15.4884	90.584	27.4985	39.9735	54.5775	36.173	60.1793	40.9045
Ribosome biogenesis protein BRX1 homolog	Brix1	75487.6	115255	85326	80142.7	56220.6	71138.7	65080.5	50177	34868.5	35731.5	28934	39401	48533.2	52522.2	69245.3	63014.8
Breast cancer metastasis-suppressor 1 homolog	Brms1	2324.25	2646.45	2097.61	2455.85	1337.03	2486.01	2553.81	1269.87	1164.92	1160.5	862.908	958.926	1790.08	1205.48	1618.46	1586.62
BRO1 domain-containing protein BROX	Brox	15789.8	23745.1	19943.9	18461.5	17044.2	23432.4	16906.3	17314.7	10371.3	9403.43	11645.2	16417.4	14712.3	14043.8	14387.2	14883.3
Peregrin	Brpf1	1020.12	951.595	1202.13	853.369	859.169	418.046	857.682	722.125	242.803	403.059	321.969	358.458	664.642	411.01	486.403	403.867
Serine/threonine-protein kinase BRSK2;Isoform 2 of Serine/threonine-protein kinase BRSK2;Isoform 3 of Serine/threonine-protein kinase BRSK2;Isoform 4 of Serine/threonine-protein kinase BRSK2	Brsk2	176.953	573.377	288.664	411.453	203.826	293.337	113.035	149.108	488.509	342.121	393.79	537.585	295.793	248.929	390.044	359.323
Seipin	Bscl2	188.282	405.661	217.2	748.033	871.503	237.889	508.224	1074.18	827.604	1094.69	951.541	1148.16	198.766	239.859	388.119	264.589
BSD domain-containing protein 1	Bsdc1	185.721	889.224	307.777	1796.99	253.546	938.101	1904.59	3967.75	232.088	420.701	81.9264	146.563	434.322	380.641	226.341	72.19
Basigin	Bsg	87151.3	78615.6	74587.5	107518	100537	71745.9	101694	94633.1	76182.2	77579.6	61045.4	82123.5	83364.3	62110.7	69675.2	64810.2
B box and SPRY domain-containing protein;Isoform 2 of B box and SPRY domain-containing protein	Bspry	290.647	199.063	408.366	287.085	55.991	73.8038	239.764	31.7927	27.0195	0	0	17.8338	278.015	207.204	385.261	279.306
Bone marrow stromal antigen 2	Bst2	12259	8848.01	12072.8	16905.9	9924	5661.35	11052	10670.4	9168.4	8649.38	8063.45	10803.1	786.365	2799.12	1599.33	1678.53
B-TFIID TATA-box-binding protein-associated factor 1	Btaf1	7726.98	9775.55	7783.73	7491.77	7491.09	7803.27	7912.86	6426.43	3202.08	3208.89	2817.36	4119.03	6901.73	6386.86	6130.21	5990.26
BTB/POZ domain-containing protein 10	Btbd10	236.01	0	265.763	154.146	33.3859	308.038	191.53	30.404	0	0	0	0	134.248	0	0	171.607
Isoform 3 of Ankyrin repeat and BTB/POZ domain-containing protein BTBD11	Btbd11	0	775.121	608.991	740.023	0	493.802	0	0	0	0	0	0	0	0	308.478	0
BTB/POZ domain-containing protein 9	Btbd9	303.771	343.157	238.936	412.331	196.571	300.928	457.097	256.667	18.4534	46.8518	0	0	79.8847	169.019	98.9948	151.98
Biotinidase	Btd	2276.39	3715.97	2956.55	2959.13	2354.31	3574.25	2499.41	2024.57	786.809	678.689	816	1005.91	1631.04	1412	1726.97	1864.79
Isoform 2 of Transcription factor BTF3	Btf3	8245.96	47.935	11188.1	9159.95	41324.4	9.93893	4337.75	50749.7	10866.6	5037.93	8492.03	11316.1	5395.44	3335.91	6894.03	68.3564
Transcription factor BTF3	Btf3	361327	436383	380559	404736	364296	351444	327762	322007	186593	195426	192869	262928	176370	222343	223803	252047
Transcription factor BTF3 homolog 4	Btf3l4	30106.5	12868.8	18186.6	31095.2	35357.3	11872.2	36210.6	31827.5	15357.6	23152.3	15522.5	21384.3	17331.5	20815.7	8800.81	10162.7
Protein BTG1	Btg1	0	0	0	0	1100.93	0	0	0	81.0656	608.766	0	1109.51	3517.79	2993.94	1532.56	2431.17
Tyrosine-protein kinase BTK	Btk	0	24.5935	7.28434	0	0	18.9781	0	6.20607	49.6345	50.9379	34.1495	87.241	0	7.82975	0	14.6516
Mitotic checkpoint serine/threonine-protein kinase BUB1	Bub1	621.46	768.281	498.496	1050.97	611.912	654.232	482.453	431.214	119.541	275.435	123.761	420.619	25.0833	25.5619	33.9378	8.94382
Mitotic checkpoint serine/threonine-protein kinase BUB1 beta	Bub1b	11212	15808.8	13166.2	13499.4	8938.03	10450.1	9334.05	9334.29	951.312	394.178	1346.3	646.648	1561.97	1937.46	2075.34	1222.42
Mitotic checkpoint protein BUB3	Bub3	208440	184149	211113	237086	196195	150939	196305	180627	99404.6	93488	91609.6	126562	110067	103517	124914	129296
BUD13 homolog	Bud13	3135.53	1063.57	1419.78	4616.89	2959.8	887.418	42660.2	2659.85	3660.28	32646.4	3003.71	3481.39	1090.79	5095.74	965.772	78.533
Probable 18S rRNA (guanine-N(7))-methyltransferase	Bud23	44020.5	68875.6	45185.8	42471.8	27121.3	57900.3	26488	29288.9	14369.4	7849.11	12654.2	21264.1	24571	25887.5	35644.8	37228.6
Protein BUD31 homolog	Bud31	136173	148025	147733	139899	107801	113678	119500	103968	65579.6	77000.6	58628	93340.7	66575.3	67318.1	80458.7	78395.7
Bystin	Bysl	58032.8	101525	63507.6	58499.9	56325.6	74977.5	60820.2	50959.7	29642	33109.9	25866.9	35734.6	41763.4	34678	51477.7	51462.6
Basic leucine zipper and W2 domain-containing protein 1	Bzw1	154955	175951	161359	162779	150356	138367	155624	159581	90579	98255.2	87394.7	120645	122806	120478	116519	139086
Basic leucine zipper and W2 domain-containing protein 2	Bzw2	73333.3	72599.4	70023.2	66200.1	67302	59053.3	69060.7	68374.7	33003.1	34185.8	30016.1	38088.9	55555.6	48867.4	52437.4	54100.4
Nuclear nucleic acid-binding protein C1D	C1d	5418.22	0	0	9041.05	10833.9	0	8373.48	10946	5502.74	6612.03	4486.42	8963.44	438.214	4930.05	0	0
Glycoprotein-N-acetylgalactosamine 3-beta-galactosyltransferase 1	C1galt1	4288.32	8554.45	6532.67	3539.95	4037.59	7373.79	2620.37	4460.55	2613.64	2564.08	2612.15	3201.31	4944.43	5025.27	5361.72	6680.47
C1GALT1-specific chaperone 1	C1galt1c1	1114.84	952.707	1096.12	1535.65	2038.54	876.927	957.147	2344.02	553.41	1320.99	630.378	748.791	653.83	876.069	859.212	830.277
Uncharacterized protein C1orf109 homolog;Isoform 2 of Uncharacterized protein C1orf109 homolog;Isoform 3 of Uncharacterized protein C1orf109 homolog	C1orf109	1596.84	3793.2	2265.36	2662.09	2351.31	1891.19	1118.68	1132.64	1729.48	1837.46	984.677	2202.06	2089.16	1748.93	2070.8	2331.54
Complement component 1 Q subcomponent-binding protein, mitochondrial	C1qbp	97924.9	96656.4	92196	125113	122176	77856.4	109162	93888.4	63382.6	83850.3	54974.1	79827.8	86056.3	68635.5	84274.1	70899.3
Phospholipid transfer protein C2CD2L	C2cd2l	7180.29	296.457	1184.04	11510	6247.87	251.599	5674.78	7792.63	10406.9	15868.5	10949.8	14375.5	4363.77	5363.15	263.096	189.217
C2 domain-containing protein 5	C2cd5	2124.7	1742.58	2503.46	1484.6	2081.99	2234.62	2550.72	1362.99	376.717	448.693	437.126	505.973	1300.02	1119.7	972.508	1200.59
Complement C3	C3	28534.7	24761.1	31693	33492.5	34713.5	25549.4	37689.1	30345.9	25363.2	26238.8	23008.2	26535.8	30501.1	27749.7	30255.6	23274.2
Complement C4-B	C4b	225.329	156.841	252.659	167.665	177.289	312.918	167.002	140.083	370.431	391.89	315.801	519.994	451.385	275.298	483.174	566.724
Complement component 6;Complement component 6 (Fragment);Complement component 6	C6	0	0	0	0	0	0	0	0	4.24219	0	0	4.56467	0	0	0	0
Complement component 7	C7	357.999	608.511	377.78	139.135	0	492.355	258.537	0	305.558	20.1251	13.6908	16.1532	336.571	323.805	408.585	423.945
Caspase activity and apoptosis inhibitor 1	Caap1	1786.06	2304.78	1844.75	2282.89	1735.57	1104.96	2591.42	1158.31	1256.12	798.292	719.936	1368.61	1424.11	863.568	1034.46	874.139
Calcium-binding protein 39	Cab39	76333	84895.6	79315.2	71298.7	69020.9	68806.2	71245.9	66315.1	18531.1	22484.4	17932.5	20347.3	39173.1	44705.1	41483.3	40335.6
Calcium-binding protein 39-like	Cab39l	21272.1	35117.3	21920.7	26192.2	26040	27171.9	20173	25534.2	7235.06	6327.78	7106.47	7767.37	11876.6	16509.6	16816.9	17492
Calcineurin-binding protein 1	Cabin1	212.613	534.003	347.101	292.004	99.3393	240.475	156.879	178.578	63.0202	54.299	65.0495	173.838	88.925	69.6982	112.536	121.365
VWFA and cache domain-containing protein 1;Isoform 2 of VWFA and cache domain-containing protein 1	Cachd1	2128.65	0	279.535	292.36	1208.85	0	894.069	1249.5	839.533	0	1862.08	0	673.633	1672.51	0	0
Cactin	Cactin	5589.32	8180.27	5912.06	6007.29	4832.06	4943.6	4644.29	4699.52	2803.91	2179.24	2331.72	3089.34	4031.94	3461.89	4704.49	5263.72
CDK2-associated and cullin domain-containing protein 1	Cacul1	9397.17	64183.1	11476.7	9891.53	1614.52	21451.4	1684.13	4100.96	451.188	580.19	571.747	6526.01	69010	15170.8	10530.8	76239.2
Calcyclin-binding protein	Cacybp	366154	590930	416099	396451	292177	445194	336035	286847	154359	176890	150839	211167	232753	240409	323383	311089
CAD protein	Cad	169699	216764	178220	193318	164518	176202	168699	154658	102295	111541	92008.8	134006	168141	143574	185739	164087
Calbindin	Calb1	7512.27	19981.2	9345.04	11520.5	0	13248.4	0	0	0	0	0	18976.1	0	9536.3	13586.1	15419.4
Calcium-binding and coiled-coil domain-containing protein 1	Calcoco1	0	0	0	0	54.5382	140.717	0	28.6511	0	0	0	0	0	0	0	0
Calcium homeostasis modulator protein 2	Calhm2	993.258	1607.69	1239.05	1134.4	665.398	904.689	891.818	671.791	0	69.6038	0	117.127	331.014	319.802	424.759	374.604
Calmodulin-1;Calmodulin-2;Calmodulin-3	Calm1;Calm2;Calm3	269371	951095	526358	633048	379929	352739	359666	378515	324544	272777	170223	273256	230788	253377	322865	307725
Calreticulin	Calr	1360310	1238150	1382520	1685510	1453760	1034090	1575700	1347750	720051	794134	690484	845386	1045050	1065360	1104420	1112450
Calumenin	Calu	50162.5	22445.4	52687.2	57398.8	55099.2	19982.2	57157.9	52012.6	30757.1	35313.4	29094.9	36949.1	41394.5	41748.1	51464.4	36694.7
Calcium/calmodulin-dependent protein kinase type 1D	Camk1d	1696.74	1562.96	2238.45	3483.16	4267.79	1606.91	2989.85	1885.89	568.458	455.286	586.862	511.499	1302.7	573.696	702.573	1033.28
Calcium/calmodulin-dependent protein kinase type II subunit delta;Isoform 2 of Calcium/calmodulin-dependent protein kinase type II subunit delta;Isoform 3 of Calcium/calmodulin-dependent protein kinase type II subunit delta;Isoform 4 of Calcium/calmodulin-dependent protein kinase type II subunit delta	Camk2d	6286.94	8487.54	6115.61	7005.42	11121.5	9076.27	7196.36	7151.53	5426.59	4393.51	3773.01	6283.39	7233.89	5261.93	5637.46	7151.38
Calcium/calmodulin-dependent protein kinase type II subunit gamma;Isoform 2 of Calcium/calmodulin-dependent protein kinase type II subunit gamma	Camk2g	13918.6	20180.3	17344.6	18228.1	18314.3	20631.4	17820.4	18354	10159.2	9492.94	10330.9	12677.4	13909.3	13263.9	14970.5	13346
Isoform 3 of Calcium/calmodulin-dependent protein kinase type II subunit gamma	Camk2g	294.326	406.646	445.138	288.116	95.8585	418.622	0	0	0	0	0	0	0	173.389	73.3027	302.831
Calcium/calmodulin-dependent protein kinase type IV	Camk4	28487.5	25496.1	28946	34508	32660.5	21295.3	30201	35294	24475	23175.6	21330.6	29332.8	24315.1	22936.7	20791.1	14643.9
Calcium/calmodulin-dependent protein kinase kinase 2;Isoform 2 of Calcium/calmodulin-dependent protein kinase kinase 2;Isoform 3 of Calcium/calmodulin-dependent protein kinase kinase 2;Isoform 4 of Calcium/calmodulin-dependent protein kinase kinase 2;Isoform 5 of Calcium/calmodulin-dependent protein kinase kinase 2	Camkk2	2498.97	4022.41	3335.21	3196.95	4375.55	2570.61	2407.15	2098.52	367.697	2513.36	1389.74	3630.3	3048	1133.61	1171.56	1781.91
Calmodulin-regulated spectrin-associated protein 1	Camsap1	73.3981	112.055	394.356	114.846	61.0042	81.8623	346.904	65.2467	333.359	0	0	0	22.6314	0	36.8244	29.474
Calmodulin-regulated spectrin-associated protein 2;Isoform 2 of Calmodulin-regulated spectrin-associated protein 2	Camsap2	38.4247	56.8588	38.049	48.6997	24.1543	0	2.81784	35.2905	5.58522	0	0	0	0	3.70074	0	0
Cullin-associated NEDD8-dissociated protein 1	Cand1	115848	167495	134577	132544	113381	150933	122362	106216	53933.9	66396.5	54684.8	77589.3	88099.9	91536.7	106433	96735.4
Cullin-associated NEDD8-dissociated protein 2	Cand2	3152.79	5658.08	4405.22	4114.52	2919.89	4479.84	2929.11	2913.53	1322.92	1778.03	1702.51	2656.8	2938.85	2605.79	3100.12	3226.38
Soluble calcium-activated nucleotidase 1;Isoform 3 of Soluble calcium-activated nucleotidase 1	Cant1	2017.23	1511.41	2102.02	5523.83	1971.1	2369.23	2493.63	2701.7	526.391	741.933	674.419	279.915	975.734	604.326	402.738	624.234
Calnexin	Canx	444856	582248	493219	542532	456377	527741	532667	424317	252384	249097	229486	294153	409099	371841	439470	433978
Adenylyl cyclase-associated protein 1	Cap1	754609	637942	845242	867003	788552	576732	833671	815832	414790	416486	405978	553705	544034	540746	621486	522472
Macrophage-capping protein	Capg	297216	434936	330662	390138	335477	489366	331665	320806	123362	136229	147747	185724	147975	196619	189402	174443
Calpain-1 catalytic subunit	Capn1	79136.1	86100.5	85577.7	97230.4	84493	86641.7	93173	87241.2	41334.1	36628.8	40689.7	45854.3	48118.4	53548.9	53183	53726.3
Calpain-15;Isoform 2 of Calpain-15	Capn15	11.4484	82.8849	26.3675	12.8291	0	37.2611	0	1.07675	0	0	0	0	0	0	9.32457	18.0421
Calpain-2 catalytic subunit	Capn2	75138.5	125954	110063	98687.8	88440	126318	103279	88400.3	53287.7	69800.1	62259.9	75353.7	61561.5	71142.5	83852.7	72087.7
Calpain-5	Capn5	136.022	209.983	182.9	187.148	117.716	180.303	170.472	101.201	68.2735	25.8651	63.5135	118.406	0	142.143	126.401	132.917
Calpain-7	Capn7	1270.7	2692.14	1497.82	1972.54	2450.09	1670.94	1362.02	1036.62	776.46	585.577	1056.06	0	557.902	467.642	659.158	894.803
Calpain small subunit 1	Capns1	163790	151640	215355	189057	194005	157397	213671	175311	83954.7	91700.9	103025	127017	109372	142552	153969	112680
Caprin-1	Caprin1	85971.3	132598	100412	105447	65082	78966.9	68180.2	52741.2	25542	25068	24921.1	29686.1	29012.2	29703.2	35561.2	33136.7
Calcyphosin-2;Isoform 2 of Calcyphosin-2	Caps2	0	0	0	359.421	0	0	0	0	473.292	334.772	359.128	510.914	0	246.707	0	0
F-actin-capping protein subunit alpha-1	Capza1	489247	690847	589861	531775	496942	706602	549368	459303	257430	291710	251639	375624	359070	339319	414589	382098
F-actin-capping protein subunit alpha-2	Capza2	291899	452741	384170	341561	314708	420474	331308	304502	132493	149673	139380	201037	197190	211380	278239	231695
Isoform 2 of F-actin-capping protein subunit beta	Capzb	814056	897400	895615	1000100	995035	980405	1009410	949992	455010	453440	433233	632942	528538	588418	656840	568251
Caspase recruitment domain-containing protein 11;Isoform 2 of Caspase recruitment domain-containing protein 11	Card11	6551.92	7300.96	7303.34	5955.48	5483.27	8042.89	5760.45	4570.78	1800.48	1611.35	1723.37	2154.81	2944.56	2822.75	2999.79	3126.85
Caspase recruitment domain-containing protein 19	Card19	1105.21	1270.93	1655.98	7057.76	1213.65	2972.75	5702.86	909.933	466.379	827.185	60.8524	259.93	835.791	575.959	811.588	142.246
Caspase recruitment domain family, member 6	Card6	44.3385	79.4938	60.5214	55.3688	23.5451	53.8755	33.9999	30.1665	0	0	1.20822	0	30.8438	22.0196	12.9426	14.053
Calcium-regulated heat stable protein 1	Carhsp1	8634.21	3669.74	7975.25	12109	8045.15	3981.69	9633.21	8352.38	3041.11	3842.89	3704.4	4202.32	5491.06	6348.72	4430.16	1977.58
Histone-arginine methyltransferase CARM1;Isoform 2 of Histone-arginine methyltransferase CARM1	Carm1	18065.3	17971.8	16981.5	20468.5	17059.4	15738.7	18043.9	15633.9	7886.95	8692.42	7252.49	12042.2	14715.3	13321.2	16190.6	13208.8
Capping protein, Arp2/3 and myosin-I linker protein 2	Carmil2	10884.9	14419.2	11106.7	7863.92	6853.16	12497.9	8370.01	5387.23	3989.54	5344.79	5452.42	6958.11	6693.41	6279.95	4990.99	8640.75
Isoform 2 of Capping protein, Arp2/3 and myosin-I linker protein 2	Carmil2	391.054	607.307	325.259	372.921	167.854	481.838	92.5293	159.771	139.452	0	92.4919	249.157	331.657	268.631	396.023	333.516
Carnosine N-methyltransferase	Carnmt1	8707.61	7794	6581.27	10555.4	8953.51	8675.26	9200.56	8320.23	2486.36	2852.03	2464.67	2886.68	3927.18	6404.7	4560.12	4367.63
Cysteine--tRNA ligase, cytoplasmic	Cars1	56658.2	71035.7	59330.4	62039.4	79954.8	84859.1	74825.6	76200.9	34554.4	41367.8	36751.3	43197.9	44903.9	47755.3	46300.1	47144.8
Probable cysteine--tRNA ligase, mitochondrial	Cars2	1862.36	970.065	1892.23	1627.16	1620.25	1107.63	1895.02	1301.31	938.388	910.031	1001.88	1459.95	1665.84	1219.42	2013.56	1913.97
Protein CASC1;Isoform 2 of Protein CASC1;Isoform 3 of Protein CASC1	Casc1	3398.93	7275.67	5004.9	7192.73	4303.95	5205.76	5121.96	6694.58	2004.05	2505.52	2284.05	4033.2	2040.1	2403.19	2448.8	4023.57
Protein CASC3	Casc3	3691.94	27662.5	3173.3	16903.1	3061.53	14199.1	3107.8	2853.28	1547.45	1049.46	1309.03	1624.52	2594.84	1586.04	18319	2571.56
N-acetylneuraminate 9-O-acetyltransferase	Casd1	703.821	645.356	897.823	686.1	936.161	892.72	994.991	991.99	197.74	189.675	185.846	148.915	603.077	767.651	592.817	894.972
Caspase-1	Casp1	45878.9	42098.5	65256.1	45980.6	44257.8	65267.2	56001.1	44906.1	17384.8	17298.2	22816.7	24383.8	35824.7	37622.2	43224.5	43415.9
Caspase-2	Casp2	4885.81	6719.31	7000.99	4705.07	4238.92	5860.78	5816.09	2963.08	1600.52	1606.77	1158.13	3068.23	2998.97	2303.02	3394.3	2718.35
Caspase-3	Casp3	154170	140092	140499	204793	208890	128657	187712	184617	125088	131626	113077	165374	131619	149017	133753	118539
Caspase-6	Casp6	18757.8	21358.8	24095.1	20304.6	21169.1	22741.4	26101.1	22778.1	10617.9	12499.2	12776.3	16793.2	17394	20124	21217.5	20809.8
Caspase-7	Casp7	4119.75	4718.72	6357.57	5095	3106.81	4816.15	3520	2874.28	438.739	596.319	632.152	714.414	1246.37	1645.21	1661.11	1186.12
Caspase-8	Casp8	111234	182709	134061	123491	133230	173912	140918	120064	77625.3	143684	77518.1	116851	85386.2	77892	99403.5	99774.1
CASP8-associated protein 2	Casp8ap2	181.63	240.453	330.877	216.81	42.6504	177.115	145.467	28.3541	7.62799	0	6.18797	7.86775	6.77594	0	118.068	54.2693
Caspase-9	Casp9	602.98	1191.88	840.027	1000.02	827.912	1100.38	809.9	511.183	556.681	1550.67	760.851	883.685	558.148	739.642	676.864	642.866
Isoform 6 of Calpastatin	Cast	173.494	456.274	244.639	256.404	160.687	155.511	143.363	168.726	138.345	175.142	159.026	215.429	99.2885	93.3314	160.046	88.4379
Calpastatin;Isoform 2 of Calpastatin	Cast	45621.9	35634	42041.8	38091.4	50342.2	39194	56768.6	41702.2	17507.9	16385.5	17677.4	25448.6	47512.7	32670	42397.2	46290.5
Cytosolic arginine sensor for mTORC1 subunit 1	Castor1	3802.22	5646.93	5285.4	4689.54	3015.09	4573.34	3574.36	3052.09	1239.18	1121.55	1285.2	1773.77	2599.39	2729.41	2930.17	2819.44
Cytosolic arginine sensor for mTORC1 subunit 2	Castor2	102.153	160.844	202.358	0	0	0	141.463	0	0	0	0	0	0	0	130.502	134.009
Catalase	Cat	65432.9	62171.2	74509.7	70020.7	73572.8	70961.7	76207.4	71497.2	23166	22622.2	18616.1	30856	36636.9	30322.4	38470.6	32373.9
Protein CBFA2T2;Isoform 2 of Protein CBFA2T2	Cbfa2t2	21.6603	26.0207	0	44.1697	97.3191	0	31.1483	110.662	0	0	0	0	0	0	0.000714308	1.53248
Isoform 2 of Core-binding factor subunit beta	Cbfb	29377.2	4415.69	30158.2	30722.5	28638.9	2242.95	32911.5	28287.6	12648	12494.7	9891.64	13754.2	16480.8	12102.9	15103	15997.2
Core-binding factor subunit beta	Cbfb	154140	184286	168695	170396	141718	160688	156901	126115	61110.6	69079.8	54469.2	79155.3	83664.3	72878.5	81318.8	81376.7
E3 ubiquitin-protein ligase CBL	Cbl	40953	55470.6	44366.9	49509.3	35996.7	47361.6	38212.1	32240	21123.2	13442.1	17119.7	20505.2	29873.8	27353.3	32524.5	30338.2
E3 ubiquitin-protein ligase CBL-B	Cblb	16604.4	24376.8	18403.1	19088.7	15847.6	19749.3	18680.7	14999.6	12249.8	14796.4	12017.1	16143.5	16895.2	15242.8	22424.8	19153.1
E3 ubiquitin-protein ligase Hakai	Cbll1	4221.8	6353.39	4260.89	6229.75	6003.22	5498.23	4309.78	5067.36	2744.44	1326.21	1951.76	1424.15	2732.89	3148.96	3614.44	2973.22
Carbonyl reductase [NADPH] 1	Cbr1	80463.8	113102	89375.6	108849	93737.2	100339	91000.9	91914.1	108778	126912	93643.1	123506	79379.7	78561.8	87480.3	91084.5
Carbonyl reductase [NADPH] 3	Cbr3	0	0	0	0	0	0	0	0	304.546	244.426	219.993	428.559	0	132.458	0	0
Carbonyl reductase family member 4	Cbr4	5793.53	16117.9	10392.7	11126.5	12426.3	14360.1	11128.3	12163.3	7125.12	21181.9	16367.8	23829.6	10256.9	10213.9	12202.7	14596.1
COBW domain-containing protein 1	Cbwd1	9502.39	17840.4	10355.7	11513.4	17215.1	16159.7	18332.6	11367.8	7444.24	10028.6	7554.75	15857.3	7330.7	7814.57	9247.07	14046.5
Chromobox protein homolog 1	Cbx1	26644.6	5628.84	11939.7	32633.9	32710.1	5023.41	29069.7	30911.7	33052.4	35136.1	30678.3	44356.4	14368.8	22191.4	8466.69	6424.22
Chromobox protein homolog 3	Cbx3	627052	839610	673273	675556	609717	695732	631635	547557	424672	422214	392167	572177	427154	422192	517932	538029
E3 SUMO-protein ligase CBX4	Cbx4	7415.83	8254.08	7749.3	7284.28	6997.48	10961.8	7043.46	7132.35	3420.15	2798.58	2475.85	3915.09	4290.82	3355.42	4022.28	3855.57
Chromobox protein homolog 5	Cbx5	126233	133092	154752	159824	146232	117920	149714	130286	83135.6	79835.1	71349.3	115375	94448.6	79585.3	107888	99189.5
Chromobox protein homolog 8	Cbx8	2895.76	2317.91	3065.75	2316.07	2484.86	3029.95	3356.74	2822.55	708.611	409.318	544.922	1342.33	2533.31	1956.31	1508.98	1823.19
Coiled-coil and C2 domain-containing protein 1A	Cc2d1a	1773.42	2634.3	1894.55	1389.71	1266.37	1139.74	1325.57	1176.62	410.436	238.383	480.464	397.874	524.185	722.353	703.186	706.039
Coiled-coil and C2 domain-containing protein 1B	Cc2d1b	24221.1	27243.7	25319.8	29929.1	27709.2	26822.9	24587.8	25816.6	11667.4	11267	11527.8	15609.7	15560.2	15643.8	15851.9	14482.6
Cell division cycle and apoptosis regulator protein 1	Ccar1	23283.8	38131.1	23724.8	29810	24724.1	42517.8	25814.9	24400.5	20595.2	17442.1	18444.8	24262.2	30197.4	19854.2	23619.9	25361.2
Cell cycle and apoptosis regulator protein 2	Ccar2	50560.9	75359.9	53333	59627.7	52701.3	63576.3	53245.2	51398.7	37308.1	37426.3	34680.4	49786.9	45615.1	43252.9	53055.8	51650.4
Coiled-coil domain-containing protein 102A	Ccdc102a	223.175	604.462	500.35	397.369	108.181	633.417	366.487	277.984	0	0	0	0	0	2.8495	3.86323	0
Coiled-coil domain-containing protein 115	Ccdc115	44397.1	56905.5	50034.6	53698.1	39046.9	44057.1	37962.6	37214.7	20367.8	19267.1	18195.3	26846.4	22004.9	21920	26787.3	27040.8
Coiled-coil domain-containing protein 117	Ccdc117	2117.69	6204.74	671.571	3390.3	2113.55	823.295	2205	1348.09	1660.95	863.927	1042.65	1385.93	5312.86	5988.59	6732.77	4743.61
Coiled-coil domain-containing protein 12	Ccdc12	26892.6	20606.3	26998.4	27454.2	24929.2	17685.9	21640.4	25581.6	20350.8	16026.4	21214.6	19140.7	12751.8	16689.2	20358.3	7942.55
Coiled-coil domain-containing protein 124	Ccdc124	85564.6	63299.6	51362	83640.5	71268.9	51214.1	93034.5	69332.1	39677.6	43376.8	42152.9	41431.7	70801.1	60101.6	67055.4	45160.6
Coiled-coil domain-containing protein 127	Ccdc127	875.977	1344.46	957.016	1388.63	1862.95	1037.68	947.309	355.382	1660.04	1382.22	878.462	965.35	791.505	773.555	1035.38	1039.76
Coiled-coil domain-containing protein 134;Isoform 2 of Coiled-coil domain-containing protein 134	Ccdc134	8808.05	5974.57	11104.1	9529.19	11358.4	13133.1	13749.3	9967.27	4592.71	4870.71	3426.61	4523	11065	7856.54	6088.46	12083.2
Coiled-coil domain-containing protein 137	Ccdc137	9586.25	12391.1	9354.95	7142.91	6687.39	7359.35	6275.44	5765.28	2798.07	3069.97	2966.83	4141.96	3901.3	4812.94	7953.78	7210.64
Coiled-coil domain-containing protein 14	Ccdc14	13.6695	0	12.9262	12.8263	3.31057	0	10.589	0	0	0	0	0	2.48009	0	0	0
Coiled-coil domain-containing protein 167;Isoform 2 of Coiled-coil domain-containing protein 167	Ccdc167	13527.3	18259.4	16740.7	13018.3	8957.76	12834.3	10213.7	8690.29	7983.93	9793.94	8123.54	11825.6	4687.98	6916.66	9445.21	10273.8
Coiled-coil domain-containing protein 174	Ccdc174	973.613	162.184	1454.17	1187.97	1693.14	0	1136.96	1788.38	321.418	296.208	187.792	207.169	378.819	270.369	375.647	239.545
Coiled-coil domain-containing 191	Ccdc191	0	4.16146	10.7135	31.2669	2482.48	1.36079	0	2552.94	474.954	275.023	401.114	467.357	0	0	0	0
Coiled-coil domain-containing protein 22	Ccdc22	19059.2	31127.9	22660.8	21161.7	16388.7	32453.5	16785.7	15292.7	7694.78	4069.26	7846.74	10013.5	16511	15064.9	20939.1	23776.8
Coiled-coil domain-containing protein 25	Ccdc25	84385.3	126497	88575.8	97826.8	67182.3	162882	77769.2	34983	16021.3	11355.5	15347.2	19028.6	65328.9	67109.7	71337.2	106834
Coiled-coil domain-containing protein 30;Isoform 2 of Coiled-coil domain-containing protein 30	Ccdc30	5700.51	0	5657.07	5961.55	5726.51	0	5594.2	4546.39	2541.53	3209.77	2743.88	3178.31	6023.17	5407.32	4756.65	1020.33
Coiled-coil domain-containing protein 43	Ccdc43	6794.72	11497.6	7567.88	6890.27	8649.26	10718.3	7462.46	6576.53	4194.13	4290.26	4384.71	5541.39	4754.79	3538.03	7246.73	7460.63
Coiled-coil domain-containing protein 47	Ccdc47	29763.2	40497	30082.9	33270.1	34067.3	40266	34843.3	31182.6	54496.5	58952	44015.7	68265.5	27275.3	25935.6	27045	29678.7
Coiled-coil domain-containing protein 50;Isoform 3 of Coiled-coil domain-containing protein 50	Ccdc50	6313.22	10347.4	5087.73	8113.35	33571	7633.34	7088.03	38047.4	41061.6	53789.4	40872.7	1147.48	2495.21	3003.31	3168.02	3274.98
Mitochondrial potassium channel;Isoform 2 of Mitochondrial potassium channel	Ccdc51	5328.24	8641.36	5963.43	5836.87	5683.16	10392.9	7251.06	5896.57	2581.03	2649.42	2355.05	2138.94	4791.54	4176.76	4142.99	5058.31
Coiled-coil domain-containing protein 58	Ccdc58	43400	49676	39307.8	41574.1	40234.4	38961.8	47689.2	41379.6	23353.3	26482.9	18205.5	22205.8	34020.9	30183.5	31222.4	31727.5
Thyroid transcription factor 1-associated protein 26;Isoform 2 of Thyroid transcription factor 1-associated protein 26	Ccdc59	1702.41	4229.79	1904.65	2130.8	1053.9	2644.85	1864.49	1234.74	236.842	0	53.5135	102.738	356.551	286.759	874.04	217.437
Coiled-coil domain-containing protein 6	Ccdc6	8420.71	8453.49	9198.76	9217.33	13048.3	7074.92	8676.89	11999.4	7708.99	5774.34	5498	7100.84	8190.23	6677.69	9040.94	8073.73
Coiled-coil domain-containing protein 61	Ccdc61	401.957	667.043	419.021	356.419	405.758	599.183	362.485	262.992	223.559	130.67	205.337	231.659	275.11	273.014	313.076	437.345
Coiled-coil domain-containing protein 66;Isoform 2 of Coiled-coil domain-containing protein 66;Isoform 3 of Coiled-coil domain-containing protein 66	Ccdc66	0	165.338	85.7197	0	0	158.095	100.086	80.9302	0	0	0	0	0	0	0	26.8959
Coiled-coil domain-containing protein 69	Ccdc69	1240.35	598.579	1514.88	1368.35	1188.49	415.967	1190.02	1144.47	807.563	82.4992	102.166	341.315	490.368	1017.39	594.39	527.08
Coiled-coil domain-containing protein 71	Ccdc71	368.287	628.366	392.914	414.597	175.55	854.808	3.3776	0	231.552	215.505	158.142	273.078	248.465	142.339	89.8863	255.633
Coiled-coil domain-containing 71-like	Ccdc71l	8457.46	6948.97	6491.82	8534.99	7074.74	7080.35	7348.62	7824.2	3543.9	2844.03	2146.94	1509.64	3901.66	4156.24	1037.97	4671.66
Coiled-coil domain-containing protein 82	Ccdc82	186.259	0	166.311	246.976	212.913	0	205.412	173.22	0	0	15.7367	0	73.985	51.4356	62.8155	36.8798
Coiled-coil domain-containing protein 85B	Ccdc85b	355.794	446.953	472.089	472.507	299.867	532.012	371.59	220.738	0	0	32.757	38.7516	148.904	165.487	163.489	160.219
Coiled-coil domain-containing protein 85C	Ccdc85c	1192.44	2653.16	1249.83	1761.67	702.383	1254.35	761.921	559.5	182.651	109	217.275	0	257.342	712.696	1234.22	760.811
Coiled-coil domain-containing protein 86	Ccdc86	12418.7	7469.06	14268	15942.6	11689.4	3251.31	10694.4	11949.4	6821.94	6072.28	6598.69	8628.16	8384.32	7304.01	9474.05	5483.26
Coiled-coil domain-containing protein 88B	Ccdc88b	29365.3	37630.9	34854.9	34717.4	30445.8	34668.8	31152.5	28210.2	17575.4	18761.2	18131.4	22026.2	20513.2	20646.9	23873	22193.4
Protein Daple;Isoform 2 of Protein Daple	Ccdc88c	133.219	582.682	417.811	545.642	646.241	391.448	514.721	119.35	336.297	394.939	274.771	404.647	450.722	207.618	481.593	548.339
Coiled-coil domain-containing protein 9	Ccdc9	10440	3403.73	11135.1	10054.6	10168.8	3123.67	8633.86	8093.47	4272.71	4451.73	4422.79	5040.55	6241.41	6301.89	5659.01	2096.63
Coiled-coil domain-containing protein 90B, mitochondrial	Ccdc90b	98.6645	311.468	151.316	71.5105	56.0576	198.824	91.21	0	0	0	0	0	84.5052	78.6344	158.89	160.518
Coiled-coil domain-containing protein 91	Ccdc91	200.302	151.636	72.8465	282.032	276.419	102.583	24.4053	202.544	390.224	0	0	0	29.5897	17.4382	43.2696	67.8372
Coiled-coil domain-containing protein 92	Ccdc92	1705.17	2249.22	1869.59	1995.28	2004.26	3076.71	2819.92	2129.63	633.392	537.2	598.329	1044.24	1291.6	1293.18	1318.46	1607.29
Coiled-coil domain-containing protein 93	Ccdc93	10444.7	7973.82	7953.9	8920.75	9554.34	8277.46	10403.2	8645.59	4324.28	3956.75	3933.96	5559.85	5953.9	5861	7875.94	7515.15
Coiled-coil domain-containing protein 97	Ccdc97	4186.21	3060.71	5267.59	4844.91	3131.79	6073.54	3335.28	2412.65	1791.24	3113.44	2702.58	2486.32	2196.97	1647.88	2300.51	1486.08
Isoform 2 of Cerebral cavernous malformations protein 2 homolog	Ccm2	13259.5	15768.7	13833.4	15067	9788.86	12791.5	11918.1	11149.2	6051.72	6254.94	5779.1	8316.95	12002.1	9579.51	10411.8	12378.6
CCN family member 3	Ccn3	0	247.392	207.328	178.265	0	183.278	0	0	0	0	0	0	0	0	0	0
Cyclin-A2	Ccna2	19779.7	22041.4	19630.5	17442.5	16717.7	20484	19529.8	17518.2	1132.23	1626.65	1986.81	2122.49	4370.65	3843.52	4621.08	4681.19
G2/mitotic-specific cyclin-B1	Ccnb1	28967.2	21660	23693.6	26550.6	19535.5	16174.6	18887.4	19784.7	3583.4	3398.86	2987.89	3795.97	6131.4	7261.41	6318.51	5949.51
G2/mitotic-specific cyclin-B2	Ccnb2	7054.73	5032.51	7144.79	7044.92	4791.21	3057.91	5236.52	4379.06	787.94	608.249	643.989	946.313	1503.59	991.221	1200.28	1630.68
Cyclin-C	Ccnc	1377.52	0	1876.02	1243.39	1350.79	0	1858.02	1708.99	0	0	0	0	1165.11	428.567	929.993	584.906
G1/S-specific cyclin-D2	Ccnd2	2969.97	6593.6	4696.31	4617.76	2257.73	6375.74	4109.33	2018.56	1517.56	1185.47	1082.03	1582.5	21.1717	145.749	0	349.965
G1/S-specific cyclin-D3	Ccnd3	12822.8	17730.6	16853.9	18655	13330.6	16188.6	15509.7	12693	775.667	919.315	205.925	952.647	73.3071	55.8845	113.276	75.2624
Cyclin-D1-binding protein 1;Isoform 3 of Cyclin-D1-binding protein 1	Ccndbp1	888.849	1064.1	935.453	1053.65	740.179	937.068	576.782	514.257	207.19	460.156	177.122	574.221	137.882	183.534	151.789	161.326
G1/S-specific cyclin-E1	Ccne1	1941.04	6501.52	2434.02	2779.05	2084.81	4269.39	1828.45	1961.53	422.596	324.279	359.285	681.485	523.298	322.007	322.073	312.351
G1/S-specific cyclin-E2	Ccne2	0	241.378	213.563	179.239	0	129.846	55.3393	0	0	0	0	0	0	0	0	0
Cyclin-H	Ccnh	9780.24	17868.9	11801.1	9293.93	6960.49	11445.4	8303.58	6875.42	4006.75	3800.48	3056.45	5599.19	5120.54	4432.98	6507	7355.97
Cyclin-K	Ccnk	9991.45	12700.5	10227.9	11749.7	6813.94	9224.04	7661.14	6158.9	4226.42	3169.71	3388.64	5863.99	6027.6	7283.39	6168.03	4426.08
Cyclin-L1	Ccnl1	3188.43	3199.33	2692.23	4349.73	4061.64	2674.8	3783.33	3864.44	1211.08	1135.48	1217.94	1532.56	2850.36	3950.17	2625.91	2665.28
Cyclin-L2	Ccnl2	3015.54	4052.41	2894.33	3035.17	2497.31	3155.74	3217.62	1722.53	574.468	778.262	506.107	982.356	2350.61	1420.38	1912.23	2166.41
Cyclin-T1	Ccnt1	6249.11	8127.71	6671.3	5861.43	4253.32	6690.98	5447.12	4980.96	2488.36	2257.44	2363.31	3550.13	3880.19	4085.79	4712.3	4839.64
Cyclin-T2;Isoform 2 of Cyclin-T2	Ccnt2	276.277	411.811	278.383	279.321	234.413	185.154	221.786	198.975	75.6314	0	67.5609	95.7657	92.9892	173.832	191.855	215.519
Cyclin-Y;Isoform 2 of Cyclin-Y	Ccny	2175.41	2839.05	2553.44	2547.08	1577.86	2557.78	2175.06	1399.39	822.355	616.828	820.073	1027.17	1837.78	1504.23	2153.27	1852.24
Cyclin Y-like 1	Ccnyl1	158.321	279.131	210.067	0	111.897	257.895	155.436	0	67.049	0	0	0	118.703	0	182.962	135.644
Centriolar coiled-coil protein of 110 kDa	Ccp110	136.546	74.1026	41.1183	42.7519	23.2227	0	61.1651	83.0396	0	0	0	0	0	13.9402	30.0594	24.7774
C-C chemokine receptor type 4	Ccr4	2168.44	2803.17	2636.86	1857.55	1614.76	2475.13	311.462	2130.96	226.059	369.062	311.45	345.586	1741.82	1461.62	1630.93	2142.98
C-C chemokine receptor type 5	Ccr5	1031.43	1940.71	1975.5	1421.36	850.238	1215.96	1007.48	932.056	29.8606	210.945	66.0193	52.532	197.649	403.606	406.513	336.398
C-C chemokine receptor type 7	Ccr7	1239.41	70.7742	76.5391	0	2250.47	0	1946.08	3256.69	1697.79	2147.89	1439.52	2128.5	2023.09	2766.99	377.209	1135.16
Copper chaperone for superoxide dismutase	Ccs	29318.3	18583	30186	36601.5	32238.3	14696.4	29331.9	27830	14321	17291.4	14028.4	23802.3	17542.1	17306.8	19168.2	17174.1
Centriole, cilia and spindle-associated protein	Ccsap	0	164.636	113.908	0	0	152.319	0	0	0	0	0	0	0	0	0	20.8326
Isoform 2 of Serine-rich coiled-coil domain-containing protein 2	Ccser2	12.2693	0	20.156	14.5786	17.0849	0	13.3295	0	0	0	0	0	5.47437	6.08472	8.42628	0
Protein CCSMST1	Ccsmst1	0	1458	1203.72	1513.09	0	0	850.798	1140.96	1108.82	1103.92	649.874	1607.62	0	0	0	0
T-complex protein 1 subunit beta	Cct2	1115060	1594000	1050020	944950	1089720	1218190	1137040	987986	504259	545918	467202	672652	979236	980645	987647	1019760
T-complex protein 1 subunit gamma	Cct3	1007690	1203480	1064170	1060410	916361	1058580	987727	868704	555385	610538	484336	759611	871316	764958	951583	872616
T-complex protein 1 subunit delta	Cct4	860527	1182880	872561	894651	829081	1056550	909988	795555	518320	561272	495124	695702	723773	701419	809918	786296
T-complex protein 1 subunit epsilon	Cct5	497557	746500	570457	635833	568060	662748	564293	524915	333452	367625	314001	448707	452198	440793	531938	512619
T-complex protein 1 subunit zeta	Cct6a	538199	497395	489515	569569	581301	406256	538372	527760	409356	443634	391644	558965	417540	430726	410052	382555
T-complex protein 1 subunit eta	Cct7	576910	662783	594005	636591	593334	547228	603684	559552	390602	432736	362263	524183	494398	481702	559357	495713
T-complex protein 1 subunit theta	Cct8	1017110	1482810	1147500	1099670	999722	1315580	1062660	932643	534183	561533	478585	667273	851142	758876	993111	955541
Vacuolar fusion protein CCZ1 homolog	Ccz1	11905.3	9722.91	11285.8	11723.5	10511.8	11302.2	13069.9	9003.7	3318.57	3693.45	3618.79	4468.08	5337.55	6120.67	5824.83	5405.47
CD160 antigen	Cd160	912.945	1137.75	1192.93	1067.99	277.223	0	82.3845	0	859.044	0	0	0	0	0	0	0
Antigen-presenting glycoprotein CD1d1	Cd1d1	956.966	1641.76	1305.23	1323.32	1114.08	1878.1	1350.52	1152.53	454.949	560.213	376.305	683.406	740.393	497.446	736.286	691.699
T-cell surface antigen CD2	Cd2	86861.3	91289.2	88975.3	114243	79810.1	82258.7	79495.9	76800.2	35299	37148.8	30066.1	49976.1	57972.5	42289	61256.6	58243.1
CD226 antigen	Cd226	3843.74	8587.08	6620.01	5487.34	2791.94	6653.55	3745.38	2809.94	1775.85	2142.88	1632.39	2633.5	2066.41	2325.64	3709.42	2775.67
Natural killer cell receptor 2B4;Isoform 2 of Natural killer cell receptor 2B4	Cd244	545.609	912.944	852.813	624.135	0	0	418.187	0	173.897	0	125.172	0	249.817	362.201	327.537	268.501
T-cell surface glycoprotein CD3 zeta chain	Cd247	90074.2	66082.6	82304	93178.2	66929.1	51099.8	74920.6	61370.1	29641	24040.8	22856.5	34969.9	39358.2	37298.6	41560	36304.6
CD27 antigen	Cd27	5459.17	4517.81	3000.66	5260.5	4744.48	2530.37	4399.37	2987.11	2868.66	1448.34	676.021	1587.07	2585.99	1394.79	2310.43	1777.95
T-cell-specific surface glycoprotein CD28	Cd28	43353.1	20917.7	41895.9	53274.5	44847.4	17462.3	54783.8	56560.8	36905.3	28270.9	31874.6	39207.4	33534.4	34000.1	31244	18871.3
CD2-associated protein	Cd2ap	11035.7	10814.5	10217	11974.4	10775.1	10740.4	10416.3	10555.1	5202.08	4424.52	4909.08	6753.81	7247.08	6914.69	6769.71	5944.91
CD2 antigen cytoplasmic tail-binding protein 2	Cd2bp2	34973.3	44983.4	35607.4	40265.1	33721.4	35644.4	31625.5	29146.4	14498.5	15488.3	14738.1	18362.8	17663	18680.1	21082.3	19770.9
Leukocyte antigen CD37	Cd37	11436.7	2830.01	10269.5	6283.17	9315.01	4375.15	9718.2	8157.04	1561.73	1396.91	2442.69	2044.51	2496.19	2117.65	965.072	301.023
T-cell surface glycoprotein CD3 delta chain	Cd3d	52926.5	4298.77	22402.8	57017.5	56837.3	4327.71	56291.4	51711.7	25525.2	20362.3	18949	28245.7	18435.2	20789.2	7445.86	4763.01
T-cell surface glycoprotein CD3 epsilon chain	Cd3e	104487	114812	120495	120816	101811	115146	112933	102595	51731.4	51115	49525.2	69959.4	62136.3	63445.8	71924.5	54099
T-cell surface glycoprotein CD3 gamma chain	Cd3g	88385.3	100730	86182.4	109661	91939.1	101898	112979	78393.1	34325.1	38799.8	30050.9	46324.5	57772.7	46408.6	48236.1	27572.5
CD44 antigen;Isoform 8 of CD44 antigen;Isoform 9 of CD44 antigen;Isoform 13 of CD44 antigen;Isoform 12 of CD44 antigen;Isoform 4 of CD44 antigen;Isoform 6 of CD44 antigen;Isoform 7 of CD44 antigen;Isoform 2 of CD44 antigen;Isoform 3 of CD44 antigen;Isoform 5 of CD44 antigen	Cd44	16698.5	20281.8	19284.7	42691.1	16228.1	21144.2	18726.2	14264.1	8552.61	8568.25	7929.4	10585.7	11395.7	10656.3	14910.2	13203.2
Leukocyte surface antigen CD47	Cd47	110656	155486	122531	108452	87241.8	140718	93975.4	72114.6	92070	105161	64057.6	81111.7	75738	79504.4	105421	114011
Isoform 2 of Leukocyte surface antigen CD47	Cd47	4770.19	5605.32	5585.8	5740.32	4451.76	7307.29	5655.45	4562.34	1742.96	2463.29	1498.19	1249.51	3779.21	3152.43	3781.16	3842.96
CD48 antigen	Cd48	115488	114588	110748	121640	89539	88099.1	97055.7	91360.6	56765	51489.5	53606.8	66143.7	45992.5	49000.8	43889.1	50432.4
T-cell surface glycoprotein CD5	Cd5	36402.3	53532.8	36826.2	39158.5	25745.6	30225.5	24977.7	23317.8	20194.3	17729.2	14186.4	19616.4	22049.2	15909.7	23625.5	24466
Leukocyte surface antigen CD53	Cd53	4271.63	0	0	7001.28	18973.2	0	8595.1	23286	2932.62	3960.05	2844.86	4997.65	0	5989.3	0	0
T-cell differentiation antigen CD6;Isoform 2 of T-cell differentiation antigen CD6	Cd6	3212.05	4966.21	3482.78	4192.69	2886.93	4226.37	2928.3	2828.22	1810.91	1452.82	1115.7	1977.46	2484.25	1764.01	2809.53	2722.13
Early activation antigen CD69	Cd69	5800.83	5619.08	8262.24	6321.88	6004.25	5580.9	6308.77	6168.63	2037.76	2588.13	2314.45	205.229	4388.72	3958.02	4129.86	3827.87
Isoform Short of H-2 class II histocompatibility antigen gamma chain	Cd74	3279.38	1573.39	1498.91	2251.42	2310.95	2346.45	2097.51	2346.7	3315.25	2264.44	1992.76	3725.86	3842.84	1918.53	2195.52	2648.12
T-lymphocyte activation antigen CD80	Cd80	433.024	1860.22	1010.82	503.773	604.245	934.034	623.268	402.469	882.421	1219.05	812.467	865.121	1046.37	512.91	1579.59	1060.69
CD81 antigen	Cd81	1137.58	1519.36	1416.1	2318.77	1582.71	1123.48	1478.66	1755.26	0	451.51	0	628.289	694.575	0	663.932	625.498
CD82 antigen	Cd82	16541.6	16508.9	16717	17087.6	17465.9	16686.1	23987	16050.7	4077.03	3936.24	4159.87	3977.45	12114.8	11779.4	11680.2	11046.7
SLAM family member 5	Cd84	2120.57	925.938	636.048	6694.45	1885.71	0	2895.81	1178.48	104.487	596.93	203.524	176.388	3263.54	476.206	0	806.847
T-cell surface glycoprotein CD8 alpha chain	Cd8a	26750.3	15539.7	32138.3	27766	24638.1	12633.4	27874.8	23364	5985.93	8695.32	6528.86	5521.5	15329.5	15777	14470.7	9540.23
T-cell surface glycoprotein CD8 beta chain	Cd8b	76045.5	43225.9	46059.9	71441.9	93372.1	40386.5	84613.7	81467.4	41125.5	42134.7	39588.2	43553.7	42007.7	45491.3	22959.2	19036.7
Complement component C1q receptor	Cd93	195.344	645.501	45.7654	0	160.706	792.416	429.329	395.735	492.372	31.7321	0	290.16	262.238	56.886	0	27.3748
T-cell surface protein tactile	Cd96	1293.74	2362.63	1590.45	2638.83	1151.63	2091.98	1094.48	1131.41	0	0	0	0	198.54	114.954	235.367	129.352
Codanin-1;Isoform 2 of Codanin-1	Cdan1	3845.1	4819.73	4342.24	4273.35	4546.79	5367.08	4395.59	3768.1	1619.09	1809.42	1327.22	2167.8	2527.7	2211.63	3093.31	2589.12
Cell division cycle protein 123 homolog	Cdc123	22748.5	20495.4	23321.7	21709.7	16101.1	15599.6	18563.4	14563.8	3905.97	5031.74	3048.43	5397.92	8878.56	6437.99	7645.63	5639.03
Cell division cycle protein 16 homolog	Cdc16	14686	12764.6	11583.6	15895.5	15473.3	12499.3	14849.9	15988.8	4435.83	4480.05	3617.82	5744.94	10605	9660.49	8296.29	8059.77
Cell division cycle protein 20 homolog	Cdc20	10380.7	10954.2	10382.5	11464.3	6601.89	7430.34	6959.47	7350.35	870.528	564.44	762.457	780.181	710.372	389.764	558.281	964.576
Cell division cycle protein 23 homolog	Cdc23	12260.5	11197.6	11252.7	11520.9	13032.1	11644.9	13045.4	12785.2	6532.53	7324.46	5235.73	8550.29	9181.47	8368.89	8376.19	7376.36
Anaphase-promoting complex subunit CDC26	Cdc26	10166	11303.3	5402.28	12664.9	8880.96	6454.91	9257.1	7772.15	5139.56	4961.77	5152.95	5845.22	3469.51	4650.7	4211.43	5159.68
Cell division cycle protein 27 homolog;Isoform 3 of Cell division cycle protein 27 homolog	Cdc27	9410.77	11185.5	12990.4	17124.8	14019.5	7947.97	8549.21	11902.8	7854.66	9192.46	7602.18	3365.99	11951.2	12801.9	7842.36	6790.85
Isoform 2 of Cell division cycle protein 27 homolog	Cdc27	112.468	617.902	374.502	316.392	225.577	397.096	216.828	171.333	64.6415	37.7486	59.6104	79.8994	192.462	137.095	257.922	246.637
Ubiquitin-conjugating enzyme E2 R1	Cdc34	44644.4	37725.7	30883.8	43007.4	29951.7	26990.5	36574.2	31280.3	15038.6	14030.5	11249.9	18313.9	18046.2	15458.7	8807.91	11475.1
Hsp90 co-chaperone Cdc37	Cdc37	209994	224978	222136	204606	169175	129801	167141	167699	77729.2	77313.3	94975.1	97158.2	125627	122673	145607	143819
Hsp90 co-chaperone Cdc37-like 1;Isoform 2 of Hsp90 co-chaperone Cdc37-like 1;Isoform 3 of Hsp90 co-chaperone Cdc37-like 1;Isoform 4 of Hsp90 co-chaperone Cdc37-like 1	Cdc37l1	4383.77	4772.81	3754.31	6736.4	4193.97	4653.21	4803.09	3917.94	1539.76	1577.05	616.895	1313.22	2961.83	2412.13	2888.96	2630.93
Pre-mRNA-processing factor 17	Cdc40	18136.4	22488	17920.8	20205.2	16958.2	20165.8	20651.3	16679.4	6805.88	6297.11	6779.87	8449.99	10434.1	8962.7	10686.5	10148.1
Isoform 1 of Cell division control protein 42 homolog	Cdc42	2318.9	2011.48	2528.42	2575.99	2309.5	1910.58	2232.06	1733.72	1158.05	2565.65	748.053	2315.54	1844.16	1790.02	1984.84	1326.88
Cell division control protein 42 homolog	Cdc42	881754	1053980	947014	940574	742047	950592	859205	692349	491139	569015	418119	656262	590970	609225	672546	724873
Serine/threonine-protein kinase MRCK gamma	Cdc42bpg	8.04315	52.4831	18.5681	18.8519	4.994	34.7494	0	2.75426	0	0	0	0	11.9683	8.96466	19.2434	19.8082
CDC42 small effector protein 1	Cdc42se1	11663.1	15212	11339.2	12285.1	8531.14	13525.3	6329.64	4048.93	0	0	0	49.7317	1734.02	5928.47	7043.55	4301.24
CDC42 small effector protein 2	Cdc42se2	20661.6	20192.1	22406.9	21757.2	16116.4	21476.1	19988.4	14119.9	4790.53	1690.3	5946.1	6525.49	9656.52	11674.9	12701.4	10700.1
Cell division control protein 45 homolog	Cdc45	6856.6	6396.49	6222.3	5288.7	3882.95	4188.77	4940.77	3932.87	391.345	1783.76	272.629	420.175	1233.83	897.223	1303.08	1457.13
Cell division cycle 5-like protein	Cdc5l	66139.9	80189.1	74338.7	77841.2	63071	67351.5	66275.5	55472.3	36417.1	34865.3	32403.5	41948.4	43051.1	39858.5	51829.8	46087.9
Cell division cycle 7-related protein kinase;Isoform 2 of Cell division cycle 7-related protein kinase	Cdc7	710.094	691.816	684.453	951.14	210.156	296.922	1531.33	707.225	0	0	0	0	0	0	0	0
Parafibromin	Cdc73	38344	46632.2	40646.4	39098.3	32746.2	35999.4	34179.8	29807.9	16255.4	15880.8	14098	20252.7	17769.7	15599	21429.9	19165.6
Cell division cycle-associated protein 2	Cdca2	5886.37	4226.22	4424.58	8619.61	5455.04	3211.64	5477.28	5108.36	449.948	312.59	393.626	521.581	885.692	1561.8	1008.82	796.813
Cell division cycle-associated protein 3	Cdca3	5555.07	5900.66	5331.57	6062.41	6487.65	5664.4	4432.06	5072.41	993.212	900.453	361.195	1006.86	1143.74	1041.74	1340.87	1296.98
Sororin	Cdca5	15339.8	17399	14148.4	16589.8	12135.9	13898.7	10527.5	11522.6	3883.72	3327.43	3135.53	4011.29	6683.4	5988.23	8312.89	6928.01
Cell division cycle-associated protein 7	Cdca7	8054.64	9324.11	6543.58	7601.21	5447.61	5923.37	5751.91	3833.63	108	54.4593	35.4311	143.041	49.6676	82.8938	0	0
Cell division cycle-associated 7-like protein	Cdca7l	6310.95	4215.43	6797.37	6586.77	5622.9	1510.45	5397.86	4859.79	1578.18	1466.64	1458.72	2165.03	1488.78	1454.69	1929.55	170.379
Borealin	Cdca8	63425.7	80641.3	68582.6	74129.7	55664.9	65871.8	54860.1	48128.5	19256.2	12363.2	15563.1	17194.3	33361.5	25838.4	28014.7	29988.4
CDP-diacylglycerol--inositol 3-phosphatidyltransferase	Cdipt	66502.7	94341.6	71966.3	67216.6	72851.5	88144.9	66450.1	62537.3	25302.2	22638	23003.3	32846.9	54628.4	59538.3	62427	70988.3
Cyclin-dependent kinase 1	Cdk1	396462	414450	428945	400743	276113	296214	290654	284288	134148	126583	116831	171241	176616	159693	182803	176054
Cyclin-dependent kinase 10	Cdk10	0	380.632	0	205.955	165.055	417.447	225.634	193.562	0	0	0	0	165.848	189.434	0	141.073
Cyclin-dependent kinase 11B	Cdk11b	34279.9	31278.7	31744.4	37711.7	38728.6	26209.3	33819.6	34680	24626	23125.7	21804.5	29769.6	25514.9	25327.9	24752.3	24941.4
Cyclin-dependent kinase 12;Isoform 3 of Cyclin-dependent kinase 12	Cdk12	7424.48	5897.67	8067.84	7649.62	6125.9	4373.57	6484.23	5035.22	3629.59	3387.34	3490.66	4335.86	5163.81	4861.21	6066.09	5741.96
Cyclin-dependent kinase 13	Cdk13	1530.85	1497.64	1309.43	1481.04	1699.35	1173.39	1466.35	1457.63	737.828	987.108	662.516	1005.58	652.933	794.638	770.568	709.635
Isoform 2 of Cyclin-dependent kinase 13	Cdk13	19.2945	0	3.61913	0	11.6492	0	8.4082	14.6018	0	0	0	0	12.3788	11.2111	0	0
Cyclin-dependent kinase 17;Isoform 2 of Cyclin-dependent kinase 17	Cdk17	8319.46	10582.4	9300.05	9712.8	7195.66	9023.17	8482.62	6747.93	6045.46	5711.62	5099.74	6844.06	8986	8354.47	9623.57	9777.12
Cyclin-dependent kinase 19	Cdk19	204.629	305.292	216.291	245.969	243.148	201.427	224.017	217.21	64.0027	0	47.334	0	73.3616	67.8817	15.1988	76.424
Cyclin-dependent kinase 2	Cdk2	106624	120832	111136	116634	93467.4	105863	94473.5	94100.7	54365.6	51397.5	47430	70724.2	76586.3	74366	71629.6	69885.4
Cyclin-dependent kinase 2-associated protein 1	Cdk2ap1	6069.14	7170.5	4999.48	6713.57	6297.6	4862.38	5415.15	6389.95	3468.3	3135.2	2616.93	5202.8	2537.86	2445.23	2529.76	2557.18
Cyclin-dependent kinase 4	Cdk4	65982.8	98145.5	69903.8	74160.4	50074	76158.7	58059.1	45987.3	12098.6	12265.1	9096.96	12930.8	18189	12755	16650.3	18205.7
Cyclin-dependent-like kinase 5	Cdk5	9970.29	16665.3	11785.8	11419.4	11822.4	15648.3	11540.9	10466.4	6164.98	4829.2	4760.86	6804.67	7400.94	5197.78	7911.64	8392.96
Mitochondrial tRNA methylthiotransferase CDK5RAP1	Cdk5rap1	345.872	661.236	287.575	343.243	224.657	285.294	242.073	176.857	169.549	157.548	92.4994	114.891	139.604	99.9823	147.411	207.436
CDK5 regulatory subunit-associated protein 2	Cdk5rap2	288.347	553.173	432.65	372.342	339.587	361.221	390.754	369.097	60.92	104.875	219.68	11.1556	238.141	266.362	136.844	150.392
CDK5 regulatory subunit-associated protein 3	Cdk5rap3	17955.5	15626.3	15132.5	22163.3	24672.9	18671.7	19234.1	19275	12584.1	10815.8	8834.24	14769.5	8610.62	13228.2	9632.07	10975.6
Cyclin-dependent kinase 6	Cdk6	167477	227300	189132	167022	161318	195119	158628	147239	63642.5	58731.7	50343.1	88936.8	76796.5	58716	82300.3	87782.6
Cyclin-dependent kinase 7	Cdk7	21298.1	27198.8	24346.1	22513.9	17401	21993.3	18465.4	15552.1	7699.73	7897.2	6049.57	8730.29	10690.2	9130.97	11101.6	12566.4
Cyclin-dependent kinase 8;Isoform 3 of Cyclin-dependent kinase 8	Cdk8	2847.55	4092.65	3110.39	3337.34	1500.25	3084.95	2392.06	1454.08	810.314	321.829	98.7332	944.925	1832.66	1827.88	2611.12	2337.07
Cyclin-dependent kinase 9	Cdk9	29419.4	39808.5	29661.3	29929.6	26098.1	30344.2	27486.4	23250	10762	12589.5	11185.9	15515.6	19192.3	16694.2	20259.2	23845.4
Threonylcarbamoyladenosine tRNA methylthiotransferase	Cdkal1	2557.05	2124.11	3120.72	953.595	2475.35	3734.83	3519.39	1976.9	899.509	599.997	726.486	1263.12	371.252	447.437	794.385	771.379
Cyclin-dependent kinase inhibitor 1	Cdkn1a	19530	12639	11859.4	20025.6	32459.4	10306.8	24339	21985.8	5749.44	6779.44	5091.33	8738.07	7264.72	6552.7	3250.03	7604.93
Cyclin-dependent kinase inhibitor 1B	Cdkn1b	224883	235828	239086	205871	214038	199237	199133	162792	54106.1	78115.1	56755	55219.9	119847	121491	141868	132185
Cyclin-dependent kinase inhibitor 2A	Cdkn2a	4428.99	2729.1	483.943	3795.82	122.882	1779.57	853.787	179.096	827.562	1904.01	80.784	1547.17	78.6817	101.619	495.527	144.11
Tumor suppressor ARF	Cdkn2a	4061.86	6364.14	5865.89	9710.69	1945.32	670.098	4115.01	2085.75	418.247	335.318	259.281	1156.77	0	935.178	2030.57	1760.22
CDKN2A-interacting protein	Cdkn2aip	10624.9	15092.7	10956	11943	10278.9	13099.8	10131.2	9392.71	7681.97	7638.24	6546.64	10181.6	7740.97	8001.69	10268.8	10689.4
CDKN2AIP N-terminal-like protein	Cdkn2aipnl	1023.87	6.63542	1983.81	1899.32	76982.3	0	0	0	0	0	0	0	778.826	8789.16	0	0
Cyclin-dependent kinase 4 inhibitor B	Cdkn2b	208.797	464.266	670.562	2409.41	0	1806.34	103.952	142.951	0	0	0	0	0	0	0	0
Cyclin-dependent kinase 4 inhibitor D	Cdkn2d	6459.55	5052.24	3226.4	6456.01	5379.93	3050.43	1121.83	624.868	639.44	379.061	372.477	1323.89	808.231	686.014	830.205	1354.09
Cysteine-rich DPF motif domain-containing protein 1	Cdpf1	0	2534.64	0	0	0	0	0	0	0	0	0	925.862	0	0	0	925.653
Cerebellar degeneration-related protein 2	Cdr2	0	23.7633	6.34561	6.05863	0	0	0	0	0	0	0	0	0	0.00170034	5.22947	0
Phosphatidate cytidylyltransferase 2	Cds2	9248.51	14417.1	10842.8	9854.66	10493.9	18214.9	13474.7	10347.3	5143.07	5912.13	5566.16	6952.52	9284.36	10129.4	11411.4	12273.9
DNA replication factor Cdt1	Cdt1	582.27	582.522	503.165	612.646	776.35	212.903	325.879	360.502	131.679	209.823	88.5895	156.975	197.314	0	229.745	182
Protein CDV3	Cdv3	188954	235588	174966	232340	174922	168043	158124	166870	103068	117529	110399	130867	132884	115609	168362	125666
Isoform 2 of Chromodomain Y-like protein	Cdyl	2076.61	3137.68	2510.69	2137.34	2363.78	2538.38	2748.73	2105.14	513.504	506.838	523.147	717.754	1899.76	1221.98	2140.69	2789.45
Chromodomain Y-like protein 2	Cdyl2	1546.68	2283.83	1486.49	1637.88	1615.54	2207.98	1851.48	1882.25	671.743	980.883	705.334	509.064	920.478	314.887	1137.94	1035.47
CCAAT/enhancer-binding protein beta;Isoform 2 of CCAAT/enhancer-binding protein beta	Cebpb	2962.13	932.521	2614.74	2383.99	3833.7	2140.64	4337.48	3008.22	111.783	728.526	513.805	890.321	1016.66	275.539	105.234	148.831
CCAAT/enhancer-binding protein gamma	Cebpg	1143.75	0	273.747	672.972	752.499	114.089	376.656	527.998	318.52	388.68	331.793	183.648	571.349	555.836	25.4889	0
CCAAT/enhancer-binding protein zeta	Cebpz	24428.9	23283.8	26801.2	27032.8	22433.3	17368	25154.4	20258	9901.55	9602.15	8513.18	10894.8	16907.2	14440	16546.9	14421.5
Protein CEBPZOS	Cebpzos	3526.54	0	4157.68	3592.36	4571.49	0	4561.18	4597.07	0	0	2102.08	0	1862.62	2275.6	2240.79	0
Isoform 4 of CUGBP Elav-like family member 1	Celf1	37841.6	55485.1	45588.6	54195.2	42772	35447.2	43470.4	36689.5	30477.5	31684.8	25317	34423.9	33877.6	24796.3	34631.7	31873.6
CUGBP Elav-like family member 2;Isoform 2 of CUGBP Elav-like family member 2;Isoform 4 of CUGBP Elav-like family member 2;Isoform 5 of CUGBP Elav-like family member 2;Isoform 6 of CUGBP Elav-like family member 2;Isoform 7 of CUGBP Elav-like family member 2;Isoform 8 of CUGBP Elav-like family member 2;Isoform 9 of CUGBP Elav-like family member 2	Celf2	110066	166978	130169	131064	90986.8	131826	114396	79438.6	62870.3	67372.9	48984.5	71502.2	78747.9	66537.1	102326	93013.7
Isoform 11 of CUGBP Elav-like family member 2	Celf2	218.275	0	0	241.377	242.079	0	171.554	233.103	56.4567	0	58.2548	73.865	0	125.1	0	0
Histone H3-like centromeric protein A	Cenpa	5203.69	0	5986.03	5640.79	5147.82	0	4727.1	5928.45	6617	6285.62	5785.22	8829.4	4988.73	4028.19	4252.12	1002.66
Centromere protein C	Cenpc	1823.88	1596.06	1280.08	2051.83	2470.19	2241.35	1786.66	1846.96	1203.94	320.961	1120.98	1450.71	1376.41	1222.56	1071.67	1497.21
Centromere-associated protein E	Cenpe	2057.77	1896.87	2420.46	2473.84	1520.55	1333.22	1853.7	1719.84	79.3449	83.4365	861.958	65.0538	128.122	88.1898	116.655	105.005
Centromere protein F;LEK1	Cenpf	749.447	588.327	1934.39	1148.47	1011.69	250.629	1135.92	161.341	125.842	15.7727	0	13.3006	0	67.6109	381.634	22.7507
Centromere protein H	Cenph	7156.81	3806.27	8156	10153.9	6338.65	475.55	1654.15	2918.05	635.716	259.725	173.481	370.117	4561.03	3357.91	1144.9	1558.41
Centromere protein I	Cenpi	143.923	298.168	92.1493	145.77	375.405	155.054	148.128	228.787	368.222	27.5137	42.7704	76.1998	0	22.8822	0	0
Centromere protein J	Cenpj	157.124	79.4922	60.013	19.1037	0	59.3174	83.2593	42.2365	0	0	0	0	59.9346	44.9413	10.0063	6.86599
Centromere protein K	Cenpk	2558.07	2338.95	2910.81	2917.55	848.553	1493.37	1578.72	1514.99	0	0	0	0	0	510.702	556.022	644.872
Centromere protein M	Cenpm	1569.35	3387.56	1846.74	2676.69	0	2262.31	0	0	0	0	0	0	1156.83	921.514	697.208	539.436
Centromere protein O;Isoform 2 of Centromere protein O	Cenpo	473.553	32.4402	472.8	923.535	991.665	0	1146.3	176.281	0	0	0	32.5337	686.578	230.035	529.829	28.1727
Centromere protein P	Cenpp	1156.57	2397.85	603.743	1338.16	1346.9	1561.52	688.416	462.079	349.328	1058.9	530.196	398.747	445.473	863.949	463.604	398.665
Centromere protein Q	Cenpq	475.317	676.071	463.906	640.582	271.698	512.639	320.1	152.143	139.896	500.655	103.284	102.723	323.228	269.797	437.235	428.586
Centromere protein S;Isoform 2 of Centromere protein S	Cenps	3828.07	3867.23	4150.78	2131.7	3654.33	3583.67	2994.77	2616.94	433.414	0	1115.79	0	1546.33	1031.59	2503.78	945.303
Centromere protein T	Cenpt	570.929	1697.58	1013.34	824.295	151.823	497.502	407.512	65.6267	39.6705	0	0	58.0263	465.865	322.972	610.191	690.945
Centromere protein U	Cenpu	560.241	955.588	578.544	665.442	633.109	692.593	276.606	442.423	63.902	32.2688	231.979	0	431.468	278.984	119.403	580.369
Centromere protein V	Cenpv	22993.9	22612	15874.7	22477.9	23075.4	19017	21620.3	19485	20168.5	21503.8	16598.8	29079.6	17283.8	16819.2	16427.7	18574.7
Centrosomal protein of 120 kDa;Isoform 2 of Centrosomal protein of 120 kDa	Cep120	16873.5	574.31	22725.9	23749.7	18997.7	21106	23229.2	20901.6	17079.5	84.588	16490.9	19282.7	146.022	15627.2	523.101	229.935
Centrosomal protein of 135 kDa	Cep135	217.965	243.24	511.842	220.42	256.448	362.715	342.781	387.407	0	0	0	0	254.221	146.921	156.631	168.023
Centrosomal protein of 152 kDa	Cep152	162.346	108.245	209.714	330.282	222.578	156.182	208.908	177.231	70.3477	0	35.7735	85.4769	111.916	75.6754	98.8938	90.0598
Centrosomal protein of 162 kDa	Cep162	4055.97	5694.73	5256.8	4163.73	7492.73	14239.2	6046.54	6337.97	4272.18	3865.78	4009.85	9389.79	8009.23	5959.44	8445.04	8652.91
Centrosomal protein of 170 kDa	Cep170	2341.76	2982.65	2770.93	3264.93	2980.62	2876.76	2484.23	2476.07	1276.77	1138.3	1088.35	1334.53	1848.09	1867.97	1955.6	1995.36
Centrosomal protein of 170 kDa protein B	Cep170b	236.504	135.239	188.582	291.838	64.5169	90.9719	43.8942	25.4305	104.854	0	0	13.188	0	91.0329	8.13948	9.51248
Centrosomal protein 192	Cep192	727.778	1341.2	879.518	967.902	522.895	914.867	711.558	534.751	130.167	117.917	58.3247	209.149	213.129	225.771	440.147	377.537
Centrosomal protein 20	Cep20	1409.33	2572.04	1682.25	1541.98	1116.95	1800.2	1058.73	931.157	201.912	258.168	0	0	216.244	0	0	0
Centrosome-associated protein CEP250	Cep250	2353.64	2649.19	2522.95	2675.54	2054.61	2037.73	1815.86	1718.64	1291.91	1120.65	1125.63	1271.26	1088.85	1324.46	1065.57	1063.86
Centrosome-associated protein 350	Cep350	13.3162	140.154	82.525	45.9834	6.51343	115.991	15.1648	196.343	1.06422	0	0	0	0	118.246	88.0758	91.4972
Centrosomal protein of 41 kDa	Cep41	2280.27	1151.11	2068.23	2089.85	1721.12	1018.8	1996.08	1486.97	682.147	73.3184	188.821	400.359	813.827	597.452	670.495	512.112
Centrosomal protein 43;Isoform 2 of Centrosomal protein 43	Cep43	5839.75	7942.68	6644.24	6599.99	4336.15	6102.54	5324.8	4725.71	1386.77	1728.95	1644.94	2291.65	2909.38	3018.33	3543.36	3900.81
Centrosomal protein of 55 kDa	Cep55	45088.9	28749.7	29431.9	41547.1	25078.9	20808	26678.2	22776.3	17790.6	10633.6	9785.01	10945.6	15027.9	17545	14185	15157.2
Centrosomal protein of 57 kDa;Isoform 2 of Centrosomal protein of 57 kDa	Cep57	497.347	247.882	250.147	547.53	600.358	0	568.168	700.238	346.475	152.609	240.009	353.795	177.886	0	63.1925	0
Centrosomal protein of 63 kDa;Isoform 3 of Centrosomal protein of 63 kDa	Cep63	839.068	1181.67	1596.29	1265.33	953.534	1034.69	1173.23	1142.86	351.814	169.012	154.284	238.824	651.254	296.07	413.582	437.323
Centrosomal protein of 72 kDa;Isoform 2 of Centrosomal protein of 72 kDa	Cep72	110.411	0	149.354	0	217.098	0	172.361	0	0	0	0	0	0	0	0	169.653
Centrosomal protein of 76 kDa	Cep76	292.393	465.473	37.1255	209.091	154.885	241.95	21.561	222.586	94.2832	0	0	162.097	0	0	99.4726	100.351
Centrosomal protein of 78 kDa	Cep78	278.084	1663.54	288.392	246.788	168.789	1266.38	134.606	145.839	0	0	0	0	36.8766	453.905	35.0839	835.372
Centrosomal protein of 85 kDa	Cep85	1541.2	1765.79	1524.32	2451.09	3661.26	937.958	3389.16	3271.94	1524.25	1343.55	1308.5	1824.64	617.569	388.536	405.387	336.446
Centrosomal protein of 97 kDa	Cep97	1425.2	2237.02	1494.18	1194.58	1456.15	2426.27	1291.65	1006.5	388.543	198.477	213.681	310.754	516.68	472.622	929.995	1039.94
Choline/ethanolaminephosphotransferase 1;Isoform 2 of Choline/ethanolaminephosphotransferase 1	Cept1	19766	35234.6	19610.2	19651.8	23593.8	27137.3	17551.3	20905.5	13948.3	15740.6	12789.5	19204.4	21006.7	18805.4	22741.3	22765.8
Ceramide synthase 2	Cers2	22023.4	26702	23369.3	22800.2	25270.8	27268.3	25792.1	24505.5	14098.2	12083.6	13899.1	15334.2	15906.6	17292.8	20610.7	20966.8
Ceramide synthase 4	Cers4	1475.62	2003.85	1495.58	2261.42	2477.25	1997.42	2839	2553.65	567.163	487.372	412.687	311.654	1223.77	1269.98	1109.75	1127.98
Ceramide synthase 5	Cers5	7118.55	5776.04	10321.8	8582.69	7815.86	5817.32	7407.95	7166.62	4149.93	3253.65	3029.59	3818.82	5111.96	5010.2	8013.72	6567.14
Ceramide synthase 6	Cers6	112.026	31.8463	297.541	0	27.5059	76.2075	527.727	72.8514	379.974	367.67	331.639	492.734	0	315.55	28.0975	54.2277
Ceramide transfer protein;Isoform 2 of Ceramide transfer protein	Cert1	13277	15962	15006	15889.5	19107.5	16763.1	17799.1	17467.1	8473.09	8032.23	8077.13	11238.8	10407.8	8996.22	10354	8876.42
Centrin-1	Cetn1	3107.15	2867.44	2849.59	3320.47	2855.49	3373.52	2820.68	2915.45	1859.53	1805.89	1806.09	1720.01	1813.02	2251.15	1390.75	1415.04
Centrin-2	Cetn2	16291.9	19508.4	18367.9	20715.9	16164.1	15590.4	15970.2	13636.4	4849.51	3270.17	4339.16	4840.65	6407.14	7650.46	7192.3	9880.67
Centrin-3	Cetn3	3919.5	6557.59	4297.62	4637.05	3966.1	5873.36	4650.69	3383.98	1632.09	486.238	1067.5	1064.6	1403.28	1351.87	1577.51	1524.09
Cilia- and flagella-associated protein 20	Cfap20	43737.5	23208.1	50237.6	35297.3	22689.4	18007.7	30060.7	21683	13804.3	16346.6	12614.1	15656.6	31082.3	26313.4	46284.1	35818.3
Cilia- and flagella-associated protein 298	Cfap298	3030.1	2713.84	2613.71	3051.66	1780.76	2061.51	2388.4	1976.66	952.327	993.367	802.158	1420.67	1752.78	1419.24	1296.24	473.137
Cilia- and flagella-associated protein 36	Cfap36	4727.3	10791.6	7355.79	8012.54	5560.46	9902.75	5582.6	3694.41	1353.34	1692	1179.62	1084.01	3217.03	2219	4382.73	3794.58
Craniofacial development protein 1	Cfdp1	41397.5	52385.4	42950.3	44830.3	35673.2	42242.2	37239.6	34601	16278.3	16432	15248.6	20629.4	20504.4	20524.8	24400.1	22754.8
Cofilin-1	Cfl1	5706640	8327870	6472000	7020390	6293260	8616930	6925170	6010240	4330440	5070530	4038450	6132540	4120130	4393970	5184240	5180750
Cofilin-2	Cfl2	6825.65	4715.15	10532.5	10325.5	10387.3	8965.55	11013.3	6549.01	966.458	1059.12	811.889	11869.9	9376.76	6987.52	2218.55	0
Cyclic GMP-AMP synthase	Cgas	3350.02	5018.82	4162.32	3562.05	2663.85	3262.57	3870.18	2497.48	1568.62	1986.71	1266.22	1014.3	1932.45	1919.11	2028.06	1531.22
CGG triplet repeat-binding protein 1	Cggbp1	47306.6	54294.9	61364	59255.6	55542.8	53802.3	53821.5	54000.2	28279.8	25526.1	24057	35096.5	29968.9	30191.7	37951.6	37090.5
Putative glutathione-specific gamma-glutamylcyclotransferase 2;Isoform 2 of Putative glutathione-specific gamma-glutamylcyclotransferase 2	Chac2	0	0	0	99.073	21.1931	0	0	71.7726	0	0	0	0	0	0	0	0
Chromatin assembly factor 1 subunit A	Chaf1a	13328.2	21643.7	14578.4	17958.9	11258	14257.4	10146.8	9127.6	5313.46	5175.99	4451.33	6417.68	6936.14	6320.39	8607.41	8231.61
Chromatin assembly factor 1 subunit B	Chaf1b	24441.3	20896.9	21437.5	44224	21878.1	14108.3	23031.6	20687.1	9404.31	9566.25	8501.26	12215.7	13611.6	28441.4	12310	10355
Chromosome alignment-maintaining phosphoprotein 1	Champ1	7158.44	6845.82	5668	6687.55	4959.75	4717.78	4997.47	2424.87	1668.9	1653.54	1772.44	2149.7	3234.74	3622.07	3256.9	2755.24
Coiled-coil-helix-coiled-coil-helix domain-containing protein 1	Chchd1	9650.29	14672.5	10763.7	10218.2	9508.08	14312.2	10913.7	7856.45	6821.08	7569.06	4666.07	4634.9	7762.9	6378.47	9593.79	8889.66
Coiled-coil-helix-coiled-coil-helix domain-containing 10	Chchd10	1833.29	0	0	1116.94	3766.37	5455.56	4183.7	2612.01	0	0	0	0	198.323	0	0	170.432
MICOS complex subunit Mic19	Chchd3	50842.2	49991.8	46092.5	53776.3	63510.6	37668.9	54134.7	48257.4	49795	48856.1	45343.5	62096.5	58122.8	40361.1	45921.1	44529.5
Mitochondrial intermembrane space import and assembly protein 40	Chchd4	3279.92	5272.51	2830.05	5524.17	3146.57	3195.16	3283.06	1919.33	2422.62	2974.41	1210.3	1762.66	397.501	201.204	724.541	1019.41
Coiled-coil-helix-coiled-coil-helix domain-containing protein 5	Chchd5	6892.95	14255.8	7391.6	9933.56	6297.67	10955.6	3533.74	1790.42	4657.3	4817.32	3296.25	0	868.804	2820.54	4513.02	3511.24
MICOS complex subunit Mic25	Chchd6	4965.4	3376.25	3501.13	8083.44	5070.95	3394	5551.02	6494.93	4476.19	2148.38	4072.2	3802.21	5015.97	2591.7	2956.86	2936.47
Coiled-coil-helix-coiled-coil-helix domain-containing protein 7	Chchd7	4220.88	9828.37	6302.82	6329.95	5808.97	10933.2	7140.57	5489.74	1715.75	2237.73	0	1799.52	2900.49	1578.47	4950.89	3233.97
Chromodomain-helicase-DNA-binding protein 1	Chd1	3627.08	3839.68	5539.97	4591.54	11499	4056.84	5200.35	12667.6	4195.67	4361.8	4005.07	2964.75	2761.67	2651.24	2477.8	2447.57
Chromodomain-helicase-DNA-binding protein 1-like	Chd1l	5561.96	9018.85	6738.63	6660.28	6854.2	7596.7	6152.57	6131	3450.65	3064.46	2892.33	4055.53	5413.94	3774.58	5018.76	5249.72
Chromodomain-helicase-DNA-binding protein 2	Chd2	1132.99	2467.32	1064.55	1075.97	1897.93	2349.34	1673.72	1021.33	1838.45	2015.2	1567.59	2125.08	2112.11	1447.85	2537.91	2516.37
Chromodomain helicase DNA-binding protein 3	Chd3	14518	20806.6	16311.6	17304.7	16024.3	15674.9	15737	15220	6521.19	7374.28	5896.26	8515.38	10257.9	9450.26	10435.9	10993.4
Chromodomain helicase DNA-binding protein 3 (Fragment)	Chd3	28.5942	101.444	39.1585	20.0069	9.59557	82.8245	0	0	0	0	0	0	12.0508	13.6651	29.3952	42.646
Chromodomain-helicase-DNA-binding protein 4	Chd4	63867.7	82778.1	64830.6	73309.2	67591	56213.7	62122.2	63420.9	38082.9	32950.1	31508.2	44760.3	40895.1	38211.3	39781.7	42006.3
Chromodomain-helicase-DNA-binding protein 7	Chd7	4058.06	4858.36	4045.3	4880.95	4972.88	3089.07	4392.69	3218.35	2802.15	2232.57	1987.64	1320.12	2883.86	2342.27	2872.17	2753.28
Chromodomain-helicase-DNA-binding protein 8	Chd8	3279.6	3394.35	3412.73	3926.26	3238.1	2774.03	2967.17	2960.14	1060.11	1239.16	1059.26	1255.38	1484.19	1584.38	1562.56	1632.21
Serine/threonine-protein kinase Chk1	Chek1	20026.2	16465.8	23160.3	28950.4	13371.1	23215.4	17149.4	12134.3	4075.68	2321.15	2914.55	4245.99	13703	7719.15	14965.3	5590.99
Calcium homeostasis endoplasmic reticulum protein	Cherp	39372.7	25959.2	40086.1	46439.5	36559.2	18264.3	36385.8	30911.3	22509.7	21164.8	20058	27646.5	28978.7	24540.1	31392	24064.2
E3 ubiquitin-protein ligase CHFR;Isoform 2 of E3 ubiquitin-protein ligase CHFR;Isoform 3 of E3 ubiquitin-protein ligase CHFR;Isoform 4 of E3 ubiquitin-protein ligase CHFR	Chfr	437.352	625.631	535.029	368.363	262.171	623.867	480.217	292.445	249.901	126.21	271.349	93.7051	223.145	113.214	152.422	175.209
Chitinase domain-containing protein 1	Chid1	2398.42	2904.5	2647.33	2053.4	3051.25	2522.98	2686.9	3880.42	1335.92	695.669	992.465	6920.28	1483.4	1668.14	2183.97	2194.39
Choline/ethanolamine kinase	Chkb	8571.52	4742.73	12769.5	8581.02	9094.45	5233.8	10738.6	6491.46	3830.7	8058.31	4057.78	8515.66	5783.45	5459.77	8062.1	4719.17
Neural cell adhesion molecule L1-like protein;Isoform 2 of Neural cell adhesion molecule L1-like protein	Chl1	108.74	143.095	44.2576	98.1521	0	59.1098	5.08561	0	0	0	0	0	0	0	25.1748	34.9608
Rab proteins geranylgeranyltransferase component A 1	Chm	10983	10123.1	11403.5	13468.5	13189.6	11773.4	15366.8	15778.8	7559.04	8061.85	7585.43	11209.1	10740.4	11669.5	10438.8	7993.82
Charged multivesicular body protein 1a	Chmp1a	12960.4	5091.28	9934.64	19780.5	19984.5	3776.7	8802.57	16985.2	12775.6	11706	13271.7	16087	8377.43	9936.98	5249.92	3734.39
Charged multivesicular body protein 1b-1	Chmp1b1	2670.65	11.1606	2587.23	2378.5	4357.82	0	2421.62	4919.07	8697.35	7741.7	7653.21	10862.9	2103.78	1992.07	1693.67	0
Charged multivesicular body protein 1b-2	Chmp1b2	6392.31	6944.05	7229.54	6871.17	5688.15	4587.25	5896.88	5953.32	4471.34	4044.45	4188.61	5750.59	5706.26	4895.24	5764.06	5877.58
Charged multivesicular body protein 2a	Chmp2a	38221.6	39015.3	30965.9	40434.3	35620	36794.8	39021.1	37162.2	29076.5	30747.3	18331.3	15342.4	22237.8	24711.2	18491.2	17921.1
Charged multivesicular body protein 2b	Chmp2b	5729.71	0	3922.59	5848.01	5798.44	1089.7	5865.14	5426.11	3908.27	3415.49	3541.96	5662.37	3548	4337.8	2100.7	1808.88
Charged multivesicular body protein 3	Chmp3	22888.5	25045.7	24282.6	24463.8	29783.7	19963.5	25294.3	28806.1	14924.8	7384.91	13583.2	11041.7	15907.7	15638.8	18777.4	17602.2
Charged multivesicular body protein 4b	Chmp4b	101845	19039.7	40248.8	113484	103396	14090.1	102585	94954.4	71764.6	69430	69142.4	86555.7	56107.1	78997.2	25770.5	28216.2
Charged multivesicular body protein 5	Chmp5	36843.9	42043.2	48559.6	61132	23715.1	70394.6	48706.6	21010.9	11339.5	10529.7	14279.5	14018.7	19458	16986.7	21318.3	20474.7
Charged multivesicular body protein 6	Chmp6	6798.76	10328.7	4485.82	7437.28	8512.79	10333.4	11924.6	12677.6	3051.47	2085.01	2109.2	3345.63	8407.96	4882.18	8791.54	8881.68
Charged multivesicular body protein 7	Chmp7	3620.81	5896.03	4594.29	4260.18	3831.59	5945.34	4446.58	3088.26	1387.01	1225.32	1428.95	1813.64	2890.4	2588.39	3098.56	3425.85
Cysteine and histidine-rich domain-containing protein 1	Chordc1	135981	203526	147591	153128	131179	179443	140139	130311	60699.6	63125	54560.4	78142.4	82903.3	78588.4	92764.7	93791.8
Calcineurin B homologous protein 1	Chp1	17705.8	27425.1	22711.1	21668.3	27370.9	25131.4	18677.1	22902.6	6311.59	7358.7	5586.96	6168.03	13148.1	12181.6	16515.6	16099.9
Chondroitin sulfate synthase 2;Isoform 3 of Chondroitin sulfate synthase 2	Chpf	20045.1	6440.42	23283.6	22577.3	24179.8	4705.08	23314.1	24021.9	15929	8868.51	11884.5	15432	18465.1	17453.4	19324.8	5556.75
Hexosyltransferase	Chpf2	663.683	219.683	618.567	800.529	963.922	813.24	995.307	372.487	0	301.29	0	143.39	244.532	206.535	0	162.167
Chromatin accessibility complex protein 1	Chrac1	34966.7	33192.8	32035.6	36942.5	25745.2	25112.7	24001.8	26545.8	23159	20908.1	18972.9	32182.2	26847.3	22846.9	21918.7	19967.2
Carbohydrate sulfotransferase 12	Chst12	109041	98870.8	109226	98389.5	49426.9	72650.4	71417	8828.94	37537.2	17891.4	16671.3	19338.3	258.552	82745.5	83179	60933.6
Chondroitin sulfate synthase 1	Chsy1	884.063	1691.36	1539.99	1950.19	1217.63	2058.8	1207.57	1158.42	169.196	0	331.256	252.018	773.262	473.351	1385.45	456.402
Chromosome transmission fidelity protein 18 homolog	Chtf18	7978.96	10677	8713.26	8413.2	6384.03	8399.77	6542.87	6053.85	3247.3	3852.86	3012.53	5354.66	5219.71	5388.78	5930.5	6983.69
Chromosome transmission fidelity protein 8 homolog	Chtf8	3635.59	3913.26	5406.32	5267.97	3451.46	3275.09	3706.66	1820.27	1773.99	2346.61	1714.39	2517.21	3567.65	2955.43	4587.21	3289.48
Chromatin target of PRMT1 protein;Isoform 2 of Chromatin target of PRMT1 protein;Isoform 3 of Chromatin target of PRMT1 protein;Isoform 4 of Chromatin target of PRMT1 protein;Isoform 5 of Chromatin target of PRMT1 protein	Chtop	63364	40017	40096.1	65221.9	48322.7	34388.3	54586.8	48411	32228.8	21989.5	29067.2	36529.3	42304.3	48633.6	26873.8	23495.4
Inhibitor of nuclear factor kappa-B kinase subunit alpha	Chuk	13830.8	11122	15718	16109.1	13650.7	9320.21	12960.6	12107	9707.37	10845.1	9753.91	11695	11189.3	10131.5	11316.6	10624.5
Protein Churchill	Churc1	25869.2	29060.6	26428.1	25049.6	19148	22465.7	20915.3	12384.4	7893.51	10037.2	6453.48	7509.56	11154.9	11344.4	12911.5	13079.6
Probable cytosolic iron-sulfur protein assembly protein CIAO1	Ciao1	15758.8	25830.5	17888	17846.8	18970.5	23763.2	18548	17573.5	9615.03	14721.4	9265.19	15040.9	12396	10158.9	14607.3	15432.6
Cytosolic iron-sulfur assembly component 2A	Ciao2a	11023.5	16110.6	11480.4	12872.1	10813.8	12421.6	7518.8	6564.3	5522.19	4921.59	3938.42	5676.08	5698.36	6270.2	8326.25	7395.08
Cytosolic iron-sulfur assembly component 2B	Ciao2b	8462.59	11682.5	6924.64	10873.3	10497.6	11214.7	3778.55	2992.39	3454.3	2739.68	750.077	4481.5	2507.57	2927.9	2346.44	4758.71
Cytosolic iron-sulfur assembly component 3	Ciao3	2099.19	3375.14	4277.41	3650.09	1590.16	2623.35	1951.19	798.941	687.152	641.804	349.393	1143.65	2313.64	1277.85	3798.78	1869.71
Anamorsin	Ciapin1	50022.2	61144.7	44414.8	88811.8	50321.3	56455.3	53846.2	46091.2	18762.2	21229.7	16968.6	21913	30187.7	29790.6	31926.6	29399
Calcium and integrin-binding protein 1	Cib1	8971.22	10996.3	10035.8	10332.5	8882.22	6983.07	7450.37	3201.32	4102.81	3806.43	3957.01	4861.1	2131.65	4131.59	3317.15	2392.1
Protein capicua homolog	Cic	1002.08	1563.77	1384.88	1552.03	883.524	1135.34	1058.98	1233.5	297.638	260.621	238.286	692.088	835.008	633.242	579.213	482.271
Cyclin-dependent kinase 2-interacting protein	Cinp	0	949.913	224.463	0	0	1212.43	96.4369	0	0	0	0	0	613.501	169.348	790.282	838.237
Protein CIP2A	Cip2a	17901.2	17849.1	18577.2	20995.7	12692.8	10364.3	13399.7	10838.1	5940.4	5860.23	4897.32	6864.01	10591.3	9856.63	10091.1	9492.15
Corepressor interacting with RBPJ 1	Cir1	352.742	427.788	517.816	510.846	211.17	325.863	194.512	141.992	99.9939	0	102.026	181.935	133.483	290.114	350.709	296.954
Cold-inducible RNA-binding protein	Cirbp	11594.9	14685.7	13492.9	14925.3	16714.4	17379.2	16267.1	13889.7	5207.58	7687.04	5858.34	7863.18	7875.79	9072.75	9457.43	11211.5
CDGSH iron-sulfur domain-containing protein 1	Cisd1	142800	197450	159421	157758	138586	184747	153970	123574	79095.1	66023.5	68943.6	93150.6	106885	106401	124276	128505
CDGSH iron-sulfur domain-containing protein 2	Cisd2	77268.3	102991	92971.1	94014.7	89446.7	97542.9	102894	78136.5	68518.7	66541.8	59546.6	116862	61333.2	64998.4	70708.2	78999.4
CDGSH iron-sulfur domain-containing protein 3, mitochondrial	Cisd3	729.974	3645.2	3159.24	1706.31	764.359	1389.15	661.824	820.115	3080.3	3029.73	3462.05	4392.74	1825.35	2085.26	3186.53	3070.58
Cytokine-inducible SH2-containing protein	Cish	14492.8	13872.7	12843.2	15837	11728.5	16136.1	15265.2	10316.9	2572.94	2087.14	2241.45	2069.86	1180.37	4616.9	957.281	622.96
Isoform 5 of Citron Rho-interacting kinase	Cit	6080.08	6103.77	5817.17	7132.17	6475.85	4947.16	5578.59	5566.67	1901.61	1903.41	1516.19	2267.69	2420.55	1546.5	1222.95	1335.19
Cbp/p300-interacting transactivator 2;Isoform 2 of Cbp/p300-interacting transactivator 2;Isoform 3 of Cbp/p300-interacting transactivator 2;Isoform 4 of Cbp/p300-interacting transactivator 2	Cited2	122.326	0	583.843	2174.57	1236.41	0	82.5454	0	0	0	0	0	0	0	0	0
CDKN1A-interacting zinc finger protein 1	Ciz1	922.302	1859.71	1180.78	4072.26	2192.13	823.899	877.169	743.067	1192.54	192.093	491.689	315.619	1067.22	187.956	523.953	232.445
Cytoskeleton-associated protein 2	Ckap2	3006.25	3736.57	3118.36	4028.56	3160.57	2779.83	2595.74	3079.69	2190.19	1494.29	2635.04	3116.79	722.247	828.417	786.227	1315.35
Cytoskeleton-associated protein 2-like	Ckap2l	1586.74	544.181	1084.96	2181.16	1532.39	478.83	1413.66	931.841	228.883	169.388	155.007	322.093	412.309	463.421	283.129	161.498
Cytoskeleton-associated protein 4	Ckap4	663.309	596.387	176.664	926.913	119.897	122.115	155.528	412.411	4940.67	26.6107	336.901	143.728	499.388	278.889	363.709	360.027
Cytoskeleton-associated protein 5	Ckap5	38929.6	44239.1	44125.2	44270.3	30848.6	36732.9	34252.6	30873	12306.4	14917.7	15987.8	15375.8	21356.3	23196	24392.6	23125.1
Creatine kinase B-type	Ckb	26055.7	31596.4	26924.5	29655.9	24562.8	30323.4	19747.1	21311.9	11841.7	7662.18	6442.47	12592.1	19664.3	14984.2	14687.2	21108.6
Chemokine-like factor;Isoform CKLF3 of Chemokine-like factor;Isoform CKLF4 of Chemokine-like factor;Isoform CKLF5 of Chemokine-like factor	Cklf	2058.37	2779.32	2520.61	2282.25	1647.01	1911.66	2078.26	1836.44	178.027	0	148.809	175.077	1166.7	917.51	1184.76	1292.7
Cyclin-dependent kinases regulatory subunit 1	Cks1b	19402.5	11348.3	21137.7	24213.3	12674.7	3746.66	14694.7	11992.9	1929.77	1706.29	1406.62	1805.68	1846.86	2522.55	2657.2	3892.66
Cyclin-dependent kinases regulatory subunit 2	Cks2	39104.7	16788.8	34749.7	53384.2	17329.8	2683.31	17252.3	12295.9	2957.61	2126.24	2088.47	3721.15	5841.12	4899.12	6570.43	7854.34
CLIP-associating protein 1;Isoform 2 of CLIP-associating protein 1	Clasp1	8168	9232	8697.34	8406.21	6849.53	8251.36	14013.8	6885.13	3596.11	6198.58	2538.24	3792.29	5583.91	4840.38	5229.58	5514.45
CLIP-associating protein 2	Clasp2	11684.7	14072.3	11935.1	13136.1	12047.2	12214.3	12192.5	11057.3	5645.15	5147.1	5121.3	6932.04	8592.4	7212.06	9517.83	8450.71
Isoform 2 of CLIP-associating protein 2	Clasp2	4211.11	3530.51	3020.8	2877.69	2211.99	6079.1	3204.9	3780.48	1390.53	1877.68	1106.09	1613.94	1609.86	1713.67	1809.56	1796.07
CLK4-associating serine/arginine rich protein	Clasrp	905.63	1024.68	713.023	854.06	625.23	475.933	852.588	612.166	449.618	428.774	299.574	403.391	662.926	630.134	510.315	541.868
Chloride channel CLIC-like protein 1	Clcc1	8023.97	7265.62	10224.1	10850	10552.8	7835.28	10234.6	9883.7	3090.23	3377.7	2910.31	3413.04	5623.82	5626.9	7030.34	6288.82
H(+)/Cl(-) exchange transporter 3	Clcn3	2102.74	1937.12	3340.76	1712.9	3019.06	1777.37	2172.6	2204.37	342.053	909.866	753.238	549.106	2327.74	1669.4	1980.02	1724.51
H(+)/Cl(-) exchange transporter 5	Clcn5	1527.97	1343.28	716.742	1622.3	501.427	1029.58	615.068	893.093	146.66	188.873	220.415	370.682	1071.56	670.081	647.66	493.873
Claudin domain-containing protein 1	Cldnd1	9283.82	2624.84	10309.3	7104.74	4881.51	2745.64	9454.63	2712.89	0	0	0	0	7648.17	874.211	5188.21	2070.06
C-type lectin domain family 2 member D	Clec2d	9439.41	11630.7	12081.9	10347.8	9827.59	13352.7	10598.7	10195.3	2756.3	1393.44	2836.24	3727.18	5646.31	4416.5	4732.06	6559.28
C-type lectin domain family 2 member I;Isoform 2 of C-type lectin domain family 2 member I;Isoform 3 of C-type lectin domain family 2 member I;Isoform 4 of C-type lectin domain family 2 member I	Clec2i	703.031	0	968.812	578.516	939.894	1505.89	865.804	740.838	0	0	0	0	0	214.642	257.091	0
Chloride intracellular channel protein 1	Clic1	1202920	1420750	1255790	1410140	1404240	1594960	1435520	1296110	965640	1126220	878723	1426970	957588	963087	958417	928282
Chloride intracellular channel protein 4	Clic4	154016	211009	189940	190791	184546	256902	202595	175081	97820.6	115046	95995.8	140484	129022	144628	167195	170734
Chloride intracellular channel protein 6;Chloride intracellular channel protein 5	Clic6;Clic5	15304	29762.7	20297.9	13645.9	14559.6	34579.4	18576.5	0	8302.53	11186.9	7772.56	13823.4	13916.5	2220.35	18420.3	16259.2
Clathrin interactor 1	Clint1	30150.8	33780.2	32085.3	34260.3	28016.3	27585.2	31605.5	26298.2	13734.4	14708.2	14095.2	17149	20001.3	20423.4	22732.5	17708.8
CAP-Gly domain-containing linker protein 1	Clip1	13837.3	11463.7	12711.4	18425.4	13358.2	10222.4	18484.8	15221.6	6920.85	5362.92	5661.46	6569.58	10571.5	8898.23	8567.67	6365.42
CAP-Gly domain-containing linker protein 2;Isoform 2 of CAP-Gly domain-containing linker protein 2	Clip2	64.5249	21.5954	0	48.3962	59.0731	28.9684	68.4249	31.502	0	6.29608	9.29233	0	17.2004	44.2748	15.8938	15.3636
Dual specificity protein kinase CLK1	Clk1	0	509.394	419.849	282.427	224.627	0	692.367	799.202	312.452	166.099	395.514	602.478	725.895	1321.2	794.298	843.076
Dual specificity protein kinase CLK2	Clk2	323.125	617.894	369.071	330.437	204.949	481.918	279.941	198.028	73.4589	66.4134	53.8206	140.245	136.992	114.876	122.478	127.068
Dual specificity protein kinase CLK3	Clk3	10523	12028	10747.4	10298	8751.72	10542.8	8607.33	8244.6	5629.43	5145.09	4638.13	6129.07	8109.31	7359.17	8820.22	9239.66
Dual specificity protein kinase CLK4	Clk4	857.123	3147.41	1837.79	593.262	496.454	727.13	629.389	1538.39	401.353	527.708	463.876	488.023	2500.26	1626.03	2018.04	2468.55
Battenin	Cln3	185	365.136	255.928	202.266	214.305	214.614	118.268	146.391	0	0	0	0	142.296	154.782	176.873	146.17
Ceroid-lipofuscinosis neuronal protein 5 homolog	Cln5	1598.02	2363.14	2000.56	1614.55	1698.23	2621.7	1976.72	1820.21	777.923	990.786	795.283	1087.03	1310.83	1297.77	1350.99	1573.06
Ceroid-lipofuscinosis, neuronal 6	Cln6	2118.45	3415.97	2405.06	1535.87	1937.93	3113.51	2927.93	1479.76	379.541	382.695	421.371	624.73	1342.94	1197.84	1512.17	1823.76
Cytokine-dependent hematopoietic cell linker;Isoform 2 of Cytokine-dependent hematopoietic cell linker	Clnk	582.106	666.914	15.0775	0	0	0	0	0	0	0	0	0	0	0	558.661	486.566
Methylosome subunit pICln	Clns1a	99176.6	135971	113475	123920	72918.1	55022.4	81689	42212.1	39492.9	34087.3	24798.2	30136.9	42416.3	38493.2	64423.4	71654.2
Polyribonucleotide 5'-hydroxyl-kinase Clp1	Clp1	16122.3	11860.3	16624	18181.1	15404.2	11313.9	16611.2	15215.9	9485.44	9335.42	8690.65	12608.2	11629.2	12632.6	13965.7	10822.8
Caseinolytic peptidase B protein homolog	Clpb	4524	1811.27	4358.16	4244.38	4921.54	2388.03	4872.82	4741.83	1047.14	961.608	681.215	1033.33	1518.98	1690.91	1503.06	1015
ATP-dependent Clp protease proteolytic subunit, mitochondrial	Clpp	23269.4	19051	17653.3	33212.9	38791.9	21517.2	30956.1	32893.2	27572.2	22919.4	22061.6	31105.5	21665.4	23878.8	14790.7	16833.3
Cleft lip and palate transmembrane protein 1 homolog	Clptm1	18910.8	29766.5	25290	25324.3	21963.4	25107.3	21517.8	20215.9	7523.58	8112.04	6788.96	9481.84	14250.2	11600.2	18248.8	14161.3
Cleft lip and palate transmembrane protein 1-like protein	Clptm1l	5721.15	6784.93	7120.76	6586.64	4239.31	6477.66	7220.09	4750.46	2876.01	3590.09	3604.07	4206.15	6110.95	5592.1	6489.39	5138.92
ATP-dependent Clp protease ATP-binding subunit clpX-like, mitochondrial	Clpx	23388.4	30026.8	24617.6	28153.5	24601.5	31385.4	27864.7	23229.9	11335.7	11280.3	9742.3	13895.1	16370.8	13226.7	16149.2	17498.2
Claspin	Clspn	1787.4	2170.61	2244.99	1950.11	853.3	953.699	1211.18	604.162	0	0	0	0	147.248	0	10.7785	0
Clathrin light chain A	Clta	36635.8	40670.9	36927.8	48888	93415.8	37894.7	32394.4	100719	124789	75418.7	105214	157169	32138.8	31063.1	36231.5	35936
Isoform 2 of Clathrin light chain B	Cltb	16328.8	7844.92	12102.8	18256	23296.4	6063.15	16606.1	22534.4	16796.3	16260.9	14603.9	23878.9	11309.3	12269.5	7710.05	6469.2
Clathrin heavy chain 1	Cltc	271933	371188	304985	306616	260811	335869	273036	242323	162164	185088	158828	218780	225397	217812	254987	249023
Clustered mitochondria protein homolog	Cluh	32743.9	39816.8	34255.8	34761.6	24779.8	26933.6	27945.9	22679.1	10889.3	10905.4	9099.94	12909.4	16296.8	14584.7	19260.7	15757
Citramalyl-CoA lyase, mitochondrial	Clybl	14030.3	15237.5	12657	10039.9	15655.8	13501.2	15816.2	12568.8	9614.42	7564.51	6686.53	9695.77	14979.9	12290.6	14249.4	15672.4
Cytidine monophosphate-N-acetylneuraminic acid hydroxylase;Isoform 2 of Cytidine monophosphate-N-acetylneuraminic acid hydroxylase	Cmah	126.716	271.875	0	250.357	15.8489	178.275	86.4001	11.7542	15.7218	0	0	0	106.71	76.0364	124.031	121.725
N-acylneuraminate cytidylyltransferase	Cmas	52007.1	68310.1	57365.9	52515.3	51946.6	60360.5	67341.6	47140	36028.9	38827.1	34290.8	44302.2	75384.7	59576.5	57111.4	56480.2
COX assembly mitochondrial protein homolog	Cmc1	46007	68801.8	52216.7	53537.9	48448.8	61491.2	55110.4	49414.5	15812.9	16196.9	12936.1	20809.9	23732.4	22359.2	34428.1	31983.7
COX assembly mitochondrial protein 2 homolog	Cmc2	12466.1	6040.69	12905.3	10930.5	11729.5	6982.09	12858.9	12446.3	7755.28	10273.7	7769.93	7487.28	6808.24	6053.7	9349	5838.3
C-Maf-inducing protein;Isoform 2 of C-Maf-inducing protein	Cmip	14932.7	15342.3	16578.1	15891.9	14695.1	16381.6	14566.6	12556.1	10602.9	8405.43	4452.01	3962.55	10905.2	6995.82	10232.7	10097.5
UMP-CMP kinase	Cmpk1	215974	317791	270998	257323	203427	304826	215647	197188	153520	172105	161393	206789	163303	185809	216660	222352
UMP-CMP kinase 2, mitochondrial	Cmpk2	445.077	2329.84	1481.45	2562	1025.69	1119.76	2810.24	581.125	369.403	1466.87	446.368	1066.7	1333.54	882.19	2390.84	818.602
Protein CMSS1	Cmss1	27261.5	31902.4	24860.3	30909.6	21855.2	25395.3	23499.3	15401.4	7452.21	7457.67	6827.93	8109.82	16986.4	21165.2	25616.7	24385
CKLF-like MARVEL transmembrane domain-containing protein 6	Cmtm6	18278.2	17736.1	17067.7	24841.7	17232.9	14498.6	18727.4	16752.8	8405.27	8985.71	8038.43	11291.4	15204.2	16395.8	16468.9	16515.5
CKLF-like MARVEL transmembrane domain-containing protein 7;Isoform 2 of CKLF-like MARVEL transmembrane domain-containing protein 7	Cmtm7	40324.2	71910.6	49249.4	47032.7	35151.3	69870.7	44141.8	35842.2	8717.07	12376.8	8885.48	13661.4	29824.2	28801.5	37819	37609.8
Cap-specific mRNA (nucleoside-2'-O-)-methyltransferase 1	Cmtr1	24757.2	24883.3	27780.4	27563.6	26630.9	21904.3	24411.9	25867.2	15731.3	13154.5	13358.7	19795.4	21967.2	18418.7	22965.1	21602.6
Cap-specific mRNA (nucleoside-2'-O-)-methyltransferase 2	Cmtr2	375.69	0	480.471	585.219	1598.81	3920.81	1647.11	223.734	226.575	0	117.266	116.306	216.758	2460.67	28.97	310.296
Cellular nucleic acid-binding protein	Cnbp	15888.1	2945.19	14700.2	20834.5	19120.6	3177.73	20208.3	18238.6	7995.93	11107.9	5470.39	14807.5	7911.79	9116.8	625.871	1074.88
Isoform 2 of Cellular nucleic acid-binding protein;Isoform 3 of Cellular nucleic acid-binding protein	Cnbp	457274	533803	407121	441644	446561	506030	557383	438072	199227	262256	159341	364352	218286	244250	214525	218641
Cytosolic non-specific dipeptidase	Cndp2	788442	1061900	861933	902168	810676	971425	830424	752999	455257	468907	432783	594263	592749	587864	728872	719897
Nuclear envelope phosphatase-regulatory subunit 1	Cnep1r1	4416.57	6121.33	6334.16	7181.66	6188.05	4475.08	3673.93	5201.54	2455.31	2469.5	2197.88	2962.89	6006.78	5709.14	6408.64	4185.7
Protein cornichon homolog 4	Cnih4	23604.8	34501.6	27988.7	27463.2	22571.6	32941.6	21151.4	20924.7	7332.57	8521.27	7424.23	6556.47	27561.2	24114.9	26510.5	29677
Calponin-2	Cnn2	305662	314402	327894	353411	288328	345265	334575	267612	126631	133849	121843	161227	178423	186548	198677	140673
Calponin-3	Cnn3	9096.74	8788.56	8290.79	9216.84	9710.54	8668.17	10238.3	9248.99	4831.3	2445.18	3616.31	4987.8	7667.99	8366.4	6543.37	8414.58
Metal transporter CNNM3;Isoform 2 of Metal transporter CNNM3	Cnnm3	1285.83	2025.18	1473.9	1746.31	2124.15	2061.89	1575.29	2446.05	337.953	665.361	798.452	479.344	859.156	648.015	1046.43	563.669
Metal transporter CNNM4	Cnnm4	608.874	764.26	643.719	835.254	609.6	394.759	753.829	825.55	237.235	261.768	397.001	319.857	562.166	643.406	980.459	983.646
Isoform 2 of CCR4-NOT transcription complex subunit 1	Cnot1	84.7575	138.662	98.5999	98.8197	62.584	123.503	76.8757	0	74.7281	72.8989	62.1246	134.055	55.0554	51.4803	0	66.2558
CCR4-NOT transcription complex subunit 1;Isoform 4 of CCR4-NOT transcription complex subunit 1	Cnot1	31430.8	44313.7	36868.3	34069.6	30999.7	36177.1	34142.8	26998.8	16097.8	15998.1	14033.6	20598	25716.9	22413.2	28043.3	27185.5
Isoform 2 of CCR4-NOT transcription complex subunit 10	Cnot10	0	0	0	3.01082	22.7815	0	0	16.1186	14.4877	8.76566	8.61438	20.549	0	0	0	0
CCR4-NOT transcription complex subunit 10	Cnot10	10519.4	12017.8	10911.9	10914.9	10287.2	10120.4	10011.1	9504.27	3841.17	4063.82	3634.02	5696.02	7431.02	6237.22	6309.55	5576.18
CCR4-NOT transcription complex subunit 11	Cnot11	8278.02	13526	9206.85	10816.9	7273.33	11100.9	6627.69	6318.94	3830.02	3758.05	3136.46	5251.94	6146.55	5917.23	7117.71	6856.97
CCR4-NOT transcription complex subunit 2;Isoform 2 of CCR4-NOT transcription complex subunit 2	Cnot2	18280.1	19747.5	18823.1	23033.2	18923.3	16276.7	19245.1	17477.6	6958.44	6693.35	7573.82	11104.3	8807.11	9426.59	10542.8	8122.43
CCR4-NOT transcription complex subunit 3	Cnot3	14177.2	19598.2	15646.7	20088.2	18355.3	10807.9	16794.8	16745.6	6094.77	7389	6196.28	7496.28	9671.03	11310.5	10287.4	6915.04
CCR4-NOT transcription complex subunit 4;Isoform 2 of CCR4-NOT transcription complex subunit 4;Isoform 3 of CCR4-NOT transcription complex subunit 4	Cnot4	3854.1	4542.21	4615.49	4288.04	2875.97	3818.89	7136.08	2587.11	1516.41	1728.69	1541.88	1999.51	2704.35	1731.9	2335.37	1799.67
CCR4-NOT transcription complex subunit 6;Isoform 2 of CCR4-NOT transcription complex subunit 6	Cnot6	659.69	1340.53	1222.12	1277.04	525.258	864.575	623.341	383.07	61.8164	189.034	180.662	267.941	370.685	282.507	445.104	572.71
CCR4-NOT transcription complex subunit 6-like;Isoform 2 of CCR4-NOT transcription complex subunit 6-like	Cnot6l	3339.86	5045.19	4934.28	4324.5	3469.09	8503.27	4388.52	3015.93	1988.24	1922.31	1747.36	2779.62	2722.86	2367.76	3775.85	3498.89
CCR4-NOT transcription complex subunit 7	Cnot7	8493.05	12126.3	9266.37	9453.11	7554.84	11708.3	8930.51	6746.5	4019.69	3798.11	4170.19	5173.56	6334.68	5985.08	7070.43	7372.97
CCR4-NOT transcription complex subunit 8	Cnot8	10238.1	13475.9	10882.7	11889.7	12643.4	13874	11500.8	8359.69	7849.18	3840.29	12958.8	4588.83	5764.91	4359.62	5551.58	5923.79
CCR4-NOT transcription complex subunit 9	Cnot9	34040.8	54138.5	39135.3	39041.4	30808.6	44745.7	35592.9	26192.9	13155.9	13870.2	11326.6	17739.6	27738.8	22048.2	32584.2	36671.8
2',3'-cyclic-nucleotide 3'-phosphodiesterase;Isoform CNPI of 2',3'-cyclic-nucleotide 3'-phosphodiesterase	Cnp	36506.3	36462.4	42594.2	38135.8	35200.2	30941.4	34982.1	34817	24776.2	26390	24297.7	35198.9	25479.8	24406.4	26475.3	22707.5
Protein canopy homolog 2	Cnpy2	89290.4	93171.5	91282.6	104515	97938.8	87575.2	100954	88416.8	53510.1	55825.8	47787.6	63571.7	73736.8	70469	72774.3	65920.4
Protein canopy homolog 3	Cnpy3	5430.67	10653.1	6363.66	5830.07	6236.05	10653	8188.13	6728.82	4830.93	4345.97	3662.43	4313.5	4760.44	4482.19	5354.03	5300.68
Protein canopy homolog 4	Cnpy4	45168.8	12647.3	10234.3	10335.2	9310.68	15399	10110.4	10055.6	2133.57	2520.68	3221.82	2393.13	7884.1	8017.51	11118.3	3696.78
CB1 cannabinoid receptor-interacting protein 1	Cnrip1	299.292	579.191	329.348	328.206	0	0	315.569	521.721	0	0	0	0	266.295	320.004	0	0
Consortin;Isoform 3 of Consortin	Cnst	58.3469	91.3068	49.3632	72.3847	45.6857	85.8979	42.5865	26.7891	25.4679	12.7854	17.8366	36.3783	26.0712	35.1704	55.6149	64.9833
Centriolin	Cntrl	2890.24	2837.39	4174.61	3653.43	3597.36	2196.58	2989	1461.27	893.147	864.273	898.486	855.794	1395.04	2103.86	2275.43	2224.28
Centrobin	Cntrob	216.135	7689.23	393.827	436.885	1042.24	340.86	411.316	921.346	31.9823	51.4082	122.502	207.922	231.235	36.8938	144.373	132.626
Cytochrome c oxidase assembly factor 3 homolog, mitochondrial	Coa3	39011.2	31059.5	31046.1	56432.4	34082.7	19477.2	37207	45757.5	9281.77	7740.61	5836.79	13940.6	10132.8	7866.2	10072.5	6561.17
Cytochrome c oxidase assembly factor 5	Coa5	2327.3	3036.86	2467.28	2919.81	0	2646.22	2947.95	0	0	0	0	0	0	0.00669978	0	0
Cytochrome c oxidase assembly factor 6 homolog	Coa6	6165.96	10369.9	7353.57	9338.21	8073.31	10692.6	8910.76	6670.29	6650.64	4863.07	3141.2	4475.67	5280.73	3378.99	4673.69	4083.93
Cytochrome c oxidase assembly factor 7	Coa7	17581.2	21073.6	18170.9	21126.9	17253.9	20468.1	20947.2	15327.4	7762.5	9595.44	7109.1	9755.73	13747.3	10999.5	15353	14114.6
Cytochrome c oxidase assembly factor 8;Isoform 2 of Cytochrome c oxidase assembly factor 8	Coa8	1213.09	952.399	689.462	774.885	486.979	795.782	1144.9	527.683	310.04	229.057	223.402	336.625	511.607	399.112	512.123	396.297
Bifunctional coenzyme A synthase	Coasy	11530.9	18388.1	13103.5	14435.8	14090.4	18349.8	13760	12353.5	7409.42	6720.66	6958.06	8771.18	13072.6	11915.4	14425	15488.9
Cordon-bleu protein-like 1;Isoform 2 of Cordon-bleu protein-like 1;Isoform 3 of Cordon-bleu protein-like 1;Isoform 4 of Cordon-bleu protein-like 1	Cobll1	3713.44	2191.59	2956.34	3211.81	2015.33	1251.38	3591.96	1927.2	779.263	830.662	719.896	699.32	1070.79	819.202	1627.68	809.654
Conserved oligomeric Golgi complex subunit 1	Cog1	6787.86	9547.95	7970.43	8095.54	6841.09	8712.05	6964.89	7304.45	3597.56	3152.83	3001.67	4594.9	6059.27	6154.63	6601.78	6124.1
Conserved oligomeric Golgi complex subunit 2	Cog2	6680.17	9245.28	7283.86	7724.29	7064.83	9579.06	7227.32	6206.98	2827.62	3120.26	2861.31	3454.72	5432.12	5824.58	7077.94	7805.71
Conserved oligomeric Golgi complex subunit 3	Cog3	12683.6	11735.1	13669	8449.37	10412.5	6301.47	10371.3	7855.49	5321.25	8489.06	7666.68	9290.59	7508.76	9723.82	11270.9	11355.4
Conserved oligomeric Golgi complex subunit 4	Cog4	4848.28	5561.07	5106.76	6076.47	6009.22	4844.51	5433.05	5581.25	2548.57	3202.51	2373.17	3631.96	4006.91	4259.05	4220.88	3983.97
Conserved oligomeric Golgi complex subunit 5	Cog5	10308.2	12236.8	12209.2	12664	10863.9	12665.4	11299.2	9423.12	5066.43	3860.94	4822.3	6388.96	7309.71	7297.64	8039.13	6775.84
Conserved oligomeric Golgi complex subunit 6	Cog6	8755.19	10373	7264.51	13530.5	10974.3	9821.45	11149	10074.3	4841.18	3069.32	3522.57	4778.65	7912.98	8040.52	6962.49	7484.07
Conserved oligomeric Golgi complex subunit 7	Cog7	5271.53	3862.21	5516.66	6089.97	5752.61	5867.59	5780.08	4840.22	3285.15	3364.49	2362.2	4735.43	4843.57	3961.65	4880.4	4446.75
Conserved oligomeric Golgi complex subunit 8	Cog8	5038.09	5495.64	6428.25	5161.12	6219.28	5540.79	4957.01	5888.12	2855.73	2709.39	2835.54	4086.73	4660.51	3132.06	4489.02	4613.01
Coilin	Coil	4917.79	7208.15	5476.16	5194.01	3935.36	6217.52	4382.31	2950.85	1818.33	2039.81	1622.65	2013.51	3154.16	2862.79	3678.53	3330.94
Collagen alpha-1(XVIII) chain;Isoform 2 of Collagen alpha-1(XVIII) chain;Isoform 3 of Collagen alpha-1(XVIII) chain	Col18a1	0	0	2556.35	0	2045.97	0	514.006	1204.02	0	347.466	0	302.456	537.147	576.56	0	0
Collagen alpha-1(II) chain;Isoform 2 of Collagen alpha-1(II) chain;Isoform 3 of Collagen alpha-1(II) chain;Isoform 4 of Collagen alpha-1(II) chain;Isoform 5 of Collagen alpha-1(II) chain;Isoform 6 of Collagen alpha-1(II) chain;Isoform 7 of Collagen alpha-1(II) chain	Col2a1	13.8255	0	56.5061	35.58	61.6292	0	103.646	33.0456	27.9353	55.2793	15.0003	0	108.173	48.9194	0	0
Collagen alpha-1(VI) chain	Col6a1	40.426	0	0	0	51.9715	53.206	42.3456	7.25808	12.1429	0	49.6605	32.5842	119.978	48.9767	66.5624	60.9655
Collagen, type VI, alpha 3;Collagen, type VI, alpha 3 (Fragment);Collagen, type VI, alpha 3;Collagen, type VI, alpha 3	Col6a3	12.1725	58.1577	19.3387	0	37.8156	79.5028	18.5712	0	31.4951	22.2003	28.8127	30.7286	64.1967	42.4701	51.9505	49.1437
Procollagen galactosyltransferase 1	Colgalt1	23607.1	29074.6	24055.6	22460.6	27265.1	28651.9	27037.7	24059.1	12050.4	11749.8	10018.1	14990.6	19985.2	16345.4	21668.7	22126
COMM domain-containing protein 1	Commd1	8266.99	2209.73	26016.4	8658.88	7434.3	1759.73	8840.03	8327.05	2594.36	3445.6	2035.94	5012.03	4542.12	4989.92	3341.94	1838.11
COMM domain-containing protein 10	Commd10	5755.19	9221.4	6393.15	6127.78	7354.99	9965.68	8099.63	8015.22	3202.76	2565	5468.97	6389.17	7179.63	6515.52	5723.78	5300.24
COMM domain-containing protein 2	Commd2	35273.1	52624.4	37373.2	38049.4	31615.1	33220.4	32164.7	26551.4	14466.5	17820.2	15493.2	23313.7	18115.9	17163.8	21424	23210.6
COMM domain-containing protein 3	Commd3	40315.4	64620.5	43821.3	57006.1	35917	43235.4	29907.6	19605.4	16213.6	18154	7632.8	18869.4	16555.1	16228.1	22662	23363.4
COMM domain-containing protein 4	Commd4	19230.8	14216.2	19325.5	13755.5	22172.2	20851.3	25951.5	21913.4	4670.87	6920.91	3213.31	5913.92	10084.9	8829.12	9726.06	8164.17
COMM domain-containing protein 5	Commd5	11923.4	10597.3	16246.1	7561.13	12764.5	8888.57	11871.9	11433.6	1661.93	6570.89	1487.51	2214.22	8263.44	5963.29	11799.1	10306.2
COMM domain-containing protein 6	Commd6	11098.1	21771.1	11386.2	25820.5	11057.7	15119.2	12270.9	8661.99	1602.75	0	2319.53	2749.19	1497.96	2305.49	1537.48	552.314
COMM domain-containing protein 7	Commd7	7557.71	7014.03	10113.5	11055.1	7752.27	3602.49	9478.75	5161.1	3419.39	3495.63	2985.92	2768.11	4960.48	5624.87	6877.78	6837.08
COMM domain-containing protein 8	Commd8	7766.19	7237.9	8018.47	9126.35	12059.3	6637.56	10127	6512.14	8482.58	6883	4004.86	11318.5	7288.83	4728.8	4822.16	4539.82
COMM domain-containing protein 9	Commd9	13291.2	15603.2	20522.4	21989.7	16802.2	14282.8	17765.6	10559.9	4193.19	3001.81	1828.83	4242.21	8765.74	8408.81	9757.6	10009.2
Cartilage oligomeric matrix protein	Comp	771.194	0	772.183	0	884.954	0	690.828	1004.16	1242.38	1121.04	792.419	1022.11	966.565	474.523	473.298	298.326
Catechol O-methyltransferase;Isoform Soluble of Catechol O-methyltransferase	Comt	406712	673590	464475	424709	47703.3	688844	443689	37560.3	225879	219692	213974	301039	439949	399708	507518	549067
Catechol O-methyltransferase domain-containing protein 1	Comtd1	13009	12590.7	16890.5	17999.6	17343.9	13648.5	15445.1	13829.4	8847.23	9340.42	6025.71	11519.7	8596.27	8427.69	10538.3	8761.73
Coatomer subunit alpha	Copa	138959	194087	157366	159250	132073	170642	148001	126909	77901.6	87496.2	75887.9	107347	116845	114904	133953	130375
Coatomer subunit beta	Copb1	109850	162849	128829	122313	107197	147230	120259	100795	52510.9	56377.8	50612	71229.6	96583.8	94723.5	114310	112738
Coatomer subunit beta'	Copb2	98616.2	105355	112364	112913	108861	100108	108776	100815	59336	67069.3	57929.3	78291	84033.4	76480	92514.9	80422
Coatomer subunit epsilon	Cope	74603.4	103946	86363.2	86207	73353.4	80991.3	75187.5	62279.7	40316.7	40823.6	36537.8	56807.3	49567.5	50315.8	60611.1	54967.7
Coatomer subunit gamma-1	Copg1	63525.5	84260.6	79096	70499.9	64963.9	70971.4	68124.2	61499.4	45212	49762.4	41070	66270.6	58079.7	56094.3	70312.7	68436.5
Coatomer subunit gamma-2	Copg2	80433.9	32393	29459.3	143303	33052.1	31069.6	172326	28385.9	123674	128353	13010.5	22175.3	65334.1	93943.7	22993	23225.7
COP9 signalosome complex subunit 2	Cops2	57296	77930.9	67047	53000.2	55411	76121.7	62870.2	50416.4	21433.4	20283.1	19740.7	25777.7	42269.6	39595.2	50677.6	50904.8
COP9 signalosome complex subunit 3	Cops3	49478	70964	54955	56531.9	49323.3	61416.7	48838.2	47663.8	26041.6	30893.1	21877.6	36565	34063.6	34847.2	40338.8	40204.9
COP9 signalosome complex subunit 4	Cops4	81358.3	91862.1	91835.2	96170.3	72442.3	70638.4	83812.1	63228.8	36551.7	38169	33684.9	42223.7	52810.9	59866.5	67673.7	61550.7
COP9 signalosome complex subunit 5	Cops5	44576.5	68719	62835.3	58166.8	58010.3	62831.9	62590.6	56803.7	27886.9	25983.7	23388.2	36976.1	39847.7	38893.4	49341.9	44920.3
COP9 signalosome complex subunit 6	Cops6	45697.6	66827.5	53677.6	52846.4	47928.9	56777.3	50416.1	39962.2	21506.1	24132.6	19234.6	28831.3	33788.1	30744.2	40046.6	37553.2
Isoform 2 of COP9 signalosome complex subunit 7a	Cops7a	33335.6	38943.8	34752	26235.1	36983	34062.5	40066.4	34850.6	20931	25427.4	20568.3	28426.9	29009.9	27925	28162.5	26724.4
COP9 signalosome complex subunit 7b	Cops7b	10954.4	17567.7	14030.9	13550.6	10171.1	15862.6	12756.9	9419.24	3055.23	3849.43	2669.09	3744.06	7848.02	8016.74	10277.3	9831.36
COP9 signalosome complex subunit 8	Cops8	60124.7	82872.6	58898.3	65095.5	48574.1	58199.5	45473.6	35598.5	32555.6	37902.5	32773	55576.2	36769.7	34533.2	47802.6	37572.7
Coatomer subunit zeta-1	Copz1	110057	112913	75344.3	146527	141626	119283	108937	60432.1	67823.2	57496.2	66501.9	101771	52219	76782.1	79084.4	89552.8
Ubiquinone biosynthesis O-methyltransferase, mitochondrial	Coq3	4570.95	6554.33	4885.56	5562.77	5810.05	7036.75	4042	3982.58	2862.53	3116.44	2070.2	3629.03	4324.77	3319.57	4617.35	4333.72
Ubiquinone biosynthesis protein COQ4 homolog, mitochondrial	Coq4	2861.21	3659.83	2228.29	3636.16	2631.68	3369.98	2335.85	1579.91	1075.74	851.722	494.079	989.2	2307.14	1708.86	1131.01	986.345
2-methoxy-6-polyprenyl-1,4-benzoquinol methylase, mitochondrial	Coq5	4444.91	6974.03	5240.49	3852.42	6385.3	8516.62	6270.23	4743.13	1969.68	1589.11	1596.24	1826.27	4340.11	2778.88	3728.59	4946.99
Ubiquinone biosynthesis monooxygenase COQ6, mitochondrial	Coq6	7690640	11850200	8441050	7752990	7146470	8937660	5535660	6340710	6674050	7988230	7036320	477030	6829190	6859070	8672270	7695930
5-demethoxyubiquinone hydroxylase, mitochondrial	Coq7	3995.96	4780.33	3855.11	4341.06	5647.78	4037.4	4659.92	4326.15	3934.55	852.915	2256.7	4153.47	3152.6	1982.43	3164.02	2920.49
Atypical kinase COQ8A, mitochondrial	Coq8a	0	0	105.837	267.231	229.907	116.699	229.804	0	310.306	233.129	142.416	190.1	379.73	178.078	385.533	429.121
Atypical kinase COQ8B, mitochondrial	Coq8b	984.021	2499.84	1325.06	976.407	1944.65	2966.35	1551.21	1626.8	427.401	698.186	420.217	534.551	970.24	496.075	1010.95	1370.18
Ubiquinone biosynthesis protein COQ9, mitochondrial	Coq9	3630.1	3409.77	2834.82	4583.47	6619.27	3210.42	4057.68	4834.83	3434.76	3515.86	2293.64	4231.77	2803.96	2653	2450.12	1779.8
Coronin-1A	Coro1a	2256630	1931810	2355760	2788670	2568350	1851600	2560420	2407100	1521910	1636930	1442360	1989210	1545730	1637190	1605120	1331340
Coronin-1B	Coro1b	62144.1	62960.5	66665.5	67466.9	66392.6	66743.8	65514.3	67070.2	40714.1	44335.5	43757.3	54303.9	39759.1	42512.6	45603.5	35224.9
Coronin-1C	Coro1c	82454.4	122200	92927.5	91831.2	89652.9	107115	84936.4	84790.8	57941.5	60256.7	56356.9	78738.6	62672.8	61564.8	68874.9	66867.2
Coronin-2A	Coro2a	78777.1	72098.8	82286.7	89349.9	70510.9	71546.8	69968.9	72032.4	29492.4	29312	24908.8	39669.2	37895.4	37383.6	42129.9	34589.7
Coronin-7	Coro7	67887.1	93401.8	71674.2	86625.2	73886	90674.2	75061.8	70929.6	45510.2	51845.2	46921.2	73047.5	61572.4	58495.3	66885.1	67139.9
Coactosin-like protein	Cotl1	590571	420010	454902	758965	1190250	508375	722533	1081610	454786	497167	447601	494603	280651	435122	258302	292828
Protoheme IX farnesyltransferase, mitochondrial	Cox10	3062.93	1718.47	2378.51	2350.72	1903.68	2642.52	1962.28	2429.01	1292.56	942.084	836.296	1516.39	951.02	1526.53	628.018	605.248
Cytochrome c oxidase assembly protein COX11, mitochondrial	Cox11	786.351	824.243	1004.6	479.007	801.417	516.952	823.844	1358.34	551.678	532.618	465.068	478.155	664.57	505.085	592.279	606.641
Cytochrome c oxidase assembly protein COX14	Cox14	1891.63	0	0	2179.53	3480.75	0	3756.06	3127.58	0	0	0	2226.84	616.784	880.881	0	0
Cytochrome c oxidase assembly protein COX15 homolog;Isoform 2 of Cytochrome c oxidase assembly protein COX15 homolog	Cox15	8277.81	13536.6	10473.9	7801.76	10064	16408.2	11440.6	9893.38	3537.66	3391.34	2212.92	3924.42	6686.1	6110.76	8310.35	8285.36
Cytochrome c oxidase assembly protein COX16 homolog, mitochondrial	Cox16	22041.9	26811.7	25072.5	23906.6	24216.4	27434.3	28111.7	23019.1	3878.34	3230.24	3688.9	4580.96	2501.57	3286.6	3042.28	4090.63
Cytochrome c oxidase copper chaperone	Cox17	33719	41948.1	46855	85103.4	33397.7	22972	55384.6	22681.3	10862.8	17549.7	5041.89	12975.8	10557	3305.37	11830	8764.48
Cytochrome c oxidase assembly protein COX20, mitochondrial	Cox20	23393.7	36104.3	31119.1	28598.8	25731.7	40151.8	27635.1	23514.9	10468	13810	12693.1	16422.7	10726.9	9407.39	14915.7	12052.2
Cytochrome c oxidase subunit 4 isoform 1, mitochondrial	Cox4i1	661330	714498	614845	735921	687438	744667	793964	710288	367699	380991	370637	482949	508153	523819	539751	509530
Cytochrome c oxidase subunit 5A, mitochondrial	Cox5a	187688	182637	189369	433257	329902	150083	172373	262370	533501	867613	579728	793416	133137	163215	123366	119583
Cytochrome c oxidase subunit 5B, mitochondrial	Cox5b	83693.5	124784	133812	297643	111634	178618	98856.6	73681.2	33661.5	33149.9	22708	48711.9	57522	42055.1	65015.2	72825.4
Cytochrome c oxidase subunit 6A1, mitochondrial	Cox6a1	474377	62596.5	30085.9	60388.8	334599	48860.6	79884.2	321031	9518.52	4561.73	6681.54	12405.6	11888.8	52063.7	15684.6	18329
Cytochrome c oxidase subunit 6B1	Cox6b1	474719	808106	594636	721170	571073	743876	678239	499522	302653	427956	269019	215974	328688	263524	466699	346203
Cytochrome c oxidase subunit 6C	Cox6c	1171400	1645670	1260080	1435120	1439000	1509250	1255270	1472820	859106	800931	838682	1125370	1200100	1128910	1148040	1142260
Cytochrome c oxidase subunit 7A2, mitochondrial	Cox7a2	5540.05	1921.36	13937.7	24511.8	5007.4	5250.35	4726.35	7243.26	2151.29	3626.95	1773.51	4404.58	2466.16	2453.45	2299.66	0
Cytochrome c oxidase subunit 7A-related protein, mitochondrial	Cox7a2l	12469.3	7121.59	12804.2	13236.8	9337.98	8475.69	9340.68	8693.22	3192.71	2098.26	2436.97	2839.15	3688.61	3357.72	2399.17	2239.67
Cytochrome c oxidase subunit 7C, mitochondrial	Cox7c	18380.5	17807.2	22866	22262.9	26194.4	18168.5	28003.9	20424.2	0	0	0	0	16951	12552.7	17214	15292.2
Carboxypeptidase B2	Cpb2	145.864	0	0	110.073	0	146.551	141.131	90.4101	11938.9	230.858	0	90.7792	463.92	300.39	371.242	373.686
Cytoplasmic polyadenylation element-binding protein 4;Isoform 2 of Cytoplasmic polyadenylation element-binding protein 4;Isoform 3 of Cytoplasmic polyadenylation element-binding protein 4;Isoform 4 of Cytoplasmic polyadenylation element-binding protein 4;Isoform 5 of Cytoplasmic polyadenylation element-binding protein 4	Cpeb4	926.594	842.127	1079.93	1328.2	292.373	732.533	1092.41	389.433	47.6542	0	32.3784	45.8758	321.18	479.695	407.656	327.41
Carboxypeptidase M	Cpm	179.641	367.838	151.654	169.015	208.292	226.26	310.214	198.976	84.5174	374.528	0	110.693	0	111.552	144.185	0
Copine-1	Cpne1	59800.4	79326.7	61622.9	71146	70209.2	86690.1	70977.5	68136	48137	50978.4	47171.9	64897.6	58540.4	58389.1	61751.4	64072.4
Copine-2	Cpne2	804.762	1254.44	796.459	699.961	664.281	1005.04	613.718	656.212	245.866	217.003	236.879	364	371.775	299.229	538.681	505.561
Copine-3	Cpne3	58430.3	64719.9	61625.3	53072.9	54127.4	67105.2	55240.8	58710.1	22994.8	24928.6	20762.8	31499.4	42199.8	41606.4	44924.7	43095.4
Oxygen-dependent coproporphyrinogen-III oxidase, mitochondrial	Cpox	33207.5	46695.8	35764.5	34460	30085.2	37769.9	31474.5	25946.6	14719.2	12112.5	9829.65	18530.9	23689	18508.9	25861.7	25891.7
Serine/threonine-protein phosphatase CPPED1	Cpped1	3349.55	6100.44	3612.24	4430.74	3878.09	5584.29	5216.26	3551.16	1012.66	930.309	889.489	1586.2	2768.66	2423.65	4089.72	4180.28
Cleavage and polyadenylation specificity factor subunit 1	Cpsf1	21949.8	22582.7	21179.7	23765.1	19337.5	19611.6	21997.5	18404.8	10114.3	10961	9801.48	13775.5	16228	15171.9	16430.1	15382
Cleavage and polyadenylation specificity factor subunit 2	Cpsf2	35881.5	45077.2	36602	47986.4	33892.9	37463.3	40390.7	33963.3	28581.2	19249.5	32277.6	22082.8	24857.6	21226.3	26513.3	24052.1
Cleavage and polyadenylation specificity factor subunit 3	Cpsf3	33410.3	51174.7	38685.9	39603.5	31844.8	39685	33875.8	29476.9	20545.3	20844.2	19163.9	27266.7	23605.5	20581.9	29069.5	29708.8
Isoform 2 of Cleavage and polyadenylation specificity factor subunit 4;Isoform 3 of Cleavage and polyadenylation specificity factor subunit 4	Cpsf4	7256.83	8421.29	9158.1	7978.51	7197.91	7495.37	8382.68	6615.57	3990.25	3814.17	3341.78	4376.28	7226.83	4273.46	6295.62	4971.26
Cleavage and polyadenylation specificity factor subunit 4	Cpsf4	260897	280735	301283	199225	219223	320273	328006	276172	17981.7	18614.1	58291.6	55947.2	147735	153774	163341	20756.5
Cleavage and polyadenylation specificity factor subunit 6	Cpsf6	67996.6	119571	77343.1	75327.3	67072.4	103923	76447.3	64161.9	47247.6	85656.7	46480.7	64106.2	54314.9	47104.6	60962.8	137771
Cleavage and polyadenylation specificity factor subunit 7;Isoform 2 of Cleavage and polyadenylation specificity factor subunit 7	Cpsf7	17242.3	17563.4	21073.2	18628.8	18377	20609.1	18127.4	16944.9	11468.4	13283.9	12283.9	16326.7	15244.5	14261.7	20086.3	20285
Carnitine O-palmitoyltransferase 1, liver isoform	Cpt1a	8780.44	10467.9	8668.42	12812.8	10091.5	10635.4	11436.2	9175.88	3631.13	4254.29	4007.38	5242.95	7479.93	8416.8	8720.5	7864.77
Carnitine O-palmitoyltransferase 2, mitochondrial	Cpt2	10934.2	12065.4	10492.1	12683.8	9564.42	10277.8	9796.91	8629.09	6860.02	5893.8	5169.02	6823.83	7154.37	8613.8	9132.06	6864.27
Complement component receptor 1-like protein;Isoform 2 of Complement component receptor 1-like protein	Cr1l	16131.9	18859.5	19553.6	19868.3	18063.2	15089.3	19202.8	16962.4	8651.17	7184.9	6584.35	8312.22	9735.76	8583.15	12847.9	11961
Capping protein-inhibiting regulator of actin-like	Cracdl	1025.25	1.20077	23.2608	1641.58	1831.23	123.587	1617.45	1617.77	591.974	845.007	781.812	891.878	256.926	1664.1	91.5962	76.5172
Death domain-containing protein CRADD	Cradd	14745.8	18520.6	15923.9	15758	10183.1	26729.5	10203.1	9497.02	14582.5	2993.55	8338.16	169518	9892.76	12583.4	11510.7	11182.7
Protein cramped-like	Cramp1	895.712	369.649	709.905	989.733	751.105	816.053	757.398	514.541	652.094	628.809	546.558	792.763	764.121	588.153	695.208	555.281
Protein cereblon;Isoform 2 of Protein cereblon;Isoform 3 of Protein cereblon	Crbn	3825.4	5633.72	4512.2	4624.04	5056.19	6430.57	5421.4	5092.8	2770.6	3147.52	2748.97	4314.5	4575.19	3853.66	3376.4	3521.59
DNA-directed RNA polymerase III subunit RPC9	Crcp	3812.43	6933.41	4203.32	3811.69	2277.65	4060.17	2631.59	2649.2	1066.48	1175.61	1250.35	2204.5	1080.58	918.658	2922.55	3019.12
Cyclic AMP-responsive element-binding protein 1;Isoform 2 of Cyclic AMP-responsive element-binding protein 1	Creb1	6857.56	12707.8	8925	9141.93	8630.66	8000.01	6172.08	6874.23	5208.11	5612.93	5230.68	7442.08	6234.48	3523.76	3902.93	5344.48
Histone lysine acetyltransferase CREBBP	Crebbp	450.062	385.695	540.195	708.298	599.847	378.59	669.008	416.596	136.163	89.2379	122.134	265.213	185.133	189.354	234.061	172.833
Protein CREG1	Creg1	260808	424988	288753	210018	295675	719143	394700	324120	294976	1163.05	295332	1024.04	164837	384453	497.988	698929
Protein disulfide isomerase Creld2	Creld2	19522.3	22018.5	109271	23981.6	17780.1	19170.1	17874.4	15958.2	11568.3	10316	8425.44	14012.1	13337.2	12556.3	16183.5	14822.5
Isoform 10 of cAMP-responsive element modulator;Isoform 11 of cAMP-responsive element modulator;Isoform 2 of cAMP-responsive element modulator;Isoform 5 of cAMP-responsive element modulator;Isoform 6 of cAMP-responsive element modulator;Isoform 7 of cAMP-responsive element modulator;Isoform 8 of cAMP-responsive element modulator	Crem	45547.8	17374.3	33399.4	55113	35004.6	1372.96	50973.1	24446.7	25888	25824.2	22523.1	30113.1	47307.5	43836.3	28629.4	24455.7
Cysteine-rich protein 1	Crip1	646112	535181	412084	766715	635262	504020	615455	564305	234308	170746	193957	294534	274105	273154	168610	158480
Cysteine-rich protein 2	Crip2	4537.25	8150.1	4250.66	5147.98	3917.41	4441.49	3743.26	3679.82	2647.27	2317.87	2179.34	3570.17	3073.53	2055.65	3847.65	3386.39
Cysteine-rich PDZ-binding protein	Cript	13780.5	0	10551.7	12116.9	10609.7	0	12209.3	9175.43	1937.66	2078.35	2048.83	2151.03	2168.94	2127.9	1552.78	0
Adapter molecule crk	Crk	7325.94	10151.2	7965.4	8484.94	8086.15	9583.54	8484.53	5353.33	5409.69	6427.37	5513.69	7205.55	5591.26	6062.54	5966.19	7483.34
Crk-like protein	Crkl	77608.1	140337	104521	109839	94679.1	151154	103197	96972.6	52141.3	63529.4	48642.8	88808	95871.1	64783.8	106298	86806.7
Cytokine receptor-like factor 2;Isoform 3 of Cytokine receptor-like factor 2	Crlf2	5304.24	6181.56	6273.33	5731.86	5152.54	5281.58	4776.51	4202.93	793.616	823.78	496.689	1173.75	618.877	368.254	1535.29	710.224
Cytokine receptor-like factor 3	Crlf3	24319.4	34370	28142.1	32288.6	30131.3	36342.4	28348.7	25186.7	21005.6	19421.6	18099.5	26535	23604.7	19000.7	22082.3	25145.5
Cardiolipin synthase (CMP-forming)	Crls1	613.277	0	663.43	583.966	573.717	0	644.574	485.764	148.893	152.921	164.456	240.327	401.519	327.35	437.797	90.5065
Dihydropyrimidinase-related protein 1	Crmp1	18989.2	15348.4	18066.3	20136.6	18789.6	18725.2	17762.2	19047.6	8075.31	5708.42	6519.05	8574.45	11775.7	8537.3	9256.18	9355.73
Crooked neck-like protein 1	Crnkl1	26496.4	31180.9	25991.6	26766.1	25269.9	22021.5	25104.1	24465.5	13415.1	12463.5	12014.6	17324.1	12331.1	10596.9	12607	13108.5
Isoform 2 of Rootletin	Crocc	132.453	218.395	86.1258	49.7418	19.6283	447.44	251.045	8.11728	238.123	0	2.80638	71.2484	82.1126	128.527	89.4966	49.2697
Peroxisomal carnitine O-octanoyltransferase	Crot	13745.4	19346.1	17063.3	16969.4	13208.8	18368.2	13417.6	11259.5	4377.89	4009.02	4600.19	4908.99	6791.41	8108.12	8812.38	9321.97
Cartilage-associated protein	Crtap	308.519	537.705	359.801	225.732	273.879	463.574	271.983	198.223	15.4917	0	0	0	132.12	121.444	189.858	193.563
CREB-regulated transcription coactivator 1	Crtc1	473.575	366.318	0	538.046	417.775	504.068	323.788	420.977	0	64.587	0	0	0	0	0	0
CREB-regulated transcription coactivator 2	Crtc2	342.749	2265.96	1576.45	1776.77	895.587	2155.06	1778.11	852.868	570.99	318.627	400.367	761.386	760.166	722.147	1158.91	871.337
CREB-regulated transcription coactivator 3	Crtc3	428.284	949.465	514.125	527.846	504.217	1225.98	679.775	574.068	86.7461	104.213	109.838	131.705	283.278	290.88	431.063	464.133
Cryptochrome-1	Cry1	675.2	1135.45	769.156	354.725	289.855	291.605	638.728	769.478	77.4965	0	152.547	155.382	0	83.0507	182.775	0
Crystallin beta-gamma domain-containing 1	Crybg1	9045.97	13732.9	10275	10791	7760.83	9151.82	8339.84	7465.25	4754.43	4983.2	4461.24	6374.44	6572	5933.56	8159.02	8224.51
Beta/gamma crystallin domain-containing protein 3;Isoform 2 of Beta/gamma crystallin domain-containing protein 3	Crybg3	222.396	280.224	259.63	256.301	0	0	91.2152	49.254	0	131.069	0	112.592	150.622	93.12	136.522	129.438
Lambda-crystallin homolog	Cryl1	484.764	883.174	650.055	615.614	495.122	731.109	516.607	483.354	64.1259	58.3733	105.128	143.734	329.176	196.547	462.707	301.523
Quinone oxidoreductase	Cryz	13395.1	24112.3	12347	17855.9	16514.8	29820.7	29738.8	23437.2	8337.71	7758.23	10934.9	10438.1	26144.5	11404.1	12759.4	13255.4
Quinone oxidoreductase-like protein 1	Cryzl1	8775.19	18612.3	14169.9	8588.63	9555.68	11722.9	9992.11	52603.1	4088.42	3027.73	6347.69	4168.68	3336.39	4264.57	4247.81	3942.66
Citrate synthase, mitochondrial	Cs	466508	517972	493844	536062	500182	449035	484634	507532	327709	353285	320738	442384	454377	460735	469853	473610
Cysteine sulfinic acid decarboxylase	Csad	46.8335	95.2149	69.3638	58.6352	64.4394	136.813	81.3068	48.5595	20.9708	0	12.7245	33.2623	61.3547	43.6343	0	71.9713
Cold shock domain-containing protein E1	Csde1	80736.5	74673.6	87604.1	89494.3	66572.1	50476.6	72399.6	60041.9	35118	35804.2	31511	40031.8	54917.8	50046.3	60176.3	56297.6
Exportin-2	Cse1l	2648110	184216	163457	2697390	147322	168525	151438	142253	2258030	2700590	2372170	192168	119930	108347	2947930	119557
Tyrosine-protein kinase CSK	Csk	165055	213887	187252	190830	163574	180855	160690	147285	98885.9	98445.8	87333.7	137190	140948	114806	146978	139978
Casein kinase I isoform alpha	Csnk1a1	0	0	0	0	243.533	0	0	278.376	480.767	425.387	437.4	582.246	0	0	0	0
Isoform 2 of Casein kinase I isoform alpha	Csnk1a1	63959.9	75303.2	73558.2	49232.8	50651.7	48685	49208.7	51101.2	26726.6	22036.6	23885.5	31782.8	38969.7	33759.2	44413.9	36750.1
Isoform 2 of Casein kinase I isoform delta	Csnk1d	14364.7	27193.9	17604.3	17790	12604.4	15560.9	12925.2	13333.7	4244.87	3785.24	2974.17	4581	6929.93	7281.36	9706.93	7916.15
Casein kinase I isoform gamma-1	Csnk1g1	2353.49	3848.61	2965.41	2694.03	2050.83	3485.71	1833.95	1628.56	1815.35	1581.55	1863.02	2754.85	1944.43	1798.58	2445.93	2408.06
Casein kinase I isoform gamma-2	Csnk1g2	149.438	212.042	165.344	144.514	96.2249	159.653	125.589	91.3231	58.6427	0	0	64.4141	76.2781	89.0392	103.409	102.31
Casein kinase I isoform gamma-3	Csnk1g3	7598.3	13041.3	6182.74	7721.1	5922.75	17870.3	7972.31	6123.46	3604.29	3686.96	3774.83	4945.17	6781.92	6306.21	6487.59	7692.67
Casein kinase II subunit alpha	Csnk2a1	114641	154021	157622	122042	106622	132810	113596	103984	58029.3	58419.2	52718	74810.3	75833.3	67045	80341.1	75488.6
Casein kinase II subunit alpha'	Csnk2a2	51713.1	54962.8	60011.6	66365.4	48873.8	41886.2	52364.9	50077.6	31525.2	29379.3	29079.4	39790.4	39224.7	39564	46717.9	37608.8
Casein kinase II subunit beta	Csnk2b	95876.6	104978	104065	115799	117474	84557.6	118611	99686.1	64473.4	55968.3	49949.4	81930.3	78625.7	61670.3	81252.5	79879.9
Cysteine/serine-rich nuclear protein 1	Csrnp1	0	29.1227	0	0	582.587	20.2307	0	273.466	783.422	0	985.351	1193.54	0	0	0	0
Cysteine and glycine-rich protein 1	Csrp1	100158	103224	91190.2	112874	103536	145817	113511	102132	48296.1	60135.6	45756.2	66391.4	66006	65815	64179.9	81758.2
Cysteine and glycine-rich protein 2	Csrp2	1887	1383.5	1972.49	1759.09	844.042	873.072	1220	398.154	0	0	0	119.044	997.683	722.536	1120.95	974.371
Cystatin-C	Cst3	7961.12	16663.1	8836.47	13233.6	6617.88	15060.8	7663.89	7914.73	0	0	538.062	0	606.469	1859.92	1819.52	1117.1
Cystatin-F	Cst7	19423.3	14360.5	18529.2	37831.5	18114.2	16144.1	25583.2	21458.8	6633	6471.21	5807.78	8626.36	8113.53	5820.23	6527.38	4355.39
Cystatin-B	Cstb	126552	136500	134807	141052	139498	144528	148420	103812	81541	82807.5	67841.5	112483	77527.4	80251.1	94491.3	92016.6
Cleavage stimulation factor subunit 1	Cstf1	54856.9	47505.7	44264.6	61345.7	39386.9	39041.5	59919.4	36644	26802.1	27726.9	22438.6	34588.8	45141.1	24945.4	30444	29233.9
Cleavage stimulation factor subunit 2	Cstf2	78014	100449	88654.2	101792	71978.7	79466.7	69796.1	68165.2	34855.2	39395.9	32254.8	52688.8	47586.7	50543.4	66058.4	54770
Cleavage stimulation factor subunit 2 tau variant	Cstf2t	4739.29	3849.27	4076.99	5716.87	3447.91	3236.03	3837.77	2933.75	1822.24	2119.45	1789.59	3040.16	2757.61	2555.3	2252.1	2599.91
Cleavage stimulation factor subunit 3	Cstf3	30511.8	26332.1	30665.9	32249.8	27437.1	24040.4	28638.6	25726.6	15152.1	18226.4	15692.5	19496.3	20189.1	16673.9	20452.4	13761.9
C-terminal-binding protein 1;Isoform 2 of C-terminal-binding protein 1	Ctbp1	26417	27245.7	29353.8	24280.1	41956	35989.9	34353.4	40554.9	45811.3	48053	38767.5	62640.5	19377	16658.3	21301.9	21706.4
Di-N-acetylchitobiase	Ctbs	4034.54	4342.9	2211.96	4426.1	3603.92	4592.75	4068.8	2580.22	2033.42	1899.6	1675.67	1981.06	2588.08	2325.17	3296.89	3076.59
CST complex subunit CTC1	Ctc1	9126.19	21214.2	13406.2	12732.2	11434.4	11977.6	13930.6	12289.8	5419.37	6125.38	4731.33	8955.59	10557.6	8280.25	12976.6	11937
Isoform 2 of CST complex subunit CTC1	Ctc1	1635.2	1050.08	1663.62	1797.46	1222.98	247.256	2171.08	1859.65	1151.7	832.825	98.4875	1582.66	1146.2	1502.58	1893.73	158.15
Transcriptional repressor CTCF	Ctcf	10465.9	13894.9	11425.3	13935.3	15647.5	12676.1	12099	12657.4	10319.3	10261.5	8877.82	14737	8210.23	7721.63	8670.57	8171.84
CTD nuclear envelope phosphatase 1	Ctdnep1	3277.13	2688.27	4330.61	3338.42	3215.21	2640.55	3448.62	3258.53	697.523	267.941	652.35	293.306	2533.18	2665.21	3039.62	2266.83
RNA polymerase II subunit A C-terminal domain phosphatase	Ctdp1	10733.1	14707.1	11095.3	13461.1	11505.3	12472.8	11889.9	10662.3	7268.75	7399.33	5899.63	11414.1	8711.28	8239.19	8719.35	8702.61
Carboxy-terminal domain RNA polymerase II polypeptide A small phosphatase 1	Ctdsp1	4604.61	5804.92	4409.86	4620.6	3487.38	4365.59	4942.07	2982.32	1285.25	953.901	1252.39	1763.33	2319.22	2012.77	2807.54	2791.9
CTD small phosphatase-like protein 2	Ctdspl2	7213.92	8765.52	6170.34	7945.51	9446.36	6502.74	8707.19	7955.95	4982.14	5429.29	4300.88	6245.2	6480.36	3939.32	4193.56	5825.52
Cystathionine gamma-lyase	Cth	756.919	701.527	752.696	749.096	1899.47	2009.79	2298.55	1443.83	407.313	451.308	0	0	1490.82	1283.4	2138.65	1542.37
Protein CTLA-2-alpha	Ctla2a	26349	41125.2	35746	79012.3	109379	28949.7	48779.9	84208.7	33345.9	31015.1	22541	35160.4	8797.16	10924.3	13136.8	10534.7
Protein CTLA-2-beta	Ctla2b	0	0	0	7542.95	1873.17	0	0	1663.15	631.477	629.146	358.811	573.62	0	0	0	0
Cytotoxic T-lymphocyte protein 4	Ctla4	1765.59	1034.4	897.212	1905.25	2952.11	568.232	1855.04	3644.8	6102.51	4128.71	3276.16	3752.3	8524.06	6167.37	6927.96	7414.2
Catenin alpha-1	Ctnna1	5762.13	7931.03	6304.02	8450.99	4729.52	5976.85	5598.34	3810.16	971.148	1030.46	776.807	579.246	568.476	646.177	1371.31	1324.94
Catenin alpha-2;Isoform 2 of Catenin alpha-2;Isoform 3 of Catenin alpha-2	Ctnna2	30.7268	190.729	72.8809	22.2729	25.7559	118.719	44.1767	0	0	0	0	0	0	0	9.9411	0
Beta-catenin-like protein 1	Ctnnbl1	41561	51966.8	46705.5	49696.3	35811	44122.7	42210.8	33769.5	21526.9	19432.3	18696.9	24947.3	31485	29453.7	33962.2	34417.7
CTP synthase 1	Ctps1	153184	221827	167506	168097	134331	89558.9	143098	123670	64427.6	84553.1	73436.7	84463.4	99017.9	118761	153860	152322
CTP synthase 2	Ctps2	32071.1	38530.7	34908.7	37916.1	36631	41625	39079.5	35959	15032.7	16657.9	12741.8	20766.3	27251.6	23387.5	30183.2	28045.5
RNA polymerase-associated protein CTR9 homolog	Ctr9	30453.3	14834.3	13696.9	31384.7	27750.5	12685.4	21982.4	19801.1	8127.05	6169.31	5909.94	10777.3	8703.5	19911	5993.54	6117.82
Chymotrypsin-C	Ctrc	7489.33	10263.1	11464.3	8370.22	6753.3	9034.65	7608.17	5485.62	3503.16	4586.34	4002.65	3335.96	4080.73	5097.46	5534.02	4640.44
Lysosomal protective protein	Ctsa	32747.7	47810.1	36994	36797.7	27201	39570.4	31053.6	29544.2	19986.1	22792	18623.1	26874.1	23116.2	20041.6	25329.4	23633.4
Cathepsin B	Ctsb	41516.5	46123.4	44053.2	51505.1	42695.8	43340.7	51792.8	39467.6	19560.6	23461.3	17587.8	26002.8	23548.4	34354.1	31448.1	32040.5
Dipeptidyl peptidase 1	Ctsc	19403.6	28246.9	21593.6	22016.7	19842.3	27998.3	20190.9	16210.5	13415.3	14318.3	9913.05	18995.2	16224.5	12620.2	17885.3	18372.4
Cathepsin D	Ctsd	210505	377200	295664	266661	216290	342064	228390	199106	99105.9	114756	101058	139779	123390	137390	176255	159974
Cathepsin E	Ctse	8167.47	9755.09	7213.73	11578	15732.5	11005.2	13872.2	14371.3	8140.22	9311.95	7540.62	11824.5	9296.41	7465.17	6483.13	7810.31
Cathepsin S	Ctss	18184	22016.1	20473.9	24355.2	25539.1	30792	23702.9	23134.3	9403.81	10335.3	8228.41	11893.2	13902.7	11174.1	11775.2	13361.2
Cathepsin W	Ctsw	14443.2	14046.2	14533.7	12879	15874.3	14289.2	15160.1	16513.5	1446.93	1048.36	1402.98	1527.77	1134.53	1336.04	983.41	3771.84
Cathepsin Z	Ctsz	38551.8	25617	37325.1	53871.7	35725.5	23606.8	33477.1	31635.6	18771.1	20600.1	15303.8	21331.3	20374.4	22504.2	25990.5	18592.3
Cytoplasmic tRNA 2-thiolation protein 1	Ctu1	5351.05	15506	8522.81	7364.64	7621.18	12976.2	6577.78	6480.93	3267.49	4963.67	2294.86	4295.38	6520.23	5337.32	10069.5	9539.45
Cytoplasmic tRNA 2-thiolation protein 2	Ctu2	13715.7	17260	15898.6	15405.9	12862.4	13381.2	14486.8	12822.8	7141	5981.84	5724.3	8421	11143.4	9628.99	12123.4	11859.4
CUE domain-containing protein 2	Cuedc2	1134.32	0	541.494	571.247	792.63	0	845.477	705.858	0	0	0	42.8275	0	0	83.5321	0
Cullin-1	Cul1	29988.7	23860.1	32334.2	30590.9	34346.5	22059.6	37599.4	32387.8	13951.7	15007.6	12577.1	17260.2	26653.8	21050.1	18157.7	17652.9
Cullin-2	Cul2	58951.8	27499.4	76422.7	85417.6	60716.2	24558	85402.8	68034.6	38140.3	16213.2	15184.8	21436.9	42512	47230.2	51508.3	25769.7
Cullin-3	Cul3	29719.6	23218.5	27995.1	26569.3	26598.5	19007	29646.9	23046.8	7541.38	7555.4	9763.31	9609	16605.2	15912	14423.8	13418.6
Cullin-4A	Cul4a	5098.05	3057.61	4567.55	5257.47	3943.35	3979.89	6350.38	3667.47	2488.57	2247.97	2313.22	2324.25	3242.83	3307.05	2833.5	2573.52
Cullin-4B	Cul4b	18782.2	20490.7	18583.1	19263.9	18357.2	17838.2	18007.1	18108.6	5725.95	6484.27	5844.07	6786.57	8805.27	10660.7	9401.78	9450.1
Cullin-5	Cul5	13126.4	13713.3	13000.1	14500.6	21144.5	14444.2	14218.2	21415.4	11611.7	7658.58	6555.08	7952.82	8788.42	9690.45	9849.2	10554.1
Protein CUSTOS	Custos	8050.99	12447	9677.3	11307.1	6736.94	12297.4	9858.08	5609.19	815.94	518.727	1259.49	1017.49	2239.85	1731.27	2272.22	1965.86
Protein CutA	Cuta	6093.51	11345.8	10917.9	12399.3	5870.82	15467.9	2109.18	4567.37	1545.01	1565.78	711.665	4150.95	1448.91	2131.39	2430.7	3173.41
Copper homeostasis protein cutC homolog	Cutc	73.7583	122.066	421.688	0	0	50.6844	0	0	58.0357	56.0903	22.0502	78.9626	52.1137	51.8425	177.343	164.644
Protein CASP	Cux1	48.9117	0	50.8903	123.558	601.18	62.5452	171.942	133.181	356.979	101.238	0.00661281	67.3089	100.002	121.491	0	145.664
Isoform 3 of Homeobox protein cut-like 1	Cux1	700.922	1558.91	939.316	926.773	964.9	1444.82	1392.95	751.038	524.367	258.755	401.492	537.23	826.354	404.152	816.176	712.744
Spliceosome-associated protein CWC15 homolog	Cwc15	26999.7	39094.1	31636.4	42257	39546.5	27332.3	25229.2	39658.2	18308.9	20738.5	19513.6	22015.2	14861.6	15731.8	18730.2	17745.1
Pre-mRNA-splicing factor CWC22 homolog;Isoform 2 of Pre-mRNA-splicing factor CWC22 homolog	Cwc22	10326	11088.5	13831.3	10451.8	9462.38	9418.45	10355.6	9062.74	5206.64	5261.74	4626.06	6434.46	8430.76	6953.2	9161.55	7603.84
Pre-mRNA-splicing factor CWC25 homolog	Cwc25	4213.58	4971.87	3997.53	4824.09	5494.86	2982.67	3387.57	5944.2	3117.84	2913.68	2976.04	3260.71	2305.85	2707.98	3246.07	3480.08
Spliceosome-associated protein CWC27 homolog	Cwc27	10396.4	16922.3	12663.6	12382.3	10471.8	14806.4	11745.1	13474.2	8214.52	8725.39	7409.42	10985.5	8975.6	7781.44	10477.4	11112
CWF19-like protein 1	Cwf19l1	15904	17372.8	15151.2	20290.3	13406.2	12743	16827.9	13226.2	9989.03	10543.5	8616.06	12646	13834.8	13012.4	15887.7	14650.5
CWF19-like protein 2	Cwf19l2	1387.14	1197.38	1108.92	1439.81	1054.27	1211.47	1537.2	1024.72	276.247	197.949	177.227	279.878	864.198	619.419	809.255	747.376
C-X-C chemokine receptor type 3	Cxcr3	1337.45	3038.59	1560.99	1589.5	985.524	2065.01	1233.93	916.265	466.942	620.248	443.077	752.027	1070	711.529	1141.45	1019.04
C-X-C chemokine receptor type 4;Isoform CXCR4-A of C-X-C chemokine receptor type 4	Cxcr4	157.618	117.594	203.442	446.935	939.129	251.981	401.052	954.958	266.403	253.326	285.126	494.278	282.041	502.253	364.718	657.769
C-X-C chemokine receptor type 6	Cxcr6	48.802	643.727	236.21	136.139	0	436.276	0	0	0	0	0	0	0	0	0	0
CXXC-type zinc finger protein 1	Cxxc1	5447.84	11843.7	9757.57	6142.3	5000.95	8208.31	5514.4	4335.12	4562.56	3439.21	3690.18	4581.93	4139.13	3180.75	6980.68	6407.15
Cytochrome b561 domain-containing protein 2	Cyb561d2	5164.39	5275.58	4674.98	5450.35	5252.66	6179.11	5701.54	6014.89	3092.47	3633.4	2762.06	2541.25	4490.21	4620.02	3813.45	4047.65
Cytochrome b5	Cyb5a	204859	314250	211436	296774	231130	229413	177151	158156	97742.7	104861	68094.3	115408	92529.6	97712.2	113182	115972
Cytochrome b5 type B	Cyb5b	78281.9	167648	117071	167476	139196	135888	95944.4	90221.8	80868.5	75390.7	50938.5	97513.7	56625.1	51214.6	65441.4	76251.9
NADH-cytochrome b5 reductase 1	Cyb5r1	4512.11	3227.79	4603.21	3030.16	4108.15	4910.24	4972.33	3974.86	1300.57	529.465	498.228	1019.84	2273.89	3064.5	2874.17	1847.93
NADH-cytochrome b5 reductase 3;Isoform 2 of NADH-cytochrome b5 reductase 3	Cyb5r3	48420.5	45058.1	57248.3	49041.1	61137.5	51008.9	60407.8	60273.6	30130.8	29566.9	27024.9	35898.2	48819.5	47832	53582.9	55705.7
Cytochrome b5 reductase 4	Cyb5r4	4400.89	5288.02	5290.18	4451.74	2071.36	4969.74	3939.18	3204.45	699.751	353.397	619.189	754.205	1512.36	1892.85	2714.97	1938.15
Cytochrome b-245 light chain	Cyba	16987.7	17411.7	21227.1	15875.3	15104.4	11388.4	21393.7	14107.1	6921.51	7852.05	6858.09	10436.1	13147.7	11021	14128.1	14867.7
Cytochrome b-245 chaperone 1	Cybc1	43553	35876	44969.6	47615.5	57982.7	37241	57530.3	55741.4	21040.1	19811.2	20920.9	26909.5	45387.4	45671.1	40824	40294.7
Cytochrome c1, heme protein, mitochondrial;Isoform 2 of Cytochrome c1, heme protein, mitochondrial	Cyc1	104611	129754	113795	134332	102811	115109	103979	84280.9	83784.3	99937.2	80014.8	124466	84872.2	72070.9	103768	80457.7
Cytochrome c, somatic	Cycs	350899	646556	492541	562872	379929	521975	443319	472395	161353	192131	279135	185023	283256	241542	318658	284508
Cytoplasmic FMR1-interacting protein 1	Cyfip1	24616.2	33296.5	29003.1	28841.8	30133.6	32044.3	28082.8	26650	20315.4	19663.9	18871.3	27822.9	19419.7	18309.3	20641.2	19215.5
Cytoplasmic FMR1-interacting protein 2	Cyfip2	28875.8	33826.2	32192.3	30248.7	28816.8	36154.7	32753.3	29342.7	10799.6	9976.31	10789.1	12693	19627.5	19839.2	21700.3	23385.3
Isoform 2 of Cysteine and histidine-rich protein 1	Cyhr1	1608.11	3718.8	2687.82	2078.64	1323.39	2692.29	1364.77	1139.95	690.533	688.807	481.39	870.746	1187.33	739.474	1503.77	1741.96
Cysteine and histidine-rich protein 1	Cyhr1	888.62	696.325	379.963	488.017	1028.8	1735.16	1176.53	492.772	0	201.032	379.831	0	233.938	0	638.381	833.06
Ubiquitin carboxyl-terminal hydrolase CYLD;Isoform 1 of Ubiquitin carboxyl-terminal hydrolase CYLD	Cyld	5483.65	3900.2	5941.75	5872.95	6889.68	6406.81	7810.78	6783.79	2350.14	2345.79	2069.73	3084.32	3594.47	3255.14	2235.47	2592.67
Cytochrome P450 20A1	Cyp20a1	16286.4	21149.6	15350.2	14571.3	17050.7	16658.9	16536	15847.7	3545.59	3318.5	3037.92	4990.33	9004.82	10481.2	11429.3	13179.8
Cytochrome P450 2S1	Cyp2s1	129.445	169.254	27.4646	143.132	117.917	117.774	90.6731	113.066	81.7569	75.7448	61.0522	106.075	119.202	87.3314	94.0334	121.75
Lanosterol 14-alpha demethylase	Cyp51a1	78479	86393.8	79885.4	87801.1	123501	108123	124583	113836	21086.8	16825.2	13189.1	25332.7	35596	22390.6	27900.6	31430.4
CYFIP-related Rac1 interactor A	Cyria	106618	135802	133697	118582	90109.5	124114	125627	90651	43897.8	48484.6	46390.6	52009.1	82733.8	88571.4	68232.2	67403.6
CYFIP-related Rac1 interactor B	Cyrib	316963	479752	364919	326271	326628	514899	363148	319488	108288	126626	113173	153484	208254	222516	251191	249893
Cysteinyl leukotriene receptor 1;Isoform 2 of Cysteinyl leukotriene receptor 1	Cysltr1	298.754	43.8772	427.999	344.443	327.163	301.912	368.066	358.104	134.277	170.999	138.898	229.479	190.451	191.303	215.224	231.662
Cytohesin-1;Isoform 2 of Cytohesin-1	Cyth1	20270	23473.8	21793.1	19389	16509.8	19998.5	18398.1	14072.5	7673.61	7048.54	6554.42	9839.24	14428.2	12412.4	14323.5	15437
Cytohesin-2;Isoform 2 of Cytohesin-2;Isoform 3 of Cytohesin-2	Cyth2	673.366	2719.67	497.518	469.485	291.573	1929.34	0	0	128.39	253.063	0	0	0	0	375.866	385.992
Cytohesin-4	Cyth4	20750.7	30773.1	23957.9	21553.5	22094.1	28744.7	22256.6	19206.4	8497.28	9184.09	7270.79	11320.9	10902.4	8544.91	11353.3	12952.5
Cytohesin-interacting protein	Cytip	21299.6	20510.4	19686.8	26517.9	20895.5	15544.7	18264.5	19422.8	7965.16	7847.37	5657.55	9659.79	14359.8	12762.1	15210.8	12494
CXXC motif containing zinc binding protein;Isoform 3 of CXXC motif containing zinc binding protein	Czib	41477.3	44068.7	44673.3	45857.8	48525.2	49297.1	55500.7	45561.6	20600.7	22454.7	17785.4	24117.6	29390.6	26355.9	33158.6	28778.9
Uncharacterized protein C12orf45 homolog	D10Wsu102e	3177.73	4356.98	4058.78	3576.8	3192.98	3964.43	3568.6	1949.67	1890.75	982.701	1235.05	1695.13	1590.84	1203.35	1448.06	1346.77
Uncharacterized protein C6orf47 homolog	D17h6s53e	0	0	0	0	1571.94	1261.75	0	0	0	0	0	0	0	656.54	812.397	0
Putative ATP-dependent RNA helicase Pl10	D1Pas1	135.41	138.268	94.3056	0	47.2541	210.443	0	74.1462	0	209.041	0	0	0	73.5802	0	60.7606
Protein C12orf4 homolog	D6Wsu163e	715.352	796.034	624.779	712.467	381.292	687.734	559.321	395.63	437.025	304.128	387.628	655.85	0	0	0	419.761
Leydig cell tumor 10 kDa protein homolog	D8Ertd738e	0	0	0	121651	135417	0	0	101540	1178.35	1115.39	1352.25	1895.07	0	119.975	0	0
Dolichyl-diphosphooligosaccharide--protein glycosyltransferase subunit DAD1	Dad1	111165	66288	139468	150853	143308	92228.4	83098.9	84639.8	61458.8	54927.8	48559.7	74910.7	88101.1	113931	132004	80972.3
Diacylglycerol lipase-beta	Daglb	39.9606	18.3177	32.6155	10.6151	21.7788	0	28.5508	23.801	0	0	0	0	2.27619	1.45972	0	0
DALR anticodon-binding domain-containing protein 3	Dalrd3	1879.17	2312.59	2027.69	1667.24	1879.34	2572	1705.67	1792.04	613.777	660.994	417.512	1019.52	1129.6	966.118	1366.06	1193.9
Death-associated protein 1	Dap	28133.8	72973.1	54536.2	32883.1	46217.9	89161.3	41963.9	41709.9	39353.5	35438.2	46026.1	55315.3	41797.6	41579.2	49631.2	58872.8
28S ribosomal protein S29, mitochondrial	Dap3	27770.4	42476	30316	33575.4	34604.9	38149.2	34767.2	34207.5	20518.8	22339.3	17551.8	27720.1	21554.3	20857.1	21796.3	23304.5
Death-associated protein kinase 2;Isoform 2 of Death-associated protein kinase 2	Dapk2	451.096	291.998	556.418	279.575	254.436	1002.34	643.536	406.794	15.9698	4.98915	0	0	478.413	166.152	369.907	194.865
Dual adapter for phosphotyrosine and 3-phosphotyrosine and 3-phosphoinositide	Dapp1	1476.97	2983.65	1804.9	1459.97	1755	3088.91	6138.39	1804.82	8356.88	5742.81	6334.41	9040.66	7865.95	1162.76	2143.43	2065.04
Aspartate--tRNA ligase, cytoplasmic	Dars1	468091	559324	525664	502551	559368	549572	548241	512527	344376	382518	311068	431924	483040	448122	524171	530193
Aspartate--tRNA ligase, mitochondrial	Dars2	7491.39	5399.03	7181.3	8444.14	14575.9	7808.86	12686.2	11519.5	6462.63	3874.47	2265.24	4110.49	8407.84	4681.32	6635.32	2760.5
Death domain-associated protein 6	Daxx	1209.87	1492.18	1103.55	1234.28	1185.9	1385.12	884.816	1270.34	1105.03	902.601	1039.31	1285.7	1060.77	706.8	1009.5	843.666
DAZ-associated protein 1;Isoform 2 of DAZ-associated protein 1	Dazap1	110065	100356	123858	136943	123098	89745	115273	106518	69558.2	78079.8	58964.2	87272.7	72635.3	73311.7	89907.3	63715.1
Acyl-CoA-binding protein	Dbi	496620	769971	467988	590471	470793	627058	368047	425167	454357	453788	486436	675669	388504	425546	590696	536244
Isoform 2 of Drebrin-like protein	Dbnl	153963	153673	173159	175684	161522	150004	151554	152596	85701.1	89376.4	80731.6	117433	94726.7	91182.1	96884.5	107163
Lariat debranching enzyme	Dbr1	9055.49	16779.9	12540.1	12266.4	9229.66	13958	12123.8	8509.23	5283.51	5544.23	5066.22	5140.44	7892.32	6824.15	11513.3	8250.54
Lipoamide acyltransferase component of branched-chain alpha-keto acid dehydrogenase complex, mitochondrial	Dbt	12989.3	17339	10623.9	13126.6	14425.2	14548.3	12132.6	12076.6	6966.85	6238.96	5969.75	8929.91	11180.6	10987.8	10307.9	10606
DDB1- and CUL4-associated factor 1;Isoform 2 of DDB1- and CUL4-associated factor 1;Isoform 4 of DDB1- and CUL4-associated factor 1	Dcaf1	6573.08	10352	6937.83	7974.21	7960.41	5464.08	7481.26	5670.32	2177.21	2691.42	2245.23	2355.42	3805.36	4067.03	3832.54	3395.37
DDB1- and CUL4-associated factor 10;Isoform 2 of DDB1- and CUL4-associated factor 10	Dcaf10	109.591	253.415	222.772	236.424	0	439.809	206.428	23.8575	983.429	1922.98	572.332	1994.38	92.1193	0	49.8744	0
DDB1- and CUL4-associated factor 11	Dcaf11	656.444	648.87	560.82	331.706	737.002	1452.73	704.211	768.485	384.644	266.412	291.238	370.302	236.337	219.097	313.007	313.157
DDB1- and CUL4-associated factor 12	Dcaf12	181.358	317.137	158.679	117.095	0	160.65	128.017	0	143.24	0	0	71.6962	0	0	0	0.00170056
DDB1- and CUL4-associated factor 13	Dcaf13	35084.5	40235.8	37628	39857	31231.2	32931.9	36344.6	28483.2	19831.3	20828.7	20546.4	23828.3	30946.2	24364.8	29673.9	24915.2
DDB1- and CUL4-associated factor 15;Isoform 2 of DDB1- and CUL4-associated factor 15	Dcaf15	441.177	498.368	529.091	571.713	588.613	309.875	440.585	453.256	16.931	125.888	0	34.0532	0	242.457	90.9696	58.1485
DDB1 and CUL4-associated factor 4 (Fragment);DDB1 and CUL4-associated factor 4;DDB1 and CUL4-associated factor 4	Dcaf4	170.425	0	0	338.545	180.675	0	182.223	129.811	0	0	0	0	0	25.0242	0	0
DDB1- and CUL4-associated factor 5	Dcaf5	2624.15	2479.03	3062.09	3117.15	2489.76	2245.7	2824.59	2454.49	1288.54	1362.63	1304.92	1930.24	1578.72	1506.83	1948.39	1703.05
DDB1- and CUL4-associated factor 7	Dcaf7	10854.4	15230.5	10718.6	13565.4	11072.9	12883.8	10204.6	10273.7	8801.36	8171.44	6472.19	10422	7451.78	6345.56	8288.28	8701.7
DDB1- and CUL4-associated factor 8	Dcaf8	16906.9	24899.6	18751.5	11475.1	13195.5	22559.2	14325.6	13258.3	4962.93	5052.46	3981.9	5822.88	6038.75	5296.87	11659.1	11625.9
Dephospho-CoA kinase domain-containing protein	Dcakd	6875.77	12384.1	9384.07	8897.91	7528.56	14087	6926.81	6916.44	2612.04	2200.64	3461.95	2353.09	5980.99	3943.07	6693.36	6914.88
Deoxycytidine kinase	Dck	78610.7	58780.3	66781.3	92229.1	93847.8	53300	44717.3	78664.7	21697.7	22928.8	18810.5	28614.3	52223.6	21060.8	13733.8	15737.5
mRNA-decapping enzyme 1A	Dcp1a	11459.4	15393.5	12027.1	13591.6	13442.5	13182.4	11413	11941.3	5545.11	4269.91	4896.36	6932.43	8818.95	6768.49	9066.46	8970.57
mRNA-decapping enzyme 1B;Isoform 2 of mRNA-decapping enzyme 1B	Dcp1b	2905.73	201.429	3883.21	3949.44	2011.08	3386.13	2214.06	2155.81	224.278	211.732	125.55	285.828	3055.31	2451.39	1703.93	445.976
m7GpppN-mRNA hydrolase	Dcp2	1615.16	2007.54	1009.33	3236.27	946.567	1581.46	1253.6	1985.01	593.363	327.394	261.556	443.044	945.974	977.972	1716.27	1446.72
m7GpppX diphosphatase	Dcps	150389	208464	154530	187617	152222	189710	146926	144222	92798	105065	85858.9	110178	112130	121284	131337	121382
Deoxycytidylate deaminase	Dctd	480.729	729.214	401.784	567.924	422.765	444.224	240.421	735.129	516.579	206.907	374.492	562.494	0	164.537	225.487	282.694
Dynactin subunit 1;Isoform 2 of Dynactin subunit 1	Dctn1	26231.3	50797.1	30381.8	35884.7	30883.1	41232.3	28482.1	32868.1	26156.9	19482.1	17750.4	19360.9	24519.4	20514.5	29130.4	30785.5
Dynactin subunit 2	Dctn2	99345.2	138263	115102	117381	108136	131458	110962	95420.7	49344	51759.4	48216.3	64902.1	70288.7	65451.7	81246	72788.5
Dynactin subunit 3	Dctn3	44073.2	39904.7	40958.8	51609.5	50748.5	32780.2	45564.8	48611.2	31787.8	31958.4	29393.3	37740.7	33292.9	38108.2	34590.8	28904
Isoform 2 of Dynactin subunit 4	Dctn4	22889.5	35707.8	28010.7	27102.3	24595.3	31325.9	23499.9	23798	12530.4	13749.6	12848.1	18372.2	19686.2	21018.7	24134	23075.6
Dynactin subunit 5	Dctn5	10086.1	9225.86	10474.7	11384.8	12936.2	8596.19	11648.5	10991.6	5120.34	4516.65	3898.14	6310.86	7890.38	6666.39	6657.09	6151.77
Dynactin subunit 6	Dctn6	10775.8	11714.6	12256	13755	11648.9	7649.98	11907.2	10187.2	3560.46	3695.7	3263.4	4085.2	8152.59	6822.07	8126.8	6874.72
dCTP pyrophosphatase 1	Dctpp1	4448.79	4692.22	7107.96	18272.9	6895.69	1476.98	3826.51	3931.2	1852.15	1889.98	824.105	2523.4	1119.12	1931.26	1809.82	771.626
DCN1-like protein 1	Dcun1d1	20431.8	29021.3	23712.9	27028.1	24305	26390.7	21616.8	22751.8	9225.34	11645.7	9298.38	12484.3	11921	14721.5	15831.9	16888.2
DCN1-like protein 2;Isoform 2 of DCN1-like protein 2;Isoform 3 of DCN1-like protein 2	Dcun1d2	0	91.7988	0	0	138.004	0	0	0	0	94.7038	39.6904	44.3994	0	0	0	0
DCN1-like protein 3	Dcun1d3	4676.91	8126.97	4745.11	4957.94	3511.34	5781.74	4921.86	2810.25	3400.02	2399.83	1365.66	3217.47	3064.54	3101.07	5762.85	4773.14
DCN1-like protein 5	Dcun1d5	31632.3	44077	35464.4	33733	21481.9	25577.8	22625.7	20471.1	13352.7	11743.5	10927.9	17450.5	14521.6	11689.5	17484.7	18236.1
L-xylulose reductase	Dcxr	4977.54	9592.58	6484.06	11703.8	6314.77	6707.53	7015.27	8355.56	3523.71	3183.15	2399.2	4381.22	3831.37	3388.39	4882.52	4958.25
DET1- and DDB1-associated protein 1	Dda1	30865.5	20827.9	32846.5	32817.5	26458.6	17522.4	32121.3	24373.3	10660.8	11262.7	10508.8	12975.5	16360.9	10513.7	16754.1	11767.5
DNA damage-binding protein 1	Ddb1	119587	136390	128491	121583	115719	120149	124135	115982	36202.8	38451.9	33524.1	43667	47408.8	46588	52896.2	48707.7
DNA damage-binding protein 2	Ddb2	6732.47	2818.01	6555.01	7286.39	5338.07	3202.33	7260.2	4157.19	1996.71	1846.66	1801.39	2185.32	5760.59	2050.03	3876.43	1653.65
Phospholipase DDHD2	Ddhd2	1279.37	1830.19	1814.93	911.578	1136.44	1097.34	1041.5	1071.96	210.296	247.124	104.239	268.274	343.959	318.767	922.087	639.854
Protein DDI1 homolog 2	Ddi2	30803.2	38839.9	31907.3	32555.1	27640.9	36930.5	28885.4	22844.4	15562.1	16415.9	14470.8	19543.4	20262.8	18141.2	22832.6	21965
DNA damage-inducible transcript 4 protein	Ddit4	426.561	587.078	428.298	348.512	508.208	898.099	587.956	453.558	0	0	156.512	0	4869.28	1122.01	3902.51	742.438
Dolichyl-diphosphooligosaccharide--protein glycosyltransferase 48 kDa subunit	Ddost	233574	331943	274256	243234	249839	313631	272764	242135	142928	159069	140766	197700	209210	208119	232210	245885
DDRGK domain-containing protein 1	Ddrgk1	4244.79	4603.15	4799.3	4569.35	6383.46	4672.45	4864.18	5336.09	4220.74	4567	4047.68	5305.32	2180.57	2797.77	2340.01	2905.7
D-dopachrome decarboxylase	Ddt	303500	420141	291091	341014	518278	543423	415555	419386	254424	271314	219562	341262	234173	225672	270966	298650
ATP-dependent RNA helicase DDX1	Ddx1	169189	181915	163339	201870	165243	168423	177096	143368	107641	111876	90129.3	123792	143372	135327	143026	143026
Probable ATP-dependent RNA helicase DDX10	Ddx10	16774.9	20641	17499.3	16976.1	15515	15611.3	17301.8	13330.8	7272.89	8301.18	7015.61	9741.11	11561.3	10248.3	12129.8	13237.6
ATP-dependent DNA helicase DDX11	Ddx11	21.6551	9013.93	169.752	18.5965	7.8102	10.0887	684.607	6.90531	7.366	0	0	2.79941	1189.05	31.5627	2.46311	1960.71
Probable ATP-dependent RNA helicase DDX17	Ddx17	577458	805141	584442	667246	572913	709828	639453	566008	320269	351198	269872	401867	366553	325360	359804	373553
ATP-dependent RNA helicase DDX18	Ddx18	95245	113033	96645.3	105177	83924.8	101390	94173.3	73259.7	55057	53100.5	45180.4	68125.4	66037.4	60483	70493.9	67088
ATP-dependent RNA helicase DDX19A	Ddx19a	94373.3	98477.5	103067	116586	106132	80384.1	103688	101170	69805	74580.7	64216.4	96835.8	84968.1	81857.2	92786.3	81649.3
DEAD (Asp-Glu-Ala-Asp) box polypeptide 19b	Ddx19b	918.984	1977.97	1042.15	915.603	1776.91	1788.9	1826.7	1291.38	1209.63	1567.04	1082.44	1849.03	1394.46	707.054	1390.98	1016.9
Probable ATP-dependent RNA helicase DDX20	Ddx20	24074.4	34386.8	26897.3	27869.7	22804.2	28101.8	25837.5	18976.7	13643.4	14654	11267	18401.1	18910.2	15544.2	20567.5	20242.4
Nucleolar RNA helicase 2	Ddx21	540893	691905	547296	565812	513645	569618	531989	446312	343843	361460	300022	442729	407895	352788	425678	427843
DEAD (Asp-Glu-Ala-Asp) box polypeptide 23	Ddx23	37699.8	40444.3	39720.9	40377.1	37569	32710.7	36262.1	37074.6	24958.3	24041.6	23800.2	30168.6	31940.8	28790.9	35601.5	35203.4
ATP-dependent RNA helicase DDX24	Ddx24	21310.3	29139.7	21702.6	23480.2	17574.8	20780.3	18310.5	16712.2	10298.7	10160.4	8127.19	14095.4	12168.2	12514.3	14231.9	14769.1
Probable ATP-dependent RNA helicase DDX27	Ddx27	67414.6	83538.9	66747.9	70612.4	61635.3	62371	67556.6	55119.8	40790.9	38034.7	33009.5	47540.7	50553	42806.2	50342.6	44528.5
Probable ATP-dependent RNA helicase DDX28	Ddx28	5046.6	4175.27	4220.55	5455.24	4378.83	5794.45	4011.08	3103.09	1461.58	1196.51	1455.27	1362.24	2265.37	1432.58	2094.1	2216.26
Probable ATP-dependent RNA helicase DDX31	Ddx31	17486.1	20097.4	17020.1	19793.4	12025.2	15914	16333.1	11152.6	8460.31	7392.43	7541.63	10085.6	16125.1	13097.6	14289.5	13774.1
ATP-dependent RNA helicase DDX39A	Ddx39a	779909	890290	848721	760118	683061	737674	769368	611348	420818	447802	368539	552902	648200	564510	708852	725446
Spliceosome RNA helicase Ddx39b	Ddx39b	177770	160327	189990	196420	186312	137839	206664	176039	132484	134591	124276	171493	147752	147489	155928	142152
ATP-dependent RNA helicase DDX3X	Ddx3x	605911	723500	595274	684234	558961	527736	558915	496061	376767	403129	346766	478954	445832	446491	448042	448619
ATP-dependent RNA helicase DDX3Y	Ddx3y	6509.29	11444.1	8885.24	7389.86	7033.36	11454.6	5681.14	5524.92	4502.73	3599.79	4102.51	4606.97	5553	5053.2	6153.64	6436.96
Probable ATP-dependent RNA helicase DDX41	Ddx41	20434.3	21918.8	20521.5	21816.6	19920.5	19782.6	20662.9	16632.9	9731.48	9555.05	8508.52	12588.5	12907.2	12992.9	13934.9	13487.8
ATP-dependent RNA helicase DDX42	Ddx42	54962.5	79498.1	60039.6	61237.9	55860.9	67195.3	59966.4	49217.7	27455.5	30735.4	25696.9	34696.9	38007.6	35018	42580.6	39393.7
Probable ATP-dependent RNA helicase DDX46	Ddx46	83196.1	99602.6	88609.8	99409.9	82386.1	73953.9	77892.7	77807.6	80466.4	95421.9	74216.1	112508	75513.4	71620.8	81181	78756.5
Probable ATP-dependent RNA helicase DDX47	Ddx47	73769.5	87843.9	79411.9	76985.2	64901.1	70631.3	72783.3	59586.7	36628.5	35203.3	29403.9	45358.7	59271	50217	62089.5	58984.8
Probable ATP-dependent RNA helicase DDX49	Ddx49	15147.2	19689.5	16668.4	16176.8	12356.7	14217.7	13902.9	11712.3	5299.93	5111.44	5163.02	6030.38	7584.76	6474.97	7405.37	6630.17
Probable ATP-dependent RNA helicase DDX5	Ddx5	576221	814023	631953	600001	522304	602009	539203	464900	327445	317073	285615	398687	323338	284190	370788	390587
ATP-dependent RNA helicase DDX50	Ddx50	7113.37	8421.47	8229.2	9249.12	9718.95	7392.63	9244.4	8755.53	4532.07	4077.4	3891.15	5539.76	4745.5	4013.62	4726.05	4627.06
ATP-dependent RNA helicase DDX51	Ddx51	26158.3	32900.1	25478.5	25015.3	38715.5	21783.8	20403.2	17720.9	11604.1	13574.1	11361.9	15814.5	18620.7	15303.6	19512.8	16570.4
Probable ATP-dependent RNA helicase DDX52	Ddx52	21901.6	27395.6	19229.9	24252.5	22197.6	23932.1	23197.2	20339.8	14593.9	15335	13743.3	18494.8	21802.9	21165.8	20744.9	20819.6
ATP-dependent RNA helicase DDX54	Ddx54	22227.7	28896.2	23850.7	22499.6	21413	24043	23558.1	18940.4	13870.4	12334.2	11884.4	14266.1	13874.2	13525.3	15438.1	13556.2
ATP-dependent RNA helicase DDX55	Ddx55	7557.05	9338.79	7877.84	8398.51	8147.45	9307.46	8650.25	7555.98	4133.9	3337.57	3843.25	4962.18	6665.79	6496.24	6944.45	6149.48
Probable ATP-dependent RNA helicase DDX56	Ddx56	35808.3	42360.1	35176.1	41602.4	29431.7	28655.8	33136.1	27950.9	17489.7	17085.1	14156.5	21819.3	24917.6	20761.7	24966.9	22686.9
Antiviral innate immune response receptor RIG-I	Ddx58	9469.57	8963.84	10993.7	12342.2	7996.39	9324.17	13092.9	10192.4	7144.42	3886.02	9432.84	4998.42	7319.9	9972.53	5836.46	6702.56
Probable ATP-dependent RNA helicase DDX59	Ddx59	1216.43	1081.3	1239.77	712.547	752.585	1455.2	579.339	396.3	637.06	395.159	146.967	238.919	295.735	349.508	354.435	395.894
Probable ATP-dependent RNA helicase DDX6	Ddx6	165786	264364	185912	180203	145387	199970	161005	139618	85970.7	96442.8	85520.6	117024	136616	134848	170400	172690
2,4-dienoyl-CoA reductase, mitochondrial	Decr1	30488	42175.6	24816.1	34205.1	29711.1	48081.2	30711.1	32425	16808	17300.4	17676.5	22446.3	23900	27108.3	32034.7	35339.3
Peroxisomal 2,4-dienoyl-CoA reductase	Decr2	276.008	317.307	0	269.819	599.312	743.37	404.461	470.008	0	0	0	301.51	227.528	0	0	223.656
Differentially expressed in FDCP 6	Def6	32535	41874.7	30640.1	34633.1	34923.1	40365.6	34125	30941.6	19149	18182.8	16530.7	22945.3	24434	21516.7	28778.3	29878.6
Sphingolipid delta(4)-desaturase DES1	Degs1	22924.3	33813.8	26421.5	28597	17977	24893.5	20817.8	20909.7	16988.5	16123.4	16779.6	22729.3	16398.7	17450.6	18140.2	16465.5
Protein DEK	Dek	165513	271412	182468	172799	171761	240735	176485	167879	129524	139630	123220	176253	133932	130717	149509	155554
DENN domain-containing protein 10	Dennd10	4911.65	4299.99	5581.25	5705.97	6632.72	5059.94	6665.19	5911.85	1072.46	2988.57	2553.99	3415.74	4987.5	4109.73	4750.98	5422.08
DENN domain-containing protein 11;Isoform 2 of DENN domain-containing protein 11	Dennd11	3350.99	7268.72	4955.52	4553.39	5038.41	12387.4	5262.23	4715.25	1728.57	2129.66	1952.67	2370.08	4526.02	5086.25	6268.1	2347.7
DENN domain-containing protein 1B	Dennd1b	975.411	1255.31	992.644	1244.92	1303.18	1465.2	1195.24	1048.78	1000.89	852.66	829.566	1312.09	1180.95	957.767	950.638	724.929
DENN domain-containing protein 1C	Dennd1c	2093.2	2664.14	1912.92	3488.87	2202.82	2748.84	2466.29	3615.47	333.981	359.792	240.708	649.971	855.061	1655.6	1819.28	720.923
Isoform 2 of DENN domain-containing protein 2D	Dennd2d	128.405	0	0	0	87.742	0	111.801	0	46.9974	40.8135	0	55.2672	76.7331	87.5955	0	0
DENN domain-containing protein 2D	Dennd2d	15846.1	15468.8	16443	19844.5	11045.6	16498.7	12931.2	13013.2	6317.19	5983.05	6023.29	7840.88	9048.21	8790.88	13215.5	6133.66
DENN domain-containing protein 3	Dennd3	237.088	25449.1	314.89	72.5349	200.769	5026.97	328.554	189.817	61.0483	100.233	59.6849	53.3214	223.816	254.378	12724	340.208
DENN/MADD domain-containing 4A	Dennd4a	2975.53	2110.75	2484.38	2427.38	2385.78	2232.2	3874.98	1583.96	1367.97	1195.96	1036.79	1395.23	2793.53	1958.25	2525.49	1790
DENN domain-containing protein 4B	Dennd4b	5550.67	7716.24	6491.03	6517.89	3896.79	8614.59	5627.22	3817.08	1616.41	1110.24	1507.11	1343.05	4242.9	4235.99	5352.9	5016.74
Isoform 2 of DENN domain-containing protein 4C	Dennd4c	4436.11	3799.26	5365.33	5165.44	3819.4	4181.24	4846.14	3176.94	2385.11	2040.28	1998.17	2473.75	4060.44	4005.07	5398.85	4577.49
Protein DENND6A;Isoform 3 of Protein DENND6A	Dennd6a	0	0	0	0	0	0	0	4.77435	17.1649	24.8	16.308	42.3761	0	5.27185	0	153.273
Density-regulated protein	Denr	58996.4	19786.8	60127.1	75255.7	61125.4	18130	68600.7	48479.1	46382.6	50627.3	42335.8	64920.9	39041.1	43237.1	42216.4	16024.7
DEP domain-containing protein 1B	Depdc1b	311.408	455.069	352.151	298.964	206.785	293.165	221.669	186.396	0	0	0	0	136.309	125.692	174.184	167.071
GATOR complex protein DEPDC5;Isoform 2 of GATOR complex protein DEPDC5	Depdc5	79.4348	142.888	84.7171	110.277	86.8451	110.077	74.4553	61.1955	43.9748	0	21.9042	12.3264	76.3545	81.2073	96.549	89.4713
Deoxyribose-phosphate aldolase	Dera	26925.2	35703.9	31857.1	29335.9	27369.6	34793	32858.2	26107.5	8455.4	8299.99	9494.65	10260	16294.8	19891.9	20388.1	20249.6
Derlin-1	Derl1	41215.6	35704.5	34582.7	47656	37236.1	46557.7	37916.5	40273.2	21818.9	19907.6	19998.4	28073.8	28804	31282.1	36573.2	31229.8
Derlin-2	Derl2	9164.96	5573.6	11750.2	9008.82	7446.03	7407.26	9421.64	8320.29	4745.3	3909.21	2880.36	5594.86	7292.6	7857.21	7951.79	6200.34
Decreased expression in renal and prostate cancer protein	Derpc	9783.75	5652.12	13512.4	10363.9	7229.79	4979.89	9105.15	7193.61	2882.64	2561.02	2579.72	4186.46	6328.77	4823.82	7952.42	5940.62
Desmin	Des	3805.93	8410.52	6703.74	16678.9	2098.04	5963.69	2166.61	2263.79	7.42311	156.817	123.286	0.0571067	2886.22	3437.34	4103.24	1720.76
Desumoylating isopeptidase 1	Desi1	4958.45	7996	6320.52	7431.58	3923.86	5255.45	4131.62	2562.99	1598.18	1342.31	978.278	1920.99	1388.15	1613.77	2101.31	3304.47
Deubiquitinase DESI2	Desi2	0	1103.55	342.426	0	691.567	1735.73	862.316	672.373	0	0	0	0	518.726	665.507	246.612	517.107
DET1 homolog	Det1	51.6098	0	8.04909	34.254	0.996743	0	32.1647	0	0	0	0	0	25.6938	23.3442	0	0
DNA fragmentation factor subunit alpha	Dffa	15934.8	15261.1	15009.5	20520.4	15334.1	12749.6	13321.8	11250.8	5761.74	10082.8	6418.36	14810.8	7811.22	5232.39	6972.71	4926.43
Isoform ICAD-S of DNA fragmentation factor subunit alpha	Dffa	249.814	340.156	262.044	479.436	0	188.49	222.818	0	0	0	0	0	0	0	122.866	0
DNA fragmentation factor subunit beta	Dffb	1111.49	1515.41	1028.24	1377.85	1281.95	2196.3	1253.52	885.893	657.58	188.542	234.519	361.66	1003.08	983.537	591.934	864.369
Diacylglycerol O-acyltransferase 1	Dgat1	3711.66	4477.78	17490.1	6137.02	12409.1	8159.32	16428.5	11249.3	3679.59	10018.3	6720.58	5103.41	14733.8	10758.2	16702.9	16733.2
Microprocessor complex subunit DGCR8	Dgcr8	5988.58	7593.74	5781.19	6085.8	5884.08	5480.32	5048.22	4475.85	2408.38	2445.95	2402.23	3071.28	2630.73	3023.51	3534.89	2971.87
Diacylglycerol kinase alpha	Dgka	10896.5	12436.7	8753.54	10755	11018.3	10687.2	8069.08	7355.82	5579.91	5041.86	3926.54	7140.09	5593.14	4694.87	5934.35	6372.64
Diacylglycerol kinase	Dgkd	264.781	127.037	231.08	138.186	20.5294	0	6.60388	0	73.4224	0	0	0	67.2142	78.2916	64.6889	100.14
Diacylglycerol kinase epsilon	Dgke	1196.32	1458.99	1399.13	1502.94	1050.02	1474.58	635.277	788.576	562.783	443.914	468.534	589.727	1164.36	820.497	1311.79	1351.19
Diacylglycerol kinase	Dgkh	35.5755	115.923	51.5436	0	0	0	0	0	0	0	17.0862	26.7922	0	0	53.0004	47.1921
Diacylglycerol kinase zeta	Dgkz	5066.48	7758.77	5766.2	5819.16	4215.41	5404.38	4076.85	4062.32	3595.39	2718.43	3080.72	4517.18	4018.14	3220.02	4991.44	4230.9
D-glutamate cyclase, mitochondrial	Dglucy	27580	50165.4	35595.5	47636.7	39066.1	50818.5	40362.2	43925.9	24156.5	46213.8	35022.1	47846.2	27243.7	25630.8	29258.6	31353
Deoxyguanosine kinase, mitochondrial;Isoform 2 of Deoxyguanosine kinase, mitochondrial	Dguok	4228.93	3946.33	4984.07	2312.1	4709.14	3571.13	5901.86	5947.11	1063.74	1351.02	1363.95	1675.73	3007.87	3285.68	3824.85	4299.44
Delta(24)-sterol reductase	Dhcr24	21865.1	34468.9	26095.8	23204.1	30201.4	43550.7	36421.7	31309.7	7122.28	7270.66	6545.05	8649.95	13025	12356.2	15357.2	17013.6
7-dehydrocholesterol reductase	Dhcr7	13084.8	7971.94	11494.8	12218.9	19004	12737.1	19788.4	18406.2	4848.49	4934.26	3563.3	6340.51	11506.3	8683.11	9539.48	8921.58
Dehydrodolichyl diphosphate synthase complex subunit Dhdds;Isoform 2 of Dehydrodolichyl diphosphate synthase complex subunit Dhdds	Dhdds	769.352	1969.73	1064.6	1201.91	728.481	850.045	732.837	213.238	32.1016	22.1887	21.2518	0	329.986	376.986	308.378	184.65
Trans-1,2-dihydrobenzene-1,2-diol dehydrogenase	Dhdh	1875.73	2947.4	2228.99	6546.24	2962.67	4171.82	1709.53	6959.48	1038	1893.98	1361.14	1663.41	1095.55	4327.05	2240.24	2587.19
Dihydrofolate reductase	Dhfr	272316	286323	306167	308686	291327	255955	280529	281639	236181	244695	205056	296375	252416	212762	285916	268492
Dihydroorotate dehydrogenase (quinone), mitochondrial	Dhodh	19794.5	40434.4	22491.1	22392	31492.4	42260	30415.8	28866.6	6677.9	5604.4	5753.13	8332.34	18086.6	12289.3	24922.5	19801.8
Deoxyhypusine synthase	Dhps	26590.5	50625.7	48998.8	35046.6	26754	37464.6	31706.2	33002.5	15240.6	3757.23	10719.2	4637.06	22370.4	22846.2	34574.2	23902.9
Dehydrogenase/reductase SDR family member 1	Dhrs1	22835.8	18122.1	25085.9	29243.6	35022.4	19875.9	37956	35683.4	18616.5	18155.5	17046.5	27508.6	20138.9	20396.3	21588.9	18770
Dehydrogenase/reductase SDR family member 11	Dhrs11	10247.1	7325.41	7360.15	6830.62	5621.44	7222.35	6083.65	5007.74	2060.38	1996.07	1579.75	1854.29	6803.98	6847.51	3546.25	3070.81
Dehydrogenase/reductase SDR family member 13	Dhrs13	10342.5	9317.49	11873.7	13816.7	12614.2	7737.43	13814.7	12617.4	3424.34	2396.28	1946.75	3117.34	9675.16	7062.25	10129.4	5613.12
Dehydrogenase/reductase SDR family member 4	Dhrs4	38628.9	35968.8	43215.9	43476.8	41770.6	35925.2	44667.4	39817.6	26383.9	26519.9	22258	34634	33975.4	31015.5	37336.7	32257
Dehydrogenase/reductase SDR family member 7	Dhrs7	15832.9	16045.3	14398.4	18148.1	23428.5	20897.4	22096.5	20629.2	7538	7126.17	5772.18	7828.63	11821.9	9738.83	10943	13261
Dehydrogenase/reductase SDR family member 7B;Isoform 2 of Dehydrogenase/reductase SDR family member 7B	Dhrs7b	27843.7	36989.2	29714.5	27070.7	28697.8	34179.4	28971.4	25854.5	12356.7	11569.1	11199.1	15229.5	22832.5	22524.1	25644.3	25992.8
Dehydrogenase/reductase SDR family member on chromosome X homolog	Dhrsx	2202.24	4645.83	2792.71	1878.68	1438.47	2622.48	1255.86	946.664	246.714	319.261	215.984	250.6	620.515	223.797	521.517	1191.54
Pre-mRNA-splicing factor ATP-dependent RNA helicase DHX15	Dhx15	206801	234422	229545	227087	179056	207309	195554	172300	121749	124607	114953	168328	169535	158773	199950	198317
DEAH (Asp-Glu-Ala-His) box polypeptide 16	Dhx16	19324.6	24904.1	23289.3	21445.6	20301.5	20764.2	20837.3	18377.9	9508.66	9119.05	8878.2	11135.5	16800.9	13398.3	18608.5	18014.6
ATP-dependent RNA helicase DHX29	Dhx29	13741.1	14814.6	13582.6	14186.6	19355.8	12229.4	12134.1	17780.5	7618.95	7255.64	6350.13	9481.67	9403.7	9884.89	10944	9919.3
Isoform 2 of ATP-dependent RNA helicase DHX30	Dhx30	23300.8	27854	22483	24002.2	23719.7	24880.1	23147.4	22118.9	10461.2	11818.6	8753.93	13583.5	14686.9	14180.8	16800.1	17461.6
Putative pre-mRNA-splicing factor ATP-dependent RNA helicase DHX32;Isoform 2 of Putative pre-mRNA-splicing factor ATP-dependent RNA helicase DHX32	Dhx32	73.6761	130.6	89.7625	78.3258	57.8174	75.5772	63.4495	27.8007	0	0	0	0	26.2718	26.3138	36.7918	41.3998
ATP-dependent RNA helicase DHX33	Dhx33	15156.6	14398.5	16542.1	13266.5	13848.3	10799.6	14406.3	13663	7596.65	6405.6	5638.41	8393.1	9011.59	8556.37	10396.5	9304.18
Probable ATP-dependent RNA helicase DHX34	Dhx34	397.162	648.817	474.375	802.114	557.088	839.827	519.672	328.52	216.371	182.173	273.979	314.123	376.503	345.535	398.075	446.237
DEAH (Asp-Glu-Ala-His) box polypeptide 35	Dhx35	4340.86	5020.23	4030.67	4421.5	3649.54	3674.56	3881.06	4071.06	2726.75	2360.51	1951.93	2833.67	2388.54	1938.24	2082.91	1893.74
ATP-dependent DNA/RNA helicase DHX36	Dhx36	16386.5	24323.2	17400.5	18624.7	14106.8	18282.5	15665.1	12876.1	7447.99	7773.15	6578.35	9667.45	11286.1	11626.8	13651.1	13673.7
DEAH (Asp-Glu-Ala-His) box polypeptide 37	Dhx37	10030.5	14892.8	10725.8	11881.6	10187.1	8541.69	10101.6	10057.8	3896.92	3612.15	2575.98	4016.62	6084.36	4698.95	5828.4	7371.54
DEAH (Asp-Glu-Ala-His) box polypeptide 38	Dhx38	11714.6	15562.8	13179.5	13527.9	10352.8	12903.6	11099.5	9520.68	5938.93	5491.44	5383.19	7150.9	8542.71	7814.11	9498.77	9114.85
Probable ATP-dependent RNA helicase DHX40	Dhx40	566.296	1045.78	881.642	636.479	445.042	714.038	489.613	373.813	143.344	260.402	178.34	534.44	247.178	222.919	239.74	316.42
Putative ATP-dependent RNA helicase DHX57	Dhx57	11415.2	1586.16	1938.28	8405.56	1926.42	1450.34	2107.49	1975.57	2100.4	2700.15	1820.12	1421.06	5935.7	1214.54	1485.01	894.229
Probable ATP-dependent RNA helicase DHX58	Dhx58	622.186	670.305	980.787	254.634	1266	733.99	1346.11	794.106	597.97	254.33	324.139	384.901	1056.86	528.682	674.873	525.256
ATP-dependent RNA helicase DHX8	Dhx8	16500.1	7256.25	18031.3	11637.3	14112.8	6107.17	17409	12753.2	3923.76	3034.03	4398.4	4087.9	3957.58	3671.53	4141.81	3803.68
ATP-dependent RNA helicase A	Dhx9	200148	235726	210717	215879	183699	188978	189272	168129	118240	125175	104642	158590	156925	143563	171077	157553
Isoform 2 of ATP-dependent RNA helicase A	Dhx9	775.52	1331.97	916.664	1135.82	878.812	789.307	929.945	802.647	1430.78	1696.01	1509.6	1567.52	709.345	665.982	765.958	561.855
Diablo homolog, mitochondrial	Diablo	14475.9	16227.1	13032.9	18840.8	15449.1	10840.8	12867.9	10995.7	5496.97	3305.5	5497.43	6551.12	7408.72	7216.54	6886.9	7500.51
Protein diaphanous homolog 1	Diaph1	41117.9	55271	46322.7	45758.8	40188.5	45212.9	43344	39863.8	17729.1	19217.1	18010.6	24071.7	28543.3	29622.5	34934.3	29876.3
Protein diaphanous homolog 2	Diaph2	1241.73	1458.14	2216.51	1503.82	1137.81	1505.01	1927.16	917.638	181.992	419.751	230.782	184.986	904.344	1187.5	1187.14	934.806
Protein diaphanous homolog 3	Diaph3	2282.37	2214.86	2673.29	2448.15	2172.36	2965.54	2267.89	2023.36	100.204	197.34	174.32	156.219	756.592	703.215	1110.8	749.071
Endoribonuclease Dicer	Dicer1	1842.51	3007.32	2417.6	2083.27	1528.35	2057.45	1887.55	1476.15	687.107	628.74	610.292	622.437	1237.55	1144.34	1660.88	1382.9
Death-inducer obliterator 1	Dido1	5865.34	7484.03	6995.48	6747.9	5230.25	5498.47	5585.83	4921.69	1989.28	1673.36	2685.79	2243.16	3361.18	3050.89	4475.44	3046.4
Digestive organ expansion factor homolog	Diexf	16121.7	18171.7	15685.4	17614.6	14982.4	13606.1	14807	13899.3	9442.87	8848.61	8079.91	11141.1	12087.3	11351.8	12446.4	12183
Probable dimethyladenosine transferase	Dimt1	31914.9	47532	36667.7	31210.8	25630.3	38109.1	30707.5	24992.2	13074.9	12869.9	11072.6	14862.1	21414.4	18203.1	25069.3	25110.7
Disco-interacting protein 2 homolog A	Dip2a	194.622	322.251	213.962	385.774	270.771	0	243.382	313.058	192.192	195.94	138.728	275.597	184.147	206.735	182.247	0
Disco-interacting protein 2 homolog B	Dip2b	6783.86	7250.9	6613.37	6857.25	6029.86	6433.22	6422.27	4955.65	2772.68	2446.62	2638.26	2694.82	4817	5519.48	5750.69	5218.04
Divergent protein kinase domain 2A	Dipk2a	9228.31	14317.8	9645.06	9500.3	9560.72	12116.4	9329.04	8886.5	7435.82	6982.38	6447.25	10064.1	8211.74	6894.76	8660.85	8938.71
Exosome complex exonuclease RRP44	Dis3	45803.2	56952.5	47595.9	47305.7	41338.8	46172.5	41926.4	39180.7	29431.8	30293.2	26884.7	39012.3	40179.8	36280.7	44122.3	42650.6
DIS3-like exonuclease 1	Dis3l	1343.9	1584.71	1304.55	1264.73	1478.68	1411.67	1645.49	1359.27	557.689	474.477	643.17	695.62	902.545	645.969	1030.01	1122.78
DIS3-like exonuclease 2	Dis3l2	8518.7	10835.5	9567.41	11207.2	10403.4	10090.6	11714.8	13156	19034.2	20266.5	4466.26	22111.4	7524.74	7160.77	7735.32	6955.23
H/ACA ribonucleoprotein complex subunit DKC1	Dkc1	186546	184433	147481	182190	164117	144772	180117	156377	104457	104494	92711.3	139093	144464	132672	124250	110867
Dihydrolipoyllysine-residue acetyltransferase component of pyruvate dehydrogenase complex, mitochondrial	Dlat	64714.3	73610.3	63840.1	68054.8	66738.2	74397.1	73924.2	59864.9	42626.6	46823.4	38199.9	56161.9	65512.2	57545.3	61473.5	56128.2
Dihydrolipoyl dehydrogenase, mitochondrial	Dld	103807	143730	112446	113230	94227.7	117896	99755.4	84323.8	81971.6	88350.9	71881.5	109120	97530.9	85694.7	107848	103867
Isoform 2 of Disks large homolog 1;Isoform 3 of Disks large homolog 1	Dlg1	7371.95	9294.67	8902.44	7692.1	7937.33	9610.89	8664.05	7570.99	3707.46	3899.8	3476.38	4425.75	4870.03	3702.51	4238.07	3941.03
Disks large-associated protein 4;Isoform 2 of Disks large-associated protein 4;Isoform 3 of Disks large-associated protein 4	Dlgap4	1838.94	3577.39	2128.98	5608.88	2892.63	1754.83	3341.36	3641.36	1098.75	1428.56	1113.64	1496.63	823.389	1401.61	1457.21	2457.59
Disks large-associated protein 5	Dlgap5	13771.5	11831.4	13727.8	16854.3	11240.8	8844.49	15434.2	10855.9	1703.73	1383.43	1443.81	1441.74	2637.22	2768.45	2533.64	2274.74
Dihydrolipoyllysine-residue succinyltransferase component of 2-oxoglutarate dehydrogenase complex, mitochondrial	Dlst	59280.6	59395.8	62745.8	62887.3	55280.6	53305.4	56950.8	47292	37801	36168.2	35080.2	48661.9	54439.6	50774	55415.5	47993.8
Distal membrane-arm assembly complex protein 1	Dmac1	5636.17	0	8133.22	7091.49	5554.07	0	6119.97	4780.76	2457.44	1493.45	2063.84	3772.65	4372.35	3251.97	5934.5	2241.16
Distal membrane-arm assembly complex protein 2	Dmac2	386.387	1043.09	728.711	222.658	638.345	949.201	434.875	238.907	166.703	84.6985	51.2563	151.482	97.0038	416.617	357.823	529.061
DNA methyltransferase 1-associated protein 1	Dmap1	7350.14	5604.23	7573.39	7563.23	8398.22	7098.56	8221.71	7161.46	3360.53	2891.31	3090.59	3376.97	4760.4	3189.84	3372.03	4659.08
Myotonin-protein kinase;Isoform 10 of Myotonin-protein kinase;Isoform 2 of Myotonin-protein kinase;Isoform 3 of Myotonin-protein kinase;Isoform 5 of Myotonin-protein kinase;Isoform 6 of Myotonin-protein kinase;Isoform 7 of Myotonin-protein kinase;Isoform 8 of Myotonin-protein kinase;Isoform 9 of Myotonin-protein kinase	Dmpk	0	0	0	0	0	0	0	0	469.191	490.027	428.15	575.538	0	0	0	0
DmX-like protein 1	Dmxl1	76.9023	187.909	59.1564	139.009	78.5157	140.105	67.4486	27.6769	12.5613	18.8662	101.513	0	13.4333	63.5772	73.848	61.5557
DNA replication ATP-dependent helicase/nuclease DNA2	Dna2	4487.81	3093.32	3842.76	5888.25	4185.97	1886.47	3685.15	4360.84	1341.98	1004.22	1214.24	1498.43	3713.63	3906.03	2571.35	1588.21
Dynein assembly factor 5, axonemal	Dnaaf5	9159.27	13874	10798.7	11915.1	9613.92	11854.6	9314.84	7507.33	3213.46	3104.03	2530.66	4154.99	7628.82	6196.43	6946.03	7919.17
Dynein heavy chain 1, axonemal;Isoform 2 of Dynein heavy chain 1, axonemal	Dnah1	0	0	0	0	0	520.071	287.268	52.0351	0	0	0	0	0	0	0	0
Dynein heavy chain 17, axonemal;Isoform 2 of Dynein heavy chain 17, axonemal	Dnah17	183.512	503.535	369.079	482.53	290.753	343.142	335.778	216.652	231.484	258.239	181.967	238.86	174.994	0	153.521	207.618
DnaJ homolog subfamily A member 1	Dnaja1	147434	210978	155644	149662	115973	174698	121348	105499	71687.3	70616.9	62513	93551.4	69587.2	75180.1	88411	94340.8
DnaJ homolog subfamily A member 2	Dnaja2	152884	189002	152308	187156	188363	171543	148225	176741	126260	123184	108920	154287	107968	111176	113622	127788
DnaJ homolog subfamily A member 3, mitochondrial	Dnaja3	23343.8	34727.4	24725.9	25085.5	25137	34127.3	26702.5	23917.6	15172.4	16778.8	14319.3	22039.1	18477.6	14307.9	20542.3	22391.5
DnaJ homolog subfamily A member 4	Dnaja4	6001.1	2165.69	6480.92	6873.04	5462.54	0	5466.21	4968.24	2113.16	1618.66	1753.6	2476.09	3837.38	3121.32	3152.46	415.575
DnaJ homolog subfamily B member 1	Dnajb1	59146.3	84831.9	59111.4	69489.3	52959	70277.2	57497.8	49338.6	39607.6	34383.5	32677.3	49862.3	38314.5	40540.2	49358.6	46866.8
DnaJ homolog subfamily B member 11	Dnajb11	93900.1	132521	107625	77921.1	90045.8	123309	104458	82875.6	49915.5	56709.8	47491.4	60984.8	82887	76954.9	89301.7	99918.2
DnaJ homolog subfamily B member 12	Dnajb12	8042.07	6749.17	8628.22	8922.06	6020.33	4590.98	9109.58	6111.99	1243.31	718.901	964.293	578.356	5289.8	4487.69	4688.68	3439.44
DnaJ homolog subfamily B member 4	Dnajb4	2184.41	4284.76	3065.65	3684.7	2930.58	4827.64	3125.1	2440.45	2342.67	2609.39	2215.82	3437.73	3346.73	3563.36	4892.13	4568.8
DnaJ homolog subfamily B member 5	Dnajb5	273.055	310.259	204.949	0	126.219	31.0154	205.035	107.098	49.259	61.0235	32.5127	0	61.4659	0	84.7743	50.1988
DnaJ homolog subfamily B member 6	Dnajb6	25822.9	33759.1	24474.2	28653.1	24361	24908.2	21514.3	22925	14312.4	14348.8	12323.2	17545.5	17139.1	14766.2	18353.9	17356.5
DnaJ homolog subfamily C member 1	Dnajc1	7357.51	8668.67	9297.47	7249.81	8049.74	6894.91	7850.58	6970.38	3416.28	4133.13	3417.99	4387.41	4844.94	5989.96	5728.36	3970.62
DnaJ homolog subfamily C member 10	Dnajc10	6094.45	8818.26	6739.5	6550.03	8791.86	9840.22	7441.06	7536.06	4526.94	4837.22	4139.06	5812.52	8498.77	6699.2	8592.88	8261.51
DnaJ homolog subfamily C member 11	Dnajc11	24886	37651.8	27403.4	29699.6	24478.7	31936.9	26143.8	21835	16622.4	17361.9	14163.4	21542.1	21317	21911.9	25340.6	25609
DnaJ heat shock protein family (Hsp40) member C13	Dnajc13	14932.2	19682	17168.7	15874.8	14541.7	19961.1	17199.6	13593.5	6639.93	7004.2	6237.83	8511.3	13523.2	12182.6	14337.3	14114
DnaJ homolog subfamily C member 14	Dnajc14	105.225	0	0	95.7528	139.953	0	105.324	74.7804	0	0	0	0	34.5548	0	0	0
DnaJ homolog subfamily C member 15	Dnajc15	29801.4	37667.2	29462.6	32467.6	35021.2	41853.7	35500.3	34445.1	14747.5	6927.63	11635.8	18465.4	15138.2	16694.9	18026.4	16443.8
DnaJ homolog subfamily C member 16	Dnajc16	229.843	63.8309	269.747	221.719	183.011	63.3024	210.861	141.645	14032.5	10.9118	13596.5	12631.1	453.891	118.946	175.22	40.7145
DnaJ homolog subfamily C member 17	Dnajc17	8974.4	11656	9900.44	9615.96	8224.82	10065.8	8966.6	7622.32	4352.39	5102.07	3960.85	6308.76	4587.34	5151	6018.19	6372.64
Mitochondrial import inner membrane translocase subunit TIM14	Dnajc19	11654.1	10197.5	10983.1	13732.5	17692.6	12515.4	11641.6	17532.5	11682.4	12472.2	10984.4	13993.4	9774.16	10626.8	9121.66	8665.11
DnaJ homolog subfamily C member 2	Dnajc2	50553.5	61228.7	57204.6	61270.6	59976.6	58176.1	62046.6	62166.1	41182.5	38269.1	34985.3	49745.8	46628.9	42589	48875.1	48889.8
DnaJ homolog subfamily C member 21	Dnajc21	3547.71	5063.66	3928.38	3708.12	3553.17	5191.12	3774.84	2983.74	2508.9	2155.59	1595.34	2587.39	2372.98	1989.53	2531.41	2865.66
DnaJ homolog subfamily C member 24	Dnajc24	4149.9	4777.28	3268.31	16799.4	4350.09	1849.85	3784.69	2972.35	5904.05	788.115	384.341	2034.21	1288.98	986.425	1427.19	1279.33
DnaJ homolog subfamily C member 25;Isoform 2 of DnaJ homolog subfamily C member 25	Dnajc25	282.308	596.298	501.397	173.245	399	416.258	182.572	271.771	93.2714	0	0	146.097	252.016	321.466	494.799	453.184
DnaJ homolog subfamily C member 3	Dnajc3	33834.7	35865	48337.1	36818	45705	33663.5	46045.1	48889.5	25837.1	26334.8	21886.6	23480.6	39556.5	25248.7	32124.7	25998.8
DnaJ homolog subfamily C member 5	Dnajc5	9548.56	12878.6	11598.4	9718.71	8924.39	11863.2	10132.7	8765.9	1507.31	1336.11	1460.32	1439.41	7315.95	6571.51	8336	7415.39
DnaJ homolog subfamily C member 7	Dnajc7	137999	94026.4	152790	181316	124511	85205.6	123899	114766	58112.3	60946.1	49552.3	78175.2	121243	105704	112185	75435.1
DnaJ homolog subfamily C member 8	Dnajc8	71295.6	81167	56518.9	93684.4	93581.7	82921	93362.5	91682.9	59616.6	63816.4	59554.5	75231	38691.2	53174.2	39480.7	47423.4
DnaJ homolog subfamily C member 9	Dnajc9	130665	193116	146081	140173	114516	154616	112574	109509	69938.3	66836.4	66124.5	82512.3	72391.1	73878.3	94601.6	95389.8
Deoxyribonuclease-2-alpha	Dnase2	1159.97	1757.01	1265.43	1272.06	1740.3	1706.44	2219.06	2100.31	509.944	311.288	357.785	136.018	1027.48	670.597	987.617	1116.16
DNL-type zinc finger protein	Dnlz	938.181	1454	792.533	0	1259.27	1811.56	1242.37	1231.05	190.376	280.887	125.698	216.973	963.615	545.518	332.719	0
Isoform 3 of Dynamin-1-like protein	Dnm1l	58400.2	83215.1	63882.2	67764	63189.3	80109.5	63326.6	58759.4	37769.8	40466	35297.6	48671	49698.7	47651.8	55540.4	56676.6
Dynamin-1-like protein;Isoform 2 of Dynamin-1-like protein	Dnm1l	1668.01	1188.08	1746.73	1892.32	1444.77	1334.23	2129.63	1218.13	942.986	836.676	977.454	1465.15	769.728	846.714	814.413	791.594
Dynamin-2	Dnm2	92134	120572	106807	110248	96489.9	113918	102504	94935.3	62481.9	62901.9	56998.7	82900.2	81563.2	75462.3	81755.1	80518.2
Dynamin-3;Isoform 2 of Dynamin-3	Dnm3	550.079	861.311	651.083	561.272	489.694	776.484	598.832	471.72	192.662	148.98	227.178	248.779	418.297	494.721	611.28	672.639
Dynamin-binding protein	Dnmbp	68.1258	7.22354	64.3483	65.5852	40.3747	0	69.1736	17.0157	0	0	2.90127	8.89662	18.2104	23.6046	26.4731	0
DNA (cytosine-5)-methyltransferase 1	Dnmt1	153055	159193	163018	168269	135087	111319	142612	123660	51750.3	52162.7	43573.2	65938.4	77293.2	64949.2	77470.7	65525.3
DNA (cytosine-5)-methyltransferase 3A	Dnmt3a	6533.59	6012.75	6604.66	6901.49	5114.4	4751.49	4318.97	3912.69	2224.15	1708.99	1731.18	2453.74	3027.72	2645.83	2921.34	2989.82
DNA (cytosine-5)-methyltransferase 3B;Isoform 2 of DNA (cytosine-5)-methyltransferase 3B;Isoform 3 of DNA (cytosine-5)-methyltransferase 3B;Isoform 4 of DNA (cytosine-5)-methyltransferase 3B	Dnmt3b	105.745	47.7566	153.871	249.988	194.341	26.3642	155.977	64.3929	0	0	0	0	0	0	14.7947	25.634
Aspartyl aminopeptidase	Dnpep	36214.4	50744.6	42706.7	43278.1	34155.1	50540.9	42470.9	37296.8	21998.4	24631.4	19736.5	22228.7	29731.6	28586.9	32907.7	30990
2'-deoxynucleoside 5'-phosphate N-hydrolase 1	Dnph1	92583.5	104861	100145	116322	82569.2	96764.5	99970.1	86331.4	48805.4	47349.7	40578.7	64153.6	68495	67319.9	80642.5	65657.4
Deoxynucleotidyltransferase terminal-interacting protein 1	Dnttip1	4963.66	7338.84	4866.3	5351.4	4386.94	4770.71	4776.44	3640.35	1950.94	1536.35	1962.3	2903.56	3073.2	3234.51	3896.1	4507.86
Deoxynucleotidyltransferase terminal-interacting protein 2	Dnttip2	26599.9	20863.2	25381.7	27983.5	25342.9	19986.1	23384.7	20879.9	17147.4	17078	15931.2	21008	15740.2	16665.8	19056	18464.8
Dedicator of cytokinesis protein 1;Isoform 2 of Dedicator of cytokinesis protein 1	Dock1	31.4636	0	0	146.246	0	0	73.1403	0	0	0	0	0	0	64.395	0	0
Dedicator of cytokinesis protein 10;Isoform 2 of Dedicator of cytokinesis protein 10;Isoform 3 of Dedicator of cytokinesis protein 10	Dock10	24609.3	32314.5	27591.8	28525.4	23007.2	25286.2	24704.2	22572.7	12420.9	13703.6	11848.9	15664.1	16004	16998.5	17735.2	18620.6
Isoform 4 of Dedicator of cytokinesis protein 10	Dock10	186.162	314.385	280.389	197.118	271.991	280.787	68.9883	201.758	70.3758	20.8473	29.2859	145.75	61.4066	106.842	100.887	106.953
Dedicator of cytokinesis protein 11	Dock11	11526.9	13541.1	10908.5	13978.5	13201.6	12367.8	14114.3	12653.4	8686.5	8963.3	9275.17	11340.2	7986.25	7995.05	8021.41	7773.88
Dedicator of cytokinesis protein 2	Dock2	70538.6	101218	79331.7	86514.4	87142.5	106382	93582.4	89189.4	42244.7	49722.1	41589	54009.5	64571.7	61811.3	72315.6	71056.1
Dedicator of cytokinesis protein 5	Dock5	547.059	864.998	678.187	533.582	555.62	1104.09	705.416	547.376	111.215	116.248	168.298	183.197	334.406	562.698	651.103	442.015
Dedicator of cytokinesis protein 8	Dock8	45526.5	56944.6	55882.5	52813.1	46156.6	50669.8	54585.7	44109.5	21046.4	22293.9	18730.4	24830.4	33912.2	29847.8	40650	36131.3
Dedicator of cytokinesis protein 9;Isoform 2 of Dedicator of cytokinesis protein 9	Dock9	32.5862	22.3058	27.2157	14.3544	52.6004	66.6949	126.227	14.27	16.8351	8.77268	0	54.3374	0	0	7.85957	11.4024
Deoxyhypusine hydroxylase	Dohh	54923.4	40664.4	70913.1	67444.4	44310.3	21838.7	43667.4	35112.9	10681.2	10254.6	4930.18	20629	18771.2	32258.3	47358.6	31855.5
Docking protein 1	Dok1	10310.2	10375.7	10498.7	10677.6	8023.37	8069.81	8548.5	7331.96	4385.45	3152.51	2575.86	4755.93	5020.82	5973.32	5124.22	4552.01
Docking protein 2	Dok2	19447	26644.1	26542.9	21521.8	18237.3	23187.8	21932.9	18323.9	12899.2	11948.5	13199.7	17429.1	12822.9	14594.8	17043.9	15943
Dolichol kinase	Dolk	159.871	184.417	95.0461	0	111.403	141.114	113.686	140.036	0	0	0	0	58.6129	75.763	79.3227	63.7526
Dolichyldiphosphatase 1	Dolpp1	1920.42	1055.95	1960.13	2603.43	1173.93	2159.35	1527.44	1682.98	758.38	1381.15	574.114	1026.58	1217.63	1362.68	1686.17	1460.17
Protein downstream neighbor of Son	Donson	2327.21	2666.57	2090.89	1909.84	1720.69	2661.85	2018.73	1795.53	529.979	79.378	207.631	961.381	715.23	707.304	838.71	200.684
Protein dopey-1;Isoform 5 of Protein dopey-1;Isoform 6 of Protein dopey-1	Dop1a	80.4053	175.214	105.933	50.1576	67.0635	122.73	102.834	159.421	6.21137	1.51773	3.28499	4.43891	44.3915	41.1514	46.3563	56.7616
Protein dopey-2	Dop1b	60.5009	84.0239	62.9949	67.0597	79.825	102.022	82.3039	54.8252	5.29308	3.82143	0	0	22.2263	31.6696	26.7874	15.9149
Histone-lysine N-methyltransferase, H3 lysine-79 specific	Dot1l	71.5308	28.6201	90.9889	278.173	136.557	13.1016	73.0774	0	0	0	0	25.2891	308.392	188.263	182.05	10.568
UDP-N-acetylglucosamine--dolichyl-phosphate N-acetylglucosaminephosphotransferase	Dpagt1	1592.56	398	262.229	2345.76	805.143	373.665	2081.78	1106.51	0	0	28.4388	21.9822	402.203	1875.68	252.224	346.626
Protein DPCD	Dpcd	6053.42	5085.52	7990.34	9677.17	4946.49	5102.16	6846.56	4994.98	2264.15	1679.06	1695.77	2115.06	3010.3	2688.05	5640.34	5328.55
Zinc finger protein ubi-d4	Dpf2	41365.4	53234.1	45904.9	43578	40993.7	42247.3	49801	38715.1	18249.8	17809	15911.1	23786.8	24788.9	23215.4	29175.8	28906.6
2-(3-amino-3-carboxypropyl)histidine synthase subunit 1	Dph1	6431.17	9824.63	6733.3	6946.24	5558.49	6998.29	5771.29	4481.8	3531.65	3649.08	2935.77	4566.86	5418.24	4779.97	7434.8	6139.89
2-(3-amino-3-carboxypropyl)histidine synthase subunit 2	Dph2	18415.7	6928.62	23505.2	22072.3	4624.34	4925.31	14603.5	11399.7	2968.33	2848.77	2385.35	4890.91	18272.7	13100.5	17275.8	12966.8
Diphthine methyl ester synthase	Dph5	11359.8	17617.3	13485.7	12355.3	13958.6	17420.1	12961.3	14191.7	7476.67	10668.5	6023.38	11580.7	12198.8	12005	14949.4	16477.5
Diphthine--ammonia ligase	Dph6	3273.88	4803.81	4394.45	4174.39	6938.68	4276.11	4236.49	5217.9	2210.87	2051.72	1331.13	3014.75	2484.83	1575.53	2598.49	2319.83
Diphthine methyltransferase	Dph7	3283.18	3628.09	11031.3	8667.28	6484.74	2828.65	9605.05	7776.22	2429.32	1401.35	1143.4	1646.99	5524.28	429.865	8381.25	7201.16
Dolichol-phosphate mannosyltransferase subunit 1	Dpm1	54437.4	71303.9	59773.7	57020.9	67532.7	84153.8	75170.5	66832.5	25188.1	28870.6	25362	34085.8	46184.8	51162.2	53578.1	62126.5
Dolichol-phosphate mannosyltransferase subunit 3	Dpm3	6380.54	0	7982.46	13849.7	13017.2	0	8856.54	7905.19	4837.36	993.54	3744.16	7209.8	4278.57	4827.6	5112.02	333.097
Dipeptidyl peptidase 3	Dpp3	79388.6	76750.2	92279.4	120503	102707	69219.1	82138.5	92424.6	59695.4	43277.2	52477	47139.3	50932.9	58997.8	55077.3	46615.9
Dipeptidyl peptidase 4	Dpp4	55133.6	34373.2	49172.3	58729.9	35468.8	41347.9	32655.4	37730.6	18152	17316.6	13956.4	22391.1	31008.4	32796.4	39374.6	43058.6
Dipeptidyl peptidase 2	Dpp7	945.32	1021.69	1145.85	1046.74	1171.43	632.837	1152.95	1067.66	622.534	628.079	548.387	991.296	700.956	527.816	780.563	833.293
Dipeptidyl peptidase 8	Dpp8	1872.77	2875.19	1958.45	2087.48	2792.15	2486.31	2574.08	2768.31	1460.91	649.373	722.396	1573.09	1228.93	1013.37	1056.65	935.846
Dipeptidyl peptidase 9	Dpp9	12543.9	17889.2	13044	14843.6	15254	16544.3	14805.1	14831.7	8332.96	7575.33	7930.85	9887.39	8301.69	8882.3	8640.52	8758.32
Probable C-mannosyltransferase DPY19L1	Dpy19l1	13355.5	6285.36	21862	19696.3	10850.3	5499.76	7147.28	7990.87	2575.75	1789.57	2394.19	2541.8	18602.1	16480.5	24758.7	24630.6
Probable C-mannosyltransferase DPY19L3	Dpy19l3	120.2	0	195.715	56.1012	63.0317	0	128.122	0	0	0	0	62.6621	111.228	99.2202	132.052	106.105
Protein dpy-30 homolog	Dpy30	1377.96	2623.94	6972.81	9259.4	820.581	5694.78	445.113	2340.86	1574.58	2327.63	1231.34	2743.87	2003.33	2071.04	1494.77	2391.29
Dihydropyrimidinase-related protein 2	Dpysl2	381958	468443	407196	436483	404195	484645	432124	385824	190152	201446	196663	265065	247262	246587	287478	275126
Dihydropyrimidinase-related protein 4	Dpysl4	16438.7	23257	449.885	705.463	16625.2	25578	1172.24	14996.2	5483.64	3853.32	5666	6503.99	10207.7	9968.61	11834.5	13362.6
Protein Dr1	Dr1	25999.2	40823.9	29759	37601.2	38263.1	37541.2	26974.1	38136.9	23899	24694.6	22221	28432.8	17224.3	19195.4	20796.6	21912.3
Dr1-associated corepressor	Drap1	19994.9	28112.2	24117	29001.9	27929.7	30078.9	30750.2	25405.5	10448.6	11330.1	10691.4	12651.9	16434.6	18200.8	16930.9	15777
Developmentally-regulated GTP-binding protein 1	Drg1	174985	360936	204846	151342	292542	356367	243804	279477	221811	291783	248891	182147	324470	319873	376333	378547
Developmentally-regulated GTP-binding protein 2	Drg2	99574.9	128521	103587	102308	95019	121814	101829	92047.8	49816.1	47968.6	45254.5	55506.7	73589.7	73413	84063.6	89933.7
Ribonuclease 3	Drosha	1800.29	1197.47	2179.3	1711.48	1373.15	908.405	1864.79	470.841	294.584	260.295	185.816	366.181	1570.69	1294.98	1169.89	662.503
Sister chromatid cohesion protein DCC1	DSCC1	6186.1	11342.6	7452.3	9319.23	6559.3	8550.89	4801.67	5387.47	5280.7	5280.67	4646.9	6975.65	4571.49	4283.99	5859.39	5831.99
Kinetochore-associated protein DSN1 homolog	Dsn1	4324.76	4659.88	3814.23	5103.39	4375.09	3801.06	4746.68	3630.13	1558.84	1590.87	1645.63	1839.56	2107.12	1806.81	1812.3	1979.8
Desmoplakin	Dsp	329.634	1584.44	497.864	726.76	451.219	211.435	453.828	290.805	544.386	678.941	922.785	777.415	151.17	197.078	228.807	241.847
Isoform 3 of Dystonin	Dst	0	0	0	0	27.0015	0	0	41.2982	29.7621	29.474	27.6768	37.8038	0	0	0	0
Destrin	Dstn	67127.3	100187	71868.4	79747.9	72179.7	99130.2	94989.3	84228.3	59513.4	74572.4	43779	86675.4	60516.8	49969.5	63759.8	63914.1
D-aminoacyl-tRNA deacylase 1	Dtd1	16947.5	17557.7	13103	17390.2	18273.7	14368.8	15922.6	15763.8	7222.18	7847.01	7525.06	10468.2	9006.16	9983.94	9717.12	8777.87
D-aminoacyl-tRNA deacylase 2	Dtd2	9326.52	12540.4	10914.4	10053.2	7214.9	9713.83	8841.91	6767.39	3408.26	2941.77	3916.53	5103.96	3455.6	5972.39	7824.2	7451.04
Denticleless protein homolog;Isoform 2 of Denticleless protein homolog	Dtl	1868.02	241.512	1552.63	2194.59	940.012	238.912	1331.99	842.771	280.232	0	105.122	258.707	551.641	32.2643	530.797	13.1062
Dystrobrevin beta;Isoform 2 of Dystrobrevin beta	Dtnb	59.8771	0	58.6161	74.3288	0	0	54.255	0	0	0	0	2.93822	33.6651	31.583	23.5289	0
E3 ubiquitin-protein ligase DTX3L	Dtx3l	9520.82	13985.8	10680.7	12947.4	9406.46	13379.1	10729	9518.23	5682.66	5203.58	5054.93	6999.89	7335.39	7289.22	7431.68	7148.06
Thymidylate kinase	Dtymk	60668.7	69738	61914	102993	60180.8	63063.8	66220.5	64167.5	44195.7	42193	31537.4	46534	49685.3	47231.7	46892.7	54376.9
tRNA-dihydrouridine(16/17) synthase [NAD(P)(+)]-like	Dus1l	1085.9	1841.41	1448.9	1661.53	1193.99	1770.82	1250.31	856.112	171.473	212.454	90.7136	152.082	287.539	156.374	437.213	130.394
tRNA-dihydrouridine(20) synthase [NAD(P)+]-like	Dus2	3091.08	3582.27	4178.31	3775.11	3113.59	3650.27	2622.54	2169.8	938.823	676.477	889.226	1063.59	1270.21	1496.59	1222.05	1267.3
tRNA-dihydrouridine(47) synthase [NAD(P)(+)]-like	Dus3l	15822.8	18798.5	16215.1	18293.9	16346.6	14082.2	13602.9	14764.3	8550.58	7178.1	7232.41	14811.5	10652.4	10053.8	11979.8	12334.1
tRNA-dihydrouridine(20a/20b) synthase [NAD(P)+]-like	Dus4l	0	336.544	312.867	534.94	643.396	284.528	547.916	589.419	0	296.318	0	356.777	385.323	265.085	406.538	343.917
Dual specificity protein phosphatase 10	Dusp10	0	45.8837	30.6925	0	26.0096	32.8455	0	13.4591	0	0	0	0	0	0	0	14.2865
RNA/RNP complex-1-interacting phosphatase	Dusp11	4018.75	5272.26	4118.08	3445.92	2769.53	3093.07	3669.56	2704.71	391.545	407.945	313.59	369.813	1158.58	518.094	455.893	793.064
Dual specificity protein phosphatase 12	Dusp12	5613.59	7111.72	6321.62	6581.86	3058.82	3498.35	4720.59	3299.54	1003.53	1355.18	946.727	2661.64	2717.38	3300.39	4578.24	5229.75
Dual specificity protein phosphatase 14	Dusp14	481.993	1015.64	657.217	1295.05	373.429	659.647	811.923	738.536	245.989	247.353	0	467.411	477.827	407.917	608.598	645.384
Dual specificity protein phosphatase 19	Dusp19	2385.45	5488.24	3470.97	767.832	3194.75	2184.21	2989.93	2495.52	0	0	0	0	2559.52	1704.04	2207.3	2337.44
Dual specificity protein phosphatase 22;Isoform 2 of Dual specificity protein phosphatase 22	Dusp22	717.057	1304.35	848.26	741.238	711.415	795.675	546.518	800.457	0	680.308	0	1027.06	0	0	286.16	328.594
Dual specificity protein phosphatase 3	Dusp3	4894.9	8418.72	7041.75	3488.97	3045.5	4794.09	4893.86	4194.01	5589.52	4336.53	2766.38	8748.53	1747.34	2897.18	3992	4027.47
Dual specificity protein phosphatase	Dusp5	1447.02	2449.44	1352.78	1101.59	696.197	2259.04	743.425	218.227	15.4701	33.2773	70.493	0	897.274	781.621	1229.25	887.048
Deoxyuridine 5'-triphosphate nucleotidohydrolase	Dut	864908	1080460	1003480	996909	739133	770359	778718	653719	384064	422474	319229	455961	437518	347427	483820	392720
Segment polarity protein dishevelled homolog DVL-1	Dvl1	0	86.801	53.7909	5.71472	0	63.5813	61.341	0	0	0	0	0	4.75468	0	0	0
Segment polarity protein dishevelled homolog DVL-2	Dvl2	3974.06	4857.74	4052.06	4798.23	4015.54	3612.39	4527.56	3510.2	1688.6	1499.27	1506.92	1784.85	2963.17	2488.55	2886.95	2822.51
Decapping and exoribonuclease protein	Dxo	1774.04	1453.91	2178.48	1640.03	2142.71	1699.99	3310.04	1696.72	532.868	836.818	928.843	1348.66	1146.19	1703.71	1707.87	1279.22
Dymeclin	Dym	3062.53	2275.94	3340.66	2287.42	1551.22	1530.07	2739.49	962.775	475.948	514.228	463.628	578.203	1218.55	1563.73	579.66	1389.64
Cytoplasmic dynein 1 heavy chain 1	Dync1h1	68104.1	83439	76167.2	79959.6	73622.1	78272.4	76035	72552.2	40432.7	49487.7	40072.1	52230.3	59054.4	55795.1	66770.8	63534
Cytoplasmic dynein 1 intermediate chain 2	Dync1i2	17834.3	14557.2	19243.7	21987.2	23778.1	16992.4	21573.5	24830.6	13027	14271.8	13790.1	18358.4	13372	15898.1	16150.7	12769.2
Cytoplasmic dynein 1 light intermediate chain 1	Dync1li1	72621.8	89973.4	85766.1	76812.5	64366.6	91550.8	75350	62569.1	30575.9	36046.6	31305.5	41586.1	53543	55187.6	65688.2	61674.6
Cytoplasmic dynein 1 light intermediate chain 2	Dync1li2	44667.6	72081.7	51227.8	53148.9	47526.4	16815.9	56547.4	46498.4	27566.1	37016.7	26354.3	31993.6	43012.3	41870.5	50935.3	57018.5
Cytoplasmic dynein 2 light intermediate chain 1	Dync2li1	0	0	0	0	0	0	0	0	820.856	1190.61	465.929	1931.79	0	0	0	0
Dynein light chain 1, cytoplasmic	Dynll1	254473	562671	321820	407304	243635	402424	263420	208946	181714	217044	141884	248641	183198	147149	234313	205909
Dynein light chain 2, cytoplasmic	Dynll2	53253.7	13661.5	47362	69275	48129.9	10665.8	41791	41141.9	36493	43482	24822.4	45446.1	31828.6	27231.6	31455.2	16865.2
Dynein light chain roadblock-type 1	Dynlrb1	68729.9	90584	68061.7	90527.3	53773.2	62702.2	48147.9	37643.5	20521.2	17731.7	15301.1	32031.7	26609.8	25120.1	29882.8	30787.5
Dynein light chain Tctex-type 1	Dynlt1	28371.6	43053.3	37023.5	34134.5	31745.6	49382.9	33433.9	28170.8	10229.4	12685.3	8189.91	14459.3	19833.3	18749.2	23651	27533.6
Dual specificity tyrosine-phosphorylation-regulated kinase 1A	Dyrk1a	3573.94	4143.15	8777.67	3840.88	6350.39	8982.11	7698.04	6262.07	1667.98	1991.14	1004.5	1402.49	6497.04	3451.56	7620.45	7146.61
E3 ubiquitin-protein ligase DZIP3;Isoform 2 of E3 ubiquitin-protein ligase DZIP3	Dzip3	21.8726	35.8384	10.1297	94.811	14.8438	66.5303	17.5988	14.481	0	0	0	0	8.45196	7.00025	0	0
Transcription factor E2F2	E2f2	122.734	0	0	158.769	99.0362	232.14	107.004	75.024	0	50.4615	0	44.2428	84.7401	0	94.8877	111.147
Transcription factor E2F3	E2f3	68.7864	100.195	79.8293	66.0712	46.6539	80.9524	51.4102	15.2053	91.1548	16.8574	11.0835	37.2243	29.9243	36.5396	41.621	52.5796
Transcription factor E2F4	E2f4	42671.8	47540.7	44742.6	38098.1	26318	32471.6	30576.8	24790.7	5508.06	7844.52	8597.15	12221.4	19118.9	18070.4	22707.8	21372.5
Transcription factor E2F8	E2f8	436.89	644.837	117.959	612.05	455.474	703.333	591.743	417.602	112.209	0	51.5269	49.3852	269.266	0	3.04655	0
Transcription factor E4F1;Isoform 2 of Transcription factor E4F1;Isoform 3 of Transcription factor E4F1;Isoform 5 of Transcription factor E4F1	E4f1	15.9777	0	42.0719	12.8417	36.4635	0	22.0323	48.349	0	0	0	0	29.989	20.3339	44.5934	42.9557
ELL-associated factor 1	Eaf1	1645.48	2187.62	2053.01	1985.84	2972.63	2525.83	2302.24	2272.4	752.881	1074.33	602.205	1198.09	703.538	790.719	1119.34	846.105
E2F-associated phosphoprotein	Eapp	1086.31	1789.49	1368.44	1216.92	890.285	748.342	1147.52	921.282	744.303	652.756	584.38	1086.15	1163.69	212.478	989.626	797.062
Probable glutamate--tRNA ligase, mitochondrial	Ears2	55661.2	45437	64844.4	56723.5	50646.7	29148.2	52496.9	50499.7	49341	5168.62	46270.1	57170.7	60812.1	54423.8	68939.9	82733.7
Receptor-binding cancer antigen expressed on SiSo cells	Ebag9	645.465	1447.84	734.068	776.537	864.136	1135.82	603.665	546.79	205.698	93.3105	0	310.256	397.425	532.052	635.365	567.207
Probable rRNA-processing protein EBP2	Ebna1bp2	98330.4	154509	74233.2	93007.2	92326.4	69908	92973.5	76761.5	71091.3	59927.2	59793.2	81684.9	62976.6	53611	104440	103759
3-beta-hydroxysteroid-Delta(8),Delta(7)-isomerase	Ebp	137204	155006	124787	149003	125751	170981	134609	122853	60170.3	58069.9	57258	81527.7	115578	109853	106605	105274
Protein ecdysoneless homolog	Ecd	6700.4	9129.7	7002.17	7738.8	5829.23	5800.53	6306.02	7404.77	1825.59	1485.69	1434.04	2543.16	2137.46	1738.2	2056.59	2195.14
Endothelin-converting enzyme 1;Isoform A of Endothelin-converting enzyme 1;Isoform C of Endothelin-converting enzyme 1;Isoform D of Endothelin-converting enzyme 1	Ece1	483.26	524.453	515.3	487.56	847.743	248.61	552.298	407.621	0	0	51.6378	0	0	0	70.7905	76.8587
Delta(3,5)-Delta(2,4)-dienoyl-CoA isomerase, mitochondrial	Ech1	18071.2	18748.4	47132.2	28212.3	34482.2	30641.7	42120.7	32325.9	10381	9550.41	8421.7	14758.5	27955.5	22699.4	19457.5	13582.1
Ethylmalonyl-CoA decarboxylase;Isoform 2 of Ethylmalonyl-CoA decarboxylase	Echdc1	2897.6	2991.43	2694.12	3170.77	4306.66	3744.21	4789.74	2533.87	1344.98	1150.31	1718.51	1895.84	1593.34	1829.65	2452.27	1782.68
Enoyl-CoA hydratase, mitochondrial	Echs1	36936.7	61014.4	46687.5	55724.7	52598.6	66689.9	71239.5	47880.5	27258.9	30740.9	24057.5	37898.9	39383.2	50382.2	40891.4	41973.2
Enoyl-CoA delta isomerase 1, mitochondrial	Eci1	51891.9	63652	58549.4	54232	53352	69244	63350.8	51216.3	38807.2	41337.7	36311.8	46878.8	50302.2	45548.8	53112	50540.1
Enoyl-CoA delta isomerase 2;Isoform 2 of Enoyl-CoA delta isomerase 2	Eci2	26099.5	24864.8	27853.4	18999.1	13929.3	36019.5	20755.1	13002.3	5578.22	5208.01	5982.84	6901.04	18523.1	14393.9	21251.3	21308.3
Proteasome adapter and scaffold protein ECM29	Ecpas	41816.5	57873.1	45852.5	48403.3	44650.2	57457.7	46006.4	41635.4	33140.9	30902	26426.5	38663.1	40498.9	37875.3	45347.6	48371.5
Evolutionarily conserved signaling intermediate in Toll pathway, mitochondrial	Ecsit	7513.5	4090.88	7707.25	7716.73	9505.32	5063.49	8833.73	8494.35	4198.08	4410.93	3792.34	4792.96	5558.04	4645.72	5580.24	4085.54
Protein ECT2;Isoform 2 of Protein ECT2	Ect2	4541.31	5849.42	5805.37	7818.47	2843.01	3828.17	2688.06	2802	550.228	650.681	429.994	852.496	1505.72	1247.12	1628.58	1425.44
Ectodysplasin-A receptor-associated adapter protein	Edaradd	297.019	661.546	469.885	469.958	34.65	84.176	342.389	40.5166	18.1356	124.731	0	15.4893	29.3495	45.5105	199.784	0
Enhancer of mRNA-decapping protein 3	Edc3	19173.7	31795.5	22609.2	23678.2	17638.2	30270.2	20407.6	15070.1	17896.6	19779.1	11894.3	22790.4	12698.3	11957.6	15193.2	17627.6
Enhancer of mRNA-decapping protein 4	Edc4	29549.1	33370.8	28279.1	49625.8	46957.9	29832.8	30471.3	48878.6	25234.7	26821.3	24230.5	32820.2	21798.3	24412.1	24360	23093
Isoform 2 of Enhancer of mRNA-decapping protein 4	Edc4	166.624	362.648	236.379	308.446	199.783	374.946	200.613	368.721	150.802	286.975	200.712	360.763	117.649	103.724	153.015	109.17
ER degradation-enhancing alpha-mannosidase-like protein 1	Edem1	0	1175.37	4397.22	430.013	474.247	401.317	3198.21	246.697	1214.45	1923.23	414.759	674.057	505.96	641.437	765.795	923.265
ER degradation-enhancing alpha-mannosidase-like protein 2	Edem2	441.088	1433.23	1053.93	1468.31	577.696	905.64	1283.63	630.148	83.1562	117.101	51.7323	79.9847	579.076	234.981	265.237	453.413
ER degradation-enhancing alpha-mannosidase-like protein 3	Edem3	643.51	1389.93	700.25	834.517	993.216	1073.64	675.989	1322.83	660.181	593.792	722.322	716.757	584.764	540.718	628.259	1048.96
Endothelial differentiation-related factor 1	Edf1	122309	175420	99871.8	113367	81798	121558	92209	84068.2	56169.8	56802.8	51011.4	63673.9	55187.2	52257.6	55075.4	56378.7
Erythroid differentiation-related factor 1	Edrf1	160.787	506.219	209.483	170.129	81.0311	307.334	112.702	61.5397	16.3512	23.2766	5.50437	14.0483	55.3377	49.2097	64.9552	74.7271
Early endosome antigen 1	Eea1	11112	20706.8	13487.6	14735.4	8441.48	8311.95	11909.4	7616.73	7823.51	3986.42	5647.88	9707.68	9207.85	11066	13585.1	13295.9
Isoform 2 of Polycomb protein EED	Eed	41854.5	51026.7	45294.8	41558.4	33517.2	41773.8	39907	33693.8	16638.3	18545.2	13333.1	22314.4	28376.1	24512.3	30499.4	28295.7
Elongation factor 1-alpha 1	Eef1a1	4135850	5944000	4682620	4268170	4206270	5645140	4255550	4499700	2387380	2792730	2262870	3241270	3137320	3188790	3648040	3680580
Elongation factor 1-alpha 2	Eef1a2	6187190	7364070	5771140	6108500	6045080	6064130	5906350	5753600	4255760	4609140	4337890	5206930	4782690	5077060	4857810	5126310
EEF1A lysine methyltransferase 1	Eef1akmt1	10720.7	14733.9	9018.54	9184.31	7896.5	8828.48	7485.85	8199.9	4411.15	5972.99	2419.52	8247.74	4717.92	4148.33	5137.84	4564.09
EEF1A lysine methyltransferase 2	Eef1akmt2	5784.55	1460.89	7104.4	4853.4	5777.16	2896.88	6971.39	5699.75	2504.23	2984.62	2284.39	2642.45	4252.24	4606.52	4933.2	3575.27
EEF1A lysine methyltransferase 4	Eef1akmt4	14139.3	18747.2	15068.7	15973.4	9474.96	16942	12688.9	7435.32	3175.45	2877.37	2586.71	3869.67	8782.89	7769.22	7745.72	6877.26
eEF1A lysine and N-terminal methyltransferase	EEF1AKNMT	15768.3	20740.1	16046.9	17299.4	11770.4	14936.9	12213.1	9111.59	9956.94	10276.5	7031.71	12173.2	14919.2	13127.9	17893.7	17112.7
Elongation factor 1-beta	Eef1b	808223	1127810	830517	871328	643719	954064	758471	627626	408527	457837	426842	593938	535833	568196	655432	603918
Elongation factor 1-delta	Eef1d	1147700	1599630	1207120	1278950	1083380	1320750	1174430	1006210	582099	615003	594848	762824	869855	910942	1049100	1005690
Isoform 2 of Elongation factor 1-delta	Eef1d	20031.5	32566.9	21969.8	15368.9	14344.5	20740.4	16457.8	10765.3	13796.4	13378.3	14589.1	17574.9	13094.9	12616.3	19529.7	24437.6
Eukaryotic translation elongation factor 1 epsilon-1	Eef1e1	65978.9	86441.5	65852.3	90962.4	97118.1	71843.4	90309.4	92038.6	50618.4	57636.2	45464.3	63791.4	52904.7	65808	56355.2	61375.4
Elongation factor 1-gamma	Eef1g	1532200	2056650	1619660	1569840	1409450	1618000	1484560	1363440	910320	1025500	849920	1226340	1238170	1211540	1457150	1338090
Elongation factor 2	Eef2	3026570	3529350	3363350	3305430	2810060	2795930	2981100	2616580	1687440	1894960	1609480	2302900	2472520	2416750	3037050	2744970
Eukaryotic elongation factor 2 kinase	Eef2k	1121.21	913.372	1831.5	2038.19	1449.32	1073.27	2291.44	1328.04	570.915	514.236	1107.33	773.813	259.589	644.67	430.153	579.619
Protein-lysine N-methyltransferase EEF2KMT;Isoform 3 of Protein-lysine N-methyltransferase EEF2KMT	Eef2kmt	1188.3	2306.76	1423.78	1828.99	948.245	1648.93	957.415	953.842	288.45	201.75	121.337	190.902	539.037	725.554	951.27	1245.55
Selenocysteine-specific elongation factor	Eefsec	17059.4	21467.4	18466.2	18386.2	22505.6	23546.6	23191.9	22920.1	11945.6	11683.4	10476.7	12395.2	17540.3	16596	17193.7	18899
EF-hand domain-containing protein D2	Efhd2	168098	144603	197982	181252	142500	122374	140724	142904	82414.5	87477.4	92387.5	104790	103919	114633	124476	108409
Elongation factor-like GTPase 1	Efl1	13377.8	19467.3	15459.6	15723.8	13954.1	13891.2	14774.3	12847.8	10862	12192.2	10286.3	14318.3	14168.2	12847.5	14433.9	13566.7
Protein EFR3 homolog A;Isoform 2 of Protein EFR3 homolog A	Efr3a	6355.82	100854	180506	150671	4515.36	5884.34	6903.96	4428.43	17828.4	43646.2	1809.29	18435.7	12215.9	46560.7	63920.6	68287
116 kDa U5 small nuclear ribonucleoprotein component	Eftud2	171080	220756	172174	222671	205796	172798	182874	190968	138369	141365	125952	182625	124513	139815	132700	124365
Egl nine homolog 1	Egln1	7897.46	7974.5	5866.55	11339.6	12906.3	7905.22	9813.11	10754.5	10318.3	7807.66	8639	12063.1	8534.83	7195.54	4944.48	5319.66
Early growth response protein 3	Egr3	1701.49	0	1657.23	801.637	0.330176	582.293	0	0	0	656.647	0	0	1282.27	1039.46	0	0
EH domain-binding protein 1-like protein 1	Ehbp1l1	1031.33	1332.06	1360.22	1252.23	724.764	1163.42	965.088	767.088	281.963	223.316	370.5	418.408	412.396	717.653	773.9	695.366
EH domain-containing protein 1	Ehd1	72339.6	92461.8	98033.4	75576	68932	105201	73263.6	65463.1	33893.3	33222	36881.5	43831	54822.6	58304	62932.9	65003.8
EH domain-containing protein 3	Ehd3	83791.5	84095.1	86197.7	63929.8	67383.4	41366.1	65830	80623.1	34264.1	23006.7	26442.9	31398.5	72617.4	74662.7	80220.2	83468.2
EH domain-containing protein 4	Ehd4	35923.5	43726.7	39213.2	39436.7	33780.2	39080.3	33331.7	33586.3	21120.2	19421.2	18731.7	25083.7	26629.9	23998.3	28827.1	28456.4
Peroxisomal bifunctional enzyme	Ehhadh	3195.13	4945.68	3166.1	3191.01	3732.94	4782.23	3876.65	3841.94	1765.86	1509.19	1446.18	2433.71	3489.7	3181.02	3350.64	3573.37
Histone-lysine N-methyltransferase EHMT1	Ehmt1	3619.19	2334.84	3150.68	3727.03	3753.31	2032.52	3547.63	3276.91	1248.59	1055.81	926.235	1420.42	1941.5	1226.2	899.308	974.98
Isoform 2 of Histone-lysine N-methyltransferase EHMT2	Ehmt2	3535.88	4824.33	3073.61	4459.42	3159.87	3251.33	3106.99	2810.5	964.206	1019.94	961.963	1502.59	1711	1740.13	1976.56	1663.65
Etoposide-induced protein 2.4	Ei24	5913.99	8032.16	6649.58	8196.43	5823.73	8596.71	7117.64	7273.19	3363.3	3912.44	2816.38	4810.68	4686.56	5059.17	5912.86	5974.16
Eukaryotic translation initiation factor 1	Eif1	405310	576239	389534	446876	372287	478226	396032	298840	66534.5	69223.7	67926.5	102048	65921.1	62463.5	78661.4	66206.8
Eukaryotic translation initiation factor 1A	Eif1a	86020.4	50319	95058.7	126517	161404	50491.9	100451	142614	87830.1	89232.4	81730.6	100240	58677.2	66654	73239.9	65771.6
Probable RNA-binding protein EIF1AD	Eif1ad	30664.9	61033.9	36818.2	28116.6	28872.5	55749.1	32036	20311.6	7498.39	6304.62	3702.54	4917.26	11430.8	8423.67	20609.7	23221.4
Eukaryotic translation initiation factor 1A, X-chromosomal	Eif1ax	66200.4	90056.7	79202.9	79639.5	66066.4	85285.6	77567.3	58381.8	29620.2	26429.1	23145.6	30706.7	42481.5	39951.4	64641	57312.3
Eukaryotic translation initiation factor 1b	Eif1b	7273.44	10423.2	7702.69	7831.32	5683.75	8658.87	5701.45	5543.52	4650.03	5311.92	2951.94	4358.63	3201.41	3504.16	4614.26	4423.63
Eukaryotic translation initiation factor 2A	Eif2a	107026	95205.6	110290	116702	92270.8	70015.7	104537	88944	62506.7	62412	56827.5	79578.3	88848.8	78778.5	91386.5	75943.2
Interferon-induced, double-stranded RNA-activated protein kinase	Eif2ak2	8024.72	9924.68	8306.79	8914	7856.72	8727.34	8948.99	7918.58	4409.13	3825.13	4227.39	4690.43	6069.07	6442.74	5522.65	5476.08
Eukaryotic translation initiation factor 2-alpha kinase 3	Eif2ak3	1694.23	1301.55	1690.88	2155.76	2195.98	1043.16	1811.69	1780.79	1048.47	649.12	827.59	1206.87	1753.76	1847.93	1984.85	1356.06
eIF-2-alpha kinase GCN2;Isoform 2 of eIF-2-alpha kinase GCN2;Isoform 3 of eIF-2-alpha kinase GCN2	Eif2ak4	308.602	277.443	572.799	206.498	484.201	681.263	548.419	451.582	691.353	0	723.234	166.36	537.52	149.166	145.855	92.0288
Translation initiation factor eIF-2B subunit alpha	Eif2b1	36358.6	40551.6	33646.5	47476.2	40122	38047.7	37098.9	42583.9	30078.8	30778.7	26128.2	39178.9	29930.2	29636.8	28598.5	30206.4
Translation initiation factor eIF-2B subunit beta	Eif2b2	48490.5	50328.8	46867.4	49364.4	42131.1	46984.6	38169.2	38638.2	26872.3	26375.6	20159.7	29850.8	39134.8	32956	37181.8	29059.6
Eukaryotic translation initiation factor 2B, subunit 3	Eif2b3	49426.7	58799.8	46832.9	54927.1	54495.8	45833.4	51601.8	49184.5	42522.5	28913.6	41228.6	34928	42851.9	39331.5	43546.5	44007.7
Translation initiation factor eIF-2B subunit delta	Eif2b4	58987.3	102045	66167.3	62019.9	56464.3	86531	66570	52713	34585.7	36478.6	31635.8	43249	58603.5	46590.9	62994.5	62445.1
Translation initiation factor eIF-2B subunit epsilon	Eif2b5	25907.5	31888.6	30947.3	45557	36740.8	32312.6	31521.3	39694.5	44605.8	15777.1	15670.1	19892.1	26619.2	27047	23596.9	25381.6
Eukaryotic translation initiation factor 2D	Eif2d	23228	33483.3	23454.3	24093.4	21178.1	28379.3	20126.9	17962.9	9678.82	11209.6	8808.29	13658.3	18478.8	15960.5	22312.9	23397.7
Eukaryotic translation initiation factor 2 subunit 1	Eif2s1	550436	557134	601175	618913	568298	459018	592107	539751	335296	350651	285497	428759	443571	406523	489658	449869
Eukaryotic translation initiation factor 2 subunit 2	Eif2s2	270338	461617	300497	276445	302400	380856	300142	306462	182397	187602	158415	232655	206486	190314	247915	258931
Eukaryotic translation initiation factor 2 subunit 3, X-linked	Eif2s3x	127309	140342	150485	136237	125827	112050	139595	132212	69820.1	83338.7	66871.5	90980.3	108639	97089.3	141386	133221
Eukaryotic translation initiation factor 2 subunit 3, Y-linked	Eif2s3y	265930	359323	279332	292992	293483	295478	299462	267800	181804	194404	157622	239880	244026	199608	276268	249175
Eukaryotic translation initiation factor 3 subunit A	Eif3a	244338	310640	263417	282618	242308	248356	239297	228389	144016	155240	136833	194754	180012	171649	199000	176900
Eukaryotic translation initiation factor 3 subunit B	Eif3b	307371	347436	339040	316500	271063	282939	313099	268453	125907	178084	118989	154627	217179	194986	251195	214805
Eukaryotic translation initiation factor 3 subunit C	Eif3c	213228	279633	223322	229133	204459	229676	220007	178608	116179	127282	109901	146704	156534	145279	167524	163349
Eukaryotic translation initiation factor 3 subunit D	Eif3d	163895	191073	175987	197093	163679	158036	164692	152743	114929	127443	103109	150964	128341	121598	139159	123598
Eukaryotic translation initiation factor 3 subunit E	Eif3e	306009	345388	309146	338634	292860	277089	296084	279414	133191	146519	115245	159801	210906	209147	217441	212262
Eukaryotic translation initiation factor 3 subunit F	Eif3f	222985	309951	228095	262576	242134	292612	200206	168057	131134	136335	113538	180592	157552	146953	186816	182969
Eukaryotic translation initiation factor 3 subunit G	Eif3g	208464	268894	198060	221343	175965	239535	209796	164193	107217	114193	88411.7	135813	119153	130958	136110	136381
Eukaryotic translation initiation factor 3 subunit H	Eif3h	188911	191615	196893	216075	193030	165491	192023	201077	142035	113568	142981	295838	152500	148081	134341	122252
Eukaryotic translation initiation factor 3 subunit I	Eif3i	264454	227610	258130	270648	285830	270727	293346	256762	147865	152697	133925	185816	198935	180844	193013	147655
Eukaryotic translation initiation factor 3 subunit J-A	Eif3j1	126880	182289	134557	147128	151036	174386	173164	156145	71540.9	75244.9	69251.2	96284	104770	98294.9	116706	107147
Eukaryotic translation initiation factor 3 subunit K	Eif3k	175214	237412	161503	201233	169303	191914	144352	101491	80517.4	86843.8	61241.8	93250.8	95001.6	95272.8	118664	117399
Eukaryotic translation initiation factor 3 subunit L	Eif3l	208215	237740	224820	209300	189017	195929	197750	187252	107634	122537	99600.3	143951	132965	128023	158303	137457
Eukaryotic translation initiation factor 3 subunit M	Eif3m	203390	363547	251647	223733	142732	282763	167415	142125	81988.5	111886	68545.9	122724	132122	149610	178179	158376
Eukaryotic initiation factor 4A-I	Eif4a1	3437380	3854340	3756540	3469190	3091790	3033200	3477740	2855820	1607140	1619370	1487740	2050580	2484610	2180290	2609620	2785050
Eukaryotic initiation factor 4A-II;Isoform 2 of Eukaryotic initiation factor 4A-II	Eif4a2	10375.7	18378.7	10658.1	13321.7	14394.1	21481.6	18683.1	13663.4	5349.1	4740.22	5101.87	7028.39	7183.35	5787.9	8251.35	8726.18
Eukaryotic initiation factor 4A-III	Eif4a3	396366	310169	390091	375779	383985	259642	410333	381287	221099	241841	207649	287141	327424	305721	330470	341001
Eukaryotic translation initiation factor 4B	Eif4b	152383	145163	156107	145839	108942	103859	116280	106025	72166.5	77550.6	77050.8	96933.4	97555.1	90927	118452	85067
Eukaryotic translation initiation factor 4E	Eif4e	140460	151548	151705	190843	158411	131909	162220	148263	91044.5	100036	87267.4	124029	103409	119426	118972	100836
Eukaryotic translation initiation factor 4E type 2	Eif4e2	19947.7	23055.3	21739.8	20566.6	16874.1	11844.6	17179.4	17047	4479.06	4261.23	7223.25	6058.32	13886.7	11292.1	14227.9	11876
Eukaryotic translation initiation factor 4E type 3	Eif4e3	29542.4	50598.5	27918.9	48805.5	32031.1	33552.7	36512.7	34509	22144.5	18577	17985.2	35706.6	37398.2	28745.8	38616.3	29924
Eukaryotic translation initiation factor 4E transporter	Eif4enif1	4485.94	5446.98	4670.63	5450.6	4260.9	3759.01	4302.09	4453.03	3937.29	3251.15	2587.97	3073.54	2509.06	2644.38	2828.22	2321.25
Eukaryotic translation initiation factor 4 gamma 1	Eif4g1	111323	151919	116615	126388	98258	116999	103263	94200.6	49179.1	51303.1	46774.1	62823.7	68622.3	71658.1	80871.2	74858.8
Eukaryotic translation initiation factor 4 gamma 2	Eif4g2	98075	120830	105303	113016	100588	107474	98629.7	92143.9	53766.3	52325.2	49131.2	68971	80619.8	76778.6	80829.2	79522.5
Isoform 2 of Eukaryotic translation initiation factor 4 gamma 2	Eif4g2	159.768	204.909	163.209	83.22	128.895	308.484	122.729	101.101	65.1923	0	0	0	133.689	160.097	216.38	230.048
Isoform 2 of Eukaryotic translation initiation factor 4 gamma 3;Isoform 4 of Eukaryotic translation initiation factor 4 gamma 3	Eif4g3	17119.8	16487.2	22050.9	21676.3	23566.9	13420.8	21311.2	21574.5	12883	11826.9	12398.2	14387.9	15046.9	16807.4	12458.2	11850.1
Eukaryotic translation initiation factor 4H	Eif4h	304772	284586	300613	336520	247189	209612	244115	226604	145783	164818	148820	207709	176508	196237	202518	156343
Isoform Short of Eukaryotic translation initiation factor 4H	Eif4h	2341.66	0	3125.07	3673.52	1400.44	0	704.706	556.928	0	0	0	0	0	0	0	0
Eukaryotic translation initiation factor 5	Eif5	250117	200119	236877	207639	264821	204209	329142	253109	113910	145432	107432	295734	145558	212024	116810	196153
Eukaryotic translation initiation factor 5A-1	Eif5a	3064130	4289840	3201510	3566000	3204410	4237550	3420020	2935310	2040500	2297390	1784890	2630900	2483100	2434470	2899320	2976860
Eukaryotic translation initiation factor 5B	Eif5b	44850.8	51141.3	43503.4	48263.1	40055	46075.7	46528.8	40824.1	23518.9	23804.4	20594.2	29261.7	35064.6	32580	36088.8	35562.6
Eukaryotic translation initiation factor 6	Eif6	334501	440907	378841	353217	330295	385279	359698	293738	224131	241495	173354	267641	260563	239278	331157	335452
EARP and GARP complex-interacting protein 1	Eipr1	6065.82	8495.83	7671.95	8091.66	9841.31	8851.19	11260.6	10521.6	3680.8	3141.52	2685.07	4814	7247.63	5476.95	6257.89	7225.31
Zinc phosphodiesterase ELAC protein 2;Isoform 2 of Zinc phosphodiesterase ELAC protein 2	Elac2	33073.6	53582.1	40090.7	35051.8	27365.8	46415.8	38597.5	25834.9	11963.9	13995.8	11110.4	16107.8	27489.1	20513	31480.8	28630.1
ELAV-like protein 1	Elavl1	423761	410827	490856	475186	348202	341514	385222	328350	255125	262894	238739	321183	301388	267375	357234	332003
ETS-related transcription factor Elf-1	Elf1	11123.1	14706.9	12119.3	12161.9	10436.1	12320.1	9551.37	9609.76	5323.55	4471.66	5046.45	6696.33	5748.35	4627.5	5554.22	4861.41
Isoform 2 of ETS-related transcription factor Elf-2;Isoform 3 of ETS-related transcription factor Elf-2	Elf2	3873.29	2093.1	45016.3	3626.78	2981.98	803.569	3257.63	3062.83	694.462	527.803	602.679	1184.83	1736.02	40191.9	15420.2	669.69
ETS-related transcription factor Elf-4	Elf4	5772.59	3221.1	2442.01	7278.74	3571.86	2294.9	4371.35	2085.74	975.642	981.699	906.45	1491.57	711.77	557.319	1171.82	1260.37
RNA polymerase II elongation factor ELL	Ell	9353.81	7586.05	9380.42	10442.5	7304.41	5459.48	7964.68	5516.67	2673.99	2443.67	2377.1	3123.72	3852.74	3349.85	3454.36	1963.94
Engulfment and cell motility protein 1	Elmo1	93579	126091	104571	107021	102097	117086	106638	101669	68042.5	71013	62172.6	90896.5	85089.7	77569.9	94298.4	90448
Engulfment and cell motility protein 2;Isoform 2 of Engulfment and cell motility protein 2	Elmo2	8071.76	9998.04	9644.22	10665.7	6632	8411.76	6527.75	5830.72	1369.52	1329.63	1511.86	1486.91	3630.12	2514.64	2922.29	2273.32
Elongin-A	Eloa	14853.2	12375.4	15210.9	15268.3	11197.9	9566.44	14149	11073.6	7235.25	5587.05	6128.19	8870.03	6957.58	6924.28	6976.43	5605.59
Elongin-B	Elob	286462	93659.1	253017	332756	275562	69779.1	220186	206776	122673	136534	89240.6	111330	120564	106193	81483.2	38289.7
Elongin-C	Eloc	112209	183938	120472	204178	148645	155037	102083	101287	79719.3	70223.3	56668.4	113235	55740.8	55480	72820.4	80168.5
Transcription elongation factor 1 homolog	Elof1	23749	25957.3	23372.8	20801	13305.6	12776.4	12579.3	12211.3	6029.2	9352.3	4958.31	10191.7	10610.8	14426.9	20420.1	17342
Elongation of very long chain fatty acids protein 1	Elovl1	37743.9	67793.2	40713.5	40531.9	30405.8	76290.6	36723.2	29067.5	9418.96	8274.27	10309.4	12212.2	22759.3	33537.4	41224.3	48645.1
Elongation of very long chain fatty acids protein 5	Elovl5	21298.2	28968.7	23038.7	20710	17666.4	29334.6	19466.9	18401.3	3766.34	2115.29	3105.76	4503.57	11441.8	10807.1	14172.6	14608.1
Elongator complex protein 1	Elp1	23759.1	28455.8	25434.7	31824.9	28814.9	20755.2	24042.5	28578	17666	18082.4	15472.2	21161.9	20265.2	18643.9	22348.9	19588
Elongator complex protein 2	Elp2	21522.6	21186.9	23118.8	20916.6	18121.6	14980.3	22168.8	17921	7383.9	8714.31	6020.17	8820.34	12108.3	10610.1	12321.9	11367.3
Elongator complex protein 3	Elp3	27008.6	36292.2	32072.2	27792.6	26635.3	26741.2	26858	26569.7	15263.9	14822.9	13563.8	18205.3	21889.8	21434.9	25762.8	27343.8
Elongator complex protein 4	Elp4	15073.5	14394	12399.4	11418.1	9721.62	10826.1	12849.5	9912.62	5969.1	4606.23	3431.08	5417.12	9036.03	5947.91	7726.3	6963.58
Elongator complex protein 5	Elp5	11651.4	10757.6	14698.9	13450.2	10471	10766.4	14750.8	11552.6	4193.81	5396.45	5056.67	2936.23	9487.65	7770.01	5027.72	9003.54
Elongator complex protein 6	Elp6	6872.57	13583.9	5828.91	7328.24	7027.52	10482.1	7740.31	6981.81	4859.63	5962.18	2188.9	6096.47	6175.59	4885.97	7352.44	7839.59
Embigin	Emb	36486	32654.7	33458.7	40468	36481.7	31546.1	42666.9	30147.8	21804.5	25895.8	20546.7	24148.9	28364.1	26394.1	25633.2	21942.5
Isoform 2 of ER membrane protein complex subunit 1	Emc1	26829.3	33474.3	29093.8	28401.7	29142.3	31818	29662.9	28863.8	11371.3	13583.6	11354.1	14701.3	18507.1	19100.2	22852.2	21037
ER membrane protein complex subunit 10;Isoform 2 of ER membrane protein complex subunit 10	Emc10	9035.03	7251.57	8649.1	12263.2	14356	8033.02	11031.2	12995.9	9483.8	9049.43	8792.13	10496.3	6883.15	7608.35	8734.23	6469.64
ER membrane protein complex subunit 2	Emc2	30096.5	23686.6	24932.9	35383	28777.9	26048.8	30749.7	28105	14751.9	13319.1	13049.3	14396.6	20860.4	25917.7	17041.1	16946
ER membrane protein complex subunit 3	Emc3	36555.3	48496.4	41480.5	38677.2	35828	51231.2	35133.9	31349.8	7092.63	7737.7	7529.74	9562.69	27187.2	21970.5	35513.4	30644
ER membrane protein complex subunit 4	Emc4	25596.6	34326.6	25099.7	30289.4	29435	33390.3	34058.6	25964.8	17355.6	17717.6	15321.9	19123.5	19632.3	22312.3	20773	24847.9
ER membrane protein complex subunit 6	Emc6	20044.7	24301.7	19786.2	19736.2	23942.7	23109.4	27340.9	24112.3	17169.4	16953.6	15632.7	26316.9	20697.5	21077.6	18610.5	18644
ER membrane protein complex subunit 7	Emc7	46310	51290.8	49487.4	51541.3	44476.9	48191.4	44004.4	43608.2	20311.1	19222.9	19441	22954.2	36079.1	36107.1	41148.2	39273.7
ER membrane protein complex subunit 8	Emc8	36337.8	49012.2	39542.1	44255.9	37832.6	35384.8	38579.6	31139.4	21391.6	24388.1	18055.1	32144	25904.8	23607.1	30054	25294.2
Emerin	Emd	63242.5	57875.5	63689.7	64068.6	74083.9	58321.5	71269.6	57942.2	25550.3	23815.6	28510.7	37723.5	29480.3	31241.6	26759.9	20456.3
Crossover junction endonuclease EME1	Eme1	542.48	244.969	157.143	65.3824	51.9545	103.312	92.2432	35.9674	0	0	0	0	106.818	0	133.912	69.5981
Ribosomal RNA small subunit methyltransferase NEP1	Emg1	108815	137995	112552	105472	110243	116511	112641	109870	74278.9	76921.8	62681	100513	93225.6	82607.8	98040.2	101277
EMILIN-2	Emilin2	1581.28	189.942	117.824	1234	305.336	527.258	161.665	253.801	0	0	120.017	0	666.37	175.247	245.21	199.053
Echinoderm microtubule-associated protein-like 2	Eml2	10950.5	19085.3	13756.7	13733.3	17289.9	22171.1	17873.3	17791.9	7161.47	8500.33	7554.28	8308.89	8673.81	9956.87	10062.1	11392.5
Echinoderm microtubule-associated protein-like 3	Eml3	34739.7	35634.8	26841.7	38009.7	18186.4	28193.5	31287.3	17487.7	7911.12	5964.59	7408.13	10333	21613	23559.4	5722.53	5271.77
Isoform 2 of Echinoderm microtubule-associated protein-like 4	Eml4	0	55.5133	27.7897	0	0	38.1087	17.9126	0	18.8245	0	13.7695	16.0083	15.7923	19.6133	195.707	64.4853
Echinoderm microtubule-associated protein-like 4	Eml4	20210.2	29725.3	23600.5	23318.2	20198.5	24479.7	21410.8	19190.4	11100.8	11432.5	11032.6	11661.6	15266.4	14116.4	18843.5	15868
Echinoderm microtubule-associated protein-like 6	Eml6	89.1927	179.587	95.9352	108.796	136.579	162.539	65.4487	81.2917	331.517	290.255	300.784	466.935	51.2374	68.5405	123.506	103.999
Epithelial membrane protein 3	Emp3	1286.83	7573.03	901.422	0	2205.77	1765.01	2437.68	3394.13	0	0	0	0	0	0	0	0
BRCA2-interacting transcriptional repressor EMSY;Isoform 3 of BRCA2-interacting transcriptional repressor EMSY	Emsy	416.762	687.453	621.893	417.955	408.531	654.122	501.576	445.041	259.942	141.483	162.201	166.536	345.686	241.233	399.045	449.349
Isoform 2 of Protein enabled homolog;Isoform 3 of Protein enabled homolog;Isoform 6 of Protein enabled homolog	Enah	10187.9	13350	18616	10446.3	7511.87	13599	9135.44	7103.66	2832.49	1584.9	3118.08	2447.47	6070.05	4193.72	4559.67	5141.73
Endonuclease domain-containing 1 protein	Endod1	16351.3	22569.3	24155.3	18674.6	14515.2	24526.9	17027.9	14993.5	4855.08	5753.44	6549.05	4711.79	9547.48	11237	13238.3	12238.9
Endonuclease G, mitochondrial	Endog	21855	41649.9	25279.2	31843.8	20269.7	25703.3	18343.7	15434.6	10576.5	10126.4	8994.83	15539.5	14678.7	11481.6	16580.6	15676.9
Cytosolic endo-beta-N-acetylglucosaminidase	Engase	1847.83	2659.03	2218.72	1932.5	2010.31	1536.14	2114.31	2037.99	736.555	508.374	556.556	699.385	1744.04	1454.91	1733.62	1806.54
Alpha-enolase	Eno1	8404620	8618490	8366840	9945530	8442620	8841740	9688950	7814940	5351370	5614030	5302250	6949060	7535500	8256010	7991530	7096420
Gamma-enolase	Eno2	23758	19933.4	41191.1	49294.8	23727.2	29533.9	36528.8	21915.9	8196.06	6505.63	9149.53	7667.64	22093.5	20419.7	23989.5	21743.9
Beta-enolase	Eno3	580569	398114	368162	189186	555632	544522	529650	449172	337915	278485	279701	398034	396189	506448	461935	57992.4
Enolase-phosphatase E1	Enoph1	27900.4	36863.7	29142.4	26877.6	21818	32217.9	25534.9	20319.7	7793.77	10453.4	7984.21	9377.2	17352.4	18200.6	22516.5	21746.1
Bis(5'-adenosyl)-triphosphatase enpp4;Isoform 2 of Bis(5'-adenosyl)-triphosphatase enpp4	Enpp4	1761.34	2769.6	2454.2	1848.69	2169.89	2569.53	2449.88	1704.16	737.184	774.556	660.819	378.062	1533.47	1400.18	1814.4	1431.25
Alpha-endosulfine;Isoform 2 of Alpha-endosulfine	Ensa	18815.2	17414.3	19646.7	20470.3	18936.5	16093.9	28105.3	19560.2	7184.23	9202.21	8402.45	9688.12	9378.63	10736.8	7109.06	3661.78
Ectonucleoside triphosphate diphosphohydrolase 1	Entpd1	3780.4	7659.44	6576.01	4589.6	2722.27	5972.29	4020.72	2435.4	937.978	1400.8	1229.89	1653.46	1765.8	3195.16	3499.89	2711.84
Ectonucleoside triphosphate diphosphohydrolase 4;Isoform 2 of Ectonucleoside triphosphate diphosphohydrolase 4	Entpd4	190.882	381.453	235.765	202.48	154.262	329.388	171.748	153.261	42.3452	59.3744	55.2178	67.1015	113.762	121.008	150.875	165.392
Ectonucleoside triphosphate diphosphohydrolase 5	Entpd5	3295.34	2539.03	3965.93	2730.73	3369.34	2950.5	3150.4	2845.7	1318.08	1089.33	1285.98	1763.05	2204.55	2641.94	1930.8	2111.59
Ectonucleoside triphosphate diphosphohydrolase 6	Entpd6	838.545	1347.01	991.626	1093.91	287.024	1319.03	438.959	736.593	1478.16	865.106	613.705	935.546	478.686	421.873	731.906	602.341
Ectonucleoside triphosphate diphosphohydrolase 7	Entpd7	0	57.9891	102.941	0	163.35	0	270.558	0	0	0	0	0	0	0	33.3365	161.839
Transcription and mRNA export factor ENY2	Eny2	70146.1	99728.4	68537.7	71027.4	61736.9	96171.7	64726.1	61828	43016.6	42324.5	39753.3	59529.1	34937	34300.6	38852.3	43582.4
EGF domain-specific O-linked N-acetylglucosamine transferase	Eogt	3906.44	4256.8	4035.36	5493.71	4452.05	5977.36	7071.14	4326.17	2259.04	1881.29	2591.97	4145.41	3141.12	3265.73	4931.82	3731.8
Isoform 2 of Eomesodermin homolog	Eomes	1877.88	3396.56	5540.49	5676.51	757.871	1531.91	556.339	1904.99	84.6998	121.708	56.0995	0	651.697	267.725	310.354	84.38
Histone acetyltransferase p300	Ep300	3679.2	3974.1	3713.46	4293.7	3069.9	3333.09	3200.55	2996.99	1767.39	1452.8	1256.35	2045.36	2176.66	2056.21	2470.4	2484.97
E1A-binding protein p400;Isoform 2 of E1A-binding protein p400;Isoform 3 of E1A-binding protein p400;Isoform 4 of E1A-binding protein p400	Ep400	2083.14	2700.57	2272.38	2398.18	1846.72	2432.24	1978.55	1823.05	606.481	541.222	626.281	802.912	1103.21	1153.78	1206.33	1194.07
Protein 4.1;Isoform 2 of Protein 4.1	Epb41	7499.49	11355.9	10356.2	8792.86	27493	9597.01	9386.1	8667.79	4836.09	4095.7	3699.87	7179.38	7038.42	6293.63	8435.59	8180.24
Band 4.1-like protein 2	Epb41l2	11752.4	13877.5	12742.4	13852.2	14247.1	14434.4	12494.9	12842	8161.39	8929.32	8064.93	9630.92	9170.63	9016.65	9382.88	9806.29
Band 4.1-like protein 3;Isoform 2 of Band 4.1-like protein 3;Isoform 3 of Band 4.1-like protein 3	Epb41l3	633.853	542.508	325.395	2766.65	753.819	539.67	827.778	635.38	405.86	494.426	475.187	494.613	751.394	655.318	451.417	539.104
Enhancer of polycomb homolog 1	Epc1	740.845	433.748	805.341	559.014	638.74	555.447	482.153	437.7	82.9034	84.8817	34.7191	95.3304	353.508	411.05	172.482	209.559
Enhancer of polycomb homolog 2	Epc2	206.785	648.379	289.5	221.626	237.246	571.891	226.34	156.937	84.3362	46.2398	59.4436	62.703	83.9337	89.1126	182.142	200.616
Ectopic P granules protein 5 homolog	Epg5	134.272	299.365	156.278	154.671	227.336	317.795	209.52	199.802	110.884	30.573	22.4012	35.5318	360.448	99.3384	143.273	271.678
Epoxide hydrolase 1	Ephx1	142.144	645.377	113.968	71.2609	141.891	557.12	478.575	145.232	0	0	0	0	745.669	31.7872	379.1	701.105
EPM2A-interacting protein 1	Epm2aip1	4111.81	8542.74	5970.34	5307.21	4281.04	7432.18	4684.06	4692.81	2842.23	2074.13	2900.44	3306.56	3153.74	2966.76	4325.51	4875.66
Epsin-1;Isoform 2 of Epsin-1	Epn1	1576.29	1772.64	2165.12	2492.73	1760.38	1728.46	1609.51	1057.48	365.845	79.035	423.112	422.164	1484.68	1214.04	1865.93	1646.46
Elongin BC and Polycomb repressive complex 2-associated protein	Epop	35.9812	0	17.5348	52.8064	0	0	17.0484	6.17578	0	0	0	0	16.9087	11.1263	1.26591	0
Bifunctional glutamate/proline--tRNA ligase	Eprs1	155862	215031	164008	191539	182064	198221	186875	167163	114084	123927	104374	147209	144275	138520	149625	145058
Epidermal growth factor receptor substrate 15	Eps15	8584.84	12332.9	9609.32	11161.7	10611.1	11935.8	10536.1	8339.18	2150.09	2207.18	1953.14	2319.06	4721.8	4735.82	5401.44	5374.59
Epidermal growth factor receptor substrate 15-like 1;Isoform 2 of Epidermal growth factor receptor substrate 15-like 1	Eps15l1	38175	23477.5	36733.1	49026	21421.6	22614	43259.5	28162.5	9129.86	7323.54	7008.66	7884.2	30218.1	30222.5	13743	13691
Isoform 4 of Epidermal growth factor receptor substrate 15-like 1	Eps15l1	129.305	215.686	0	144.104	94.2328	136.451	108.759	89.9183	0	0	27.8072	0	104.054	0	144.9	88.575
Epidermal growth factor receptor kinase substrate 8	Eps8	2470.86	3194.2	1335.35	3499.49	2092.14	2184.6	2665.05	2764.51	1265.04	286.431	701.359	967.884	1577.02	819.12	1647.62	775.671
Epithelial-stromal interaction protein 1	Epsti1	7543.95	7416.34	10346.6	6906.08	6566.02	4253.1	6286.75	11772.4	2173.24	1873.12	1836.51	2065.27	145.917	115.527	158.678	0
GTPase Era, mitochondrial	Eral1	6364.05	6401.1	5850.5	6173.05	9913.96	5825.02	6808.98	10917.7	36161.9	42160.2	26926.1	56957.5	2384.35	2209.54	3131.22	2932.8
Endoplasmic reticulum aminopeptidase 1	Erap1	85850.6	118157	104634	88273.6	93388.6	115898	96985.8	91237.2	41176.2	47472.6	39062.1	49079.6	66264.8	68852.6	79207.8	84708.5
Erbin;Isoform 1 of Erbin;Isoform 2 of Erbin	Erbin	3958.35	4530.37	4510.04	4710.92	3265.43	3716.98	3760.96	2510.17	1370.68	1287.51	1295.41	1638.3	2359.8	2883.29	2580.99	2526.4
ELKS/Rab6-interacting/CAST family member 1	Erc1	3362.24	4884.98	3349.34	7188.1	2562.36	2533.58	4028.07	3014.83	1170.98	764.382	1143.31	641.661	3075.38	4573.64	2961.31	2058.54
DNA excision repair protein ERCC-1	Ercc1	2920.37	5095.65	4454.87	4437.71	3326.63	6038.13	4094.97	3264.95	1159.29	848.13	514.264	1588.44	3121.72	2689.66	3464.98	2927.03
General transcription and DNA repair factor IIH helicase subunit XPD	Ercc2	3998.28	5664.9	4675.72	4530.91	3052.12	4179.97	3572.49	2995.05	1831.94	1292.53	1468.81	1858.09	4095.92	3428.53	4071.57	3718.4
General transcription and DNA repair factor IIH helicase subunit XPB	Ercc3	3089.15	3460.31	2779.22	2720.3	3167.06	2105.83	2928.5	2863.36	1237.5	1600.54	1286.05	1621.22	2071.42	1928.9	2336.45	2618.16
DNA repair endonuclease XPF	Ercc4	1714.06	1796.59	1883.86	2778.47	2408.61	2141.07	2292.59	1992.6	1083.33	1255.6	742.276	1091.57	1879.98	935.179	1858.56	1731.42
DNA repair protein complementing XP-G cells homolog	Ercc5	162.665	268.624	195.125	190.053	50.9651	219.545	103.714	68.4779	105.317	50.1861	76.7799	99.3734	107.325	110.09	110.82	126.511
DNA excision repair protein ERCC-6	Ercc6	33.416	54.0908	16.133	19.8524	25.8772	43.9267	89.6293	24.8421	0	0	0	0	7.46745	5.13768	4.80197	0
DNA excision repair protein ERCC-6-like	Ercc6l	14845.7	20356.9	17733.8	19026.1	16794.6	19314	15080.1	14392.1	4723.79	5554.96	6680.74	5880.02	8245.41	10320.9	12775.7	10615.7
DNA excision repair protein ERCC-8	Ercc8	107.795	128.66	102.866	108.739	60.619	85.4476	61.2252	64.7991	29.5949	0	15.1256	0	60.4336	53.1736	58.0241	45.1861
Ergosterol biosynthetic protein 28 homolog	Erg28	64361.2	18314.8	13656.5	82023.9	95450	23901.5	106187	75047.7	52779.6	56443.1	43773.3	58844.2	78442.6	66881.5	16890.4	16723.7
Endoplasmic reticulum-Golgi intermediate compartment protein 1	Ergic1	43973.8	37132.2	37213.7	64414.7	61804.5	27709	53542	60591.7	27442.5	18474.6	16015.2	20862.5	28908.6	40348.3	24945.9	25347.5
Endoplasmic reticulum-Golgi intermediate compartment protein 2;Isoform 2 of Endoplasmic reticulum-Golgi intermediate compartment protein 2	Ergic2	3659.36	4969.92	4305.55	3432.01	2842.67	3562.45	2797.64	2742.37	2241.5	1234.28	989.002	1244.45	2156.15	1856.25	2622.07	2841.72
Endoplasmic reticulum-Golgi intermediate compartment protein 3;Isoform 2 of Endoplasmic reticulum-Golgi intermediate compartment protein 3	Ergic3	1847.66	711.288	1910.24	2151.1	1992.11	427.797	1892.07	1662.23	478.422	1289.51	1210.93	1768.75	1131.96	1225.99	835.331	315.335
Enhancer of rudimentary homolog	Erh	429590	932438	408135	836942	347500	553151	369938	342248	306501	341572	173207	497806	266617	240685	327522	305593
3'-5' exoribonuclease 1	Eri1	31048.7	25734.9	31191.1	37000.5	25662.6	13841.8	25680.4	21053.9	10211.3	6371.76	7831.01	10924.8	22736	22243.5	25503.6	20384.5
ERI1 exoribonuclease 3;Isoform 2 of ERI1 exoribonuclease 3	Eri3	3928.64	3124.54	3350.76	3764.03	3618.6	3942.61	4607.36	3035.7	1125.73	1289.03	735.873	1434.79	3065.09	2376.94	1658.08	2014.91
Glutamate-rich 1	Erich1	2326.28	4254.33	2563.96	2793.31	2585.54	2499.18	2764.45	2270.26	1184.13	1238.13	1012.55	1341.18	1916.32	1447.91	2007.59	1831.3
Glutamate-rich 3	Erich3	0	0	0	0	33.6956	0	48.7265	0	0	0	0	0	31.5474	0	0	0
Endoplasmic reticulum lectin 1	Erlec1	2983.89	2300.57	2066.91	2470.99	2707.78	2107.94	3450.25	2110.68	1357.82	724.521	1667.17	1300.44	2173.66	1750.33	1834.06	1762.84
Erlin-1	Erlin1	5311.78	5236.72	6265.56	7416.58	5414.91	8289.52	5654.3	5625.08	2892.73	1682.51	1979.21	3047.91	5842.88	6059.01	7300.72	8625.14
Erlin-2	Erlin2	27504.7	17278.5	14831.8	33036.6	23147.2	15991.1	24547.2	19501.2	6863.85	8932.49	6451.03	7975.24	14229.4	19265	16361.8	17185.6
ER membrane-associated RNA degradation	Ermard	39.6072	87.6968	57.9529	48.7138	20.5552	81.9474	49.0905	0	0	0	0	0	19.8488	17.6067	26.2455	27.7469
Ermin	Ermn	339.137	694.482	522.535	774.68	594.948	2004.46	1478.29	2629.74	0	693.011	361	1002.23	44.3465	44.6983	84.3275	73.3031
Endoplasmic reticulum metallopeptidase 1	Ermp1	7540.27	11267.1	10166.4	8229.6	7685.44	10133.3	8580.16	7924.61	3484.08	3673.96	3628.1	4168.52	5412.58	4954.64	6812.88	6540.18
ERO1-like protein alpha	Ero1a	149647	193336	180167	149824	223223	242439	210499	191457	153186	149598	124472	167235	250730	207813	243255	259122
ERO1-like protein beta	Ero1b	3191.79	4010.61	2778.41	3746.91	3086.89	2731.27	1448.24	2882.38	1006.65	1001.92	723.992	1603.21	2326.39	2022.86	1202.31	2297.02
Endoplasmic reticulum resident protein 29	Erp29	222686	305811	250324	250934	225359	264624	243973	223393	134161	153282	137545	194323	181485	176208	221486	212617
Endoplasmic reticulum resident protein 44	Erp44	66412.8	90900.3	77223.3	81014.8	72745.8	84326.9	79466.7	63424.6	46793.9	47165	40302.8	47233.3	59276.5	55385.6	72770.2	80771.3
N-acetyltransferase ESCO1	Esco1	481.782	400.411	388.342	711.4	804.773	401.931	741.248	548.021	424.074	139.325	101.416	174.362	469.781	450.659	734.232	231.013
N-acetyltransferase ESCO2	Esco2	1898.58	2508.05	2024.36	2513.25	2201.66	2639.19	2049.81	1842.73	803.593	537.282	530.484	745.616	597.463	92.8367	487.318	311.729
S-formylglutathione hydrolase	Esd	204000	187655	248170	226103	241151	206335	264014	221544	103969	114897	97325.6	154610	170891	137792	192735	144896
ESF1 homolog	Esf1	9055.67	13549.6	9211.51	9947.84	8302.52	8953.17	8809.97	7756.11	5401.91	4205.86	4158.36	5648.15	7401.12	4885.17	5606.15	5615.91
Endothelial cell-specific molecule 1	Esm1	230.334	0	0	318.69	111.31	0	333.5	157.422	0	0	0	0	20.1663	20.7635	0	0
[truncated: 5,486 more rows]

## Sheet: Fig5 UP(RPMI_VPS34i)
ID	Genes	ave_RPMI	ave_RPMI_VPS34i
P07724	Alb	184617	304510
P50544	Acadvl	126500	204569
Q99M31	Hspa14	102280	163616
P16627	Hspa1l	32816.1	114779
Q3V1L4	Nt5c2	60240.2	102590
O35857	Timm44	46631.6	90059
Q99N69	Lpxn	51047.4	86136.6
Q64337	Sqstm1	24268.4	79092.7
Q9CQL4	Mrpl20	39409.4	77492.8
Q8K003	Tma7	500.317	58621.6
Q80ZJ1	Rap2a	28889.8	58618.7
Q3UKC1	Tax1bp1	21745.1	54337.6
P02802	Mt1	21723.3	50661.2
Q8R3R8	Gabarapl1	16000.7	45136.9
Q9CQL0	Mettl21A	14284.3	42130
Q91VC9	Ghitm	16880.1	38142.3
Q9JIY5	Htra2	19303.3	37073.9
P20334	Tnfrsf9	18850.5	34947.2
O08573-2	Lgals9	11561	30458.7
Q08297	Rad51	17205.9	29776.5
Q9CQE1	Nipsnap3b	14394.2	29194.8
P43883	Plin2	12502.4	25920.4
Q9WTN0	Ggps1	6699.74	25365.3
P70280	Vamp7	9367.06	24059.6
P42228	Stat4	9451.92	19943.5
Q9CRA4	Msmo1	10616.8	17977.2
Q8VE91	Retreg1	8888.61	17683
P53798	Fdft1	7103.47	17317.3
Q3UW53	Niban1	9150.76	15610.6
Q8BU14	Sec62	9664.75	15558.2
Q9DBS2	Tprg1l	7827.63	14430.3
O88736	Hsd17b7	8731.14	14283.6
Q9D2N9	Vps33a	3353.28	12319.4
Q8VD31	Tapbpl	7548.2	12072.2
Q8BIP0	Dars2	7128.97	11647.6
P35294	Rab19	6704.01	10560.7
P14901	Hmox1	3670	10062.3
Q4VBD2	Tapt1	4264.35	9914.18
Q3UUI3	Them4	479.166	8929.86
Q9DC29	Abcb6	2823.41	8670.23
Q6ZQ06	Cep162	4792.81	8529.11
O54918	Bcl2l11	1699.87	8242.93
Q01237	Hmgcr	2092.17	8105.27
Q9D3B1	Hacd2	4433.86	7802.94
Q62312	Tgfbr2	1980.5	6922.68
Q9DB50	Ap1s2	2989.43	6617.53
Q3UHB1	Nt5dc3	2447.29	6323.5
Q80U16-5	Ripor2	266.09	6303.34
Q9D8Z1	Ascc1	3843.43	6225.99
P19182	Ifrd1	3032.15	6118.13
Q9D273	Mmab	3460.18	6022.21
Q99LV7	Pigx	1781.85	5768.26
Q6P6M7	Sepsecs	2322.36	5617.44
O35874	Slc1a4	2372.26	4854.76
Q2KHI9	Mcm9	2561.8	4793.97
Q9JL15	Lgals8	2502.47	4729.75
Q9CQF8	Mrpl57	1859.4	4705.82
Q78T81	Fam102a	2150.05	4601.33
Q64669	Nqo1	936.014	4238.12
Q8BGT5	Gpt2	1482.21	4080.35
Q922M3	Kctd10	1731.11	3927.76
O88908	Soat2	2052.98	3902.87
C0HK79	Arxes1;Arxes2	2142.3	3707.84
Q9EQK7	Icmt	2178.28	3649.43
Q9QXG4	Acss2	2161.43	3623.94
Q5U4H9	Ncoa4	512.216	3606.1
Q9ERV7	Pidd1	874.595	3571.64
Q8R3L0	Mmgt2	2090.32	3422.29
Q9JHJ3	Glmp	1910.17	3255.64
P12804	Fgl2	1777.78	3225.08
Q9Z0F8	Adam17	1588.31	3173.53
Q9JL25	Rgs1	1672.09	3039.79
Q9CYK1	Wars2	1326.4	2779.43
O35623	Bet1	1195.98	2608.14
P47774	Ccr7	462.241	2484.41
Q91WI7	Itfg2	909.702	2405.28
E9Q9B3	Spryd3	1284.63	2351.84
Q91VE0	Slc27a4	1227.18	2200.06
Q8BHC7	Rhbdd1	1080.7	2118.88
Q64281	Lilrb4	1134.22	2100.66
Q05921	Rnasel	1088.88	2033.4
Q9D975	Srxn1	1052.44	1983.45
Q61168	Laptm5	1057.54	1946.15
P13609	Srgn	552.026	1942.67
P97432	Nbr1	318.688	1941.56
Q8VCN5	Cth	740.059	1912.91
Q5EBJ4	Ermn	582.708	1676.86
Q9Z1G4	Atp6v0a1	798.63	1574.71
Q8CJ53	Trip10	896.934	1570.87
Q99M01	Fars2	807.991	1562.06
Q5DU57	Spata13	848.207	1525.94
Q8VIM9	Irgq	904.107	1505.52
Q99J39	Mlycd	769.599	1462.9
Q9CXJ4	Abcb8	696.975	1460.46
Q80ZM7	Gtf2a2	83.0545	1458.07
Q8CI03	Flywch1	779.857	1421.74
P61969	Lmo4	303.154	1316.38
P04925	Prnp	635.203	1284.89
P19258	Mpv17	679.732	1233.23
Q8VCX5	Micu1	446.947	1185.3
Q6P4T0	Atg2a	333.692	1104.51
Q91VY5	Kdm4b	606.665	1081.82
P28661	Septin4	445.233	1041.84
Q99PP6	Trim34a	502.686	1036.81
A2AG58	Bclaf3	551.87	960.252
Q91VU6	Dcaf11	549.46	915.607
Q9D8Z6	Atg101	257.115	909.819
Q6P3A8	Bckdhb	310.297	906.092
Q9ER67	Maged2	199.305	876.959
Q8VH37	Hdac8	507.26	840.425
C3VPR6	Nlrc5	450.202	774.931
Q64133	Maoa	226.977	733.388
Q8C0D7	Ing4	150.214	650.22
P70658	Cxcr4	231.397	636.78
O54890	Itgb3	264.041	557.474
Q9WV68	Decr2	287.711	554.288
Q9QZ05	Eif2ak4	341.336	541.366
Q8CGF6	Wdr47	298.547	528.99
Q8BND5	Qsox1	237.805	505.247
Q9R0H0	Acox1	58.5411	412.12
Q9DCK4	Znf414	11.6878	408.669
A6X935	Itih4	182.276	407.604
Q8VE09	Ttc39c	187.296	347.694
O88425	Nme6	66.9633	274.002
Q8VCM5	Mul1	5.25673	251.796
Q3TCT4	Entpd7	80.4651	216.954
Q69ZF8	Msl2	102.628	212.229
P0CAX8	Tagap1	95.9428	155.506
Q8CBH5-2	Mfsd6	77.4062	140.155

## Sheet: Fig5 enrichment(RPMI_VPS34i)
Annotation Cluster "macroautophagy"	Enrichment Score: 2.1827900248156458
Category	Term	Count	%	PValue	Genes	List Total	Pop Hits	Pop Total	Fold Enrichment
GOTERM_BP_ALL	GO:0006914~autophagy	17	13.1783	6.94391e-05	WDR47, GABARAPL1, VPS33A, HTRA2, MUL1, BCL2L11, ATG101, NBR1, ATG2A, RAB19, HMOX1, QSOX1, LGALS8, SQSTM1, RETREG1, ATP6V0A1, TRIM34A	119	287	6365	3.16824
GOTERM_BP_ALL	GO:0016236~macroautophagy	12	9.30233	0.000427075	GABARAPL1, ATG101, VPS33A, NBR1, ATG2A, HTRA2, RAB19, HMOX1, QSOX1, LGALS8, SQSTM1, RETREG1	119	178	6365	3.60589
GOTERM_BP_ALL	GO:0061726~mitochondrion disassembly	6	4.65116	0.00361529	GABARAPL1, ATG2A, HTRA2, MUL1, SQSTM1, RETREG1	119	56	6365	5.73079
GOTERM_BP_ALL	GO:0000422~mitophagy	6	4.65116	0.00361529	GABARAPL1, ATG2A, HTRA2, MUL1, SQSTM1, RETREG1	119	56	6365	5.73079
GOTERM_BP_ALL	GO:1903008~organelle disassembly	7	5.42636	0.00987824	GABARAPL1, ATG2A, HTRA2, MUL1, PLIN2, SQSTM1, RETREG1	119	99	6365	3.78194
GOTERM_BP_DIRECT	GO:0006914~autophagy	8	6.20155	0.0101856	WDR47, GABARAPL1, ATG101, VPS33A, ATG2A, LGALS8, SQSTM1, RETREG1	119	130	6365	3.29153
GOTERM_BP_ALL	GO:0007005~mitochondrion organization	13	10.0775	0.0392602	GABARAPL1, HSPA1L, HTRA2, MUL1, TIMM44, SEPTIN4, GHITM, BCL2L11, ATG2A, THEM4, MPV17, SQSTM1, RETREG1	119	368	6365	1.8895
GOTERM_BP_ALL	GO:0000423~macromitophagy	3	2.32558	0.111984	HTRA2, SQSTM1, RETREG1	119	31	6365	5.1762
GOTERM_BP_ALL	GO:0022411~cellular component disassembly	8	6.20155	0.132045	WDR47, GABARAPL1, ATG2A, HTRA2, MUL1, PLIN2, SQSTM1, RETREG1	119	229	6365	1.86856
Annotation Cluster "autophagy"	Enrichment Score: 1.8166419995282614
Category	Term	Count	%	PValue	Genes	List Total	Pop Hits	Pop Total	Fold Enrichment
GOTERM_BP_ALL	GO:0006914~autophagy	17	13.1783	6.94391e-05	WDR47, GABARAPL1, VPS33A, HTRA2, MUL1, BCL2L11, ATG101, NBR1, ATG2A, RAB19, HMOX1, QSOX1, LGALS8, SQSTM1, RETREG1, ATP6V0A1, TRIM34A	119	287	6365	3.16824
GOTERM_BP_ALL	GO:0044712~single-organism catabolic process	17	13.1783	0.0128275	ACADVL, GABARAPL1, RHBDD1, GPT2, BCKDHB, ENTPD7, HTRA2, MUL1, NT5C2, ACOX1, ATG2A, HMOX1, MLYCD, DECR2, SQSTM1, RETREG1, SLC27A4	119	471	6365	1.93054
GOTERM_BP_ALL	GO:0044248~cellular catabolic process	30	23.2558	0.0405772	ACADVL, WDR47, MAOA, HTRA2, NT5C2, BCL2L11, ATG101, HMOX1, QSOX1, MLYCD, DECR2, DCAF11, LGALS8, ATP6V0A1, GABARAPL1, VPS33A, GPT2, BCKDHB, LAPTM5, ENTPD7, MUL1, ACOX1, KCTD10, NBR1, ATG2A, RAB19, RETREG1, SQSTM1, SLC27A4, TRIM34A	119	1139	6365	1.4088
GOTERM_BP_ALL	GO:0009056~catabolic process	33	25.5814	0.0427988	ACADVL, WDR47, MAOA, HTRA2, HMGCR, NT5C2, BCL2L11, ATG101, HMOX1, QSOX1, MLYCD, DECR2, DCAF11, LGALS8, ATP6V0A1, NQO1, GABARAPL1, RHBDD1, VPS33A, GPT2, BCKDHB, LAPTM5, ENTPD7, MUL1, ACOX1, KCTD10, NBR1, ATG2A, RAB19, RETREG1, SQSTM1, SLC27A4, TRIM34A	119	1289	6365	1.36934
GOTERM_BP_ALL	GO:1901575~organic substance catabolic process	21	16.2791	0.53374	NQO1, ACADVL, GABARAPL1, MAOA, RHBDD1, GPT2, BCKDHB, ENTPD7, LAPTM5, HTRA2, HMGCR, NT5C2, ACOX1, KCTD10, ATG2A, HMOX1, MLYCD, DCAF11, DECR2, SQSTM1, SLC27A4	119	1076	6365	1.0439
Annotation Cluster "positive regulation of autophagy"	Enrichment Score: 1.6623095416480005
Category	Term	Count	%	PValue	Genes	List Total	Pop Hits	Pop Total	Fold Enrichment
GOTERM_BP_ALL	GO:0006914~autophagy	17	13.1783	6.94391e-05	WDR47, GABARAPL1, VPS33A, HTRA2, MUL1, BCL2L11, ATG101, NBR1, ATG2A, RAB19, HMOX1, QSOX1, LGALS8, SQSTM1, RETREG1, ATP6V0A1, TRIM34A	119	287	6365	3.16824
GOTERM_BP_ALL	GO:0010506~regulation of autophagy	10	7.75194	0.00499937	BCL2L11, ATG101, ATG2A, HTRA2, HMOX1, MUL1, QSOX1, SQSTM1, ATP6V0A1, TRIM34A	119	175	6365	3.05642
GOTERM_BP_ALL	GO:0010508~positive regulation of autophagy	7	5.42636	0.00627617	BCL2L11, ATG101, ATG2A, HMOX1, MUL1, SQSTM1, TRIM34A	119	90	6365	4.16013
GOTERM_BP_ALL	GO:0009894~regulation of catabolic process	15	11.6279	0.0545888	NQO1, RHBDD1, LAPTM5, HTRA2, MUL1, HMGCR, BCL2L11, ATG101, ATG2A, HMOX1, QSOX1, MLYCD, SQSTM1, ATP6V0A1, TRIM34A	119	474	6365	1.69264
GOTERM_BP_ALL	GO:0016241~regulation of macroautophagy	5	3.87597	0.0675557	ATG2A, HTRA2, HMOX1, QSOX1, ATP6V0A1	119	83	6365	3.22213
GOTERM_BP_ALL	GO:0031331~positive regulation of cellular catabolic process	8	6.20155	0.0839356	BCL2L11, ATG101, ATG2A, LAPTM5, HMOX1, MUL1, SQSTM1, TRIM34A	119	204	6365	2.09754
GOTERM_BP_ALL	GO:0009896~positive regulation of catabolic process	9	6.97674	0.0903225	BCL2L11, ATG101, RHBDD1, ATG2A, LAPTM5, HMOX1, MUL1, SQSTM1, TRIM34A	119	249	6365	1.93328
GOTERM_BP_ALL	GO:0031329~regulation of cellular catabolic process	12	9.30233	0.0984511	BCL2L11, ATG101, ATG2A, LAPTM5, HTRA2, HMOX1, MUL1, QSOX1, MLYCD, SQSTM1, ATP6V0A1, TRIM34A	119	384	6365	1.67148
GOTERM_BP_DIRECT	GO:0010508~positive regulation of autophagy	3	2.32558	0.182504	ATG101, SQSTM1, TRIM34A	119	42	6365	3.82053
Annotation Cluster "isoprenoid metabolism"	Enrichment Score: 1.5694675085231762
Category	Term	Count	%	PValue	Genes	List Total	Pop Hits	Pop Total	Fold Enrichment
GOTERM_BP_DIRECT	GO:0008299~isoprenoid biosynthetic process	3	2.32558	0.0139149	GGPS1, HMGCR, FDFT1	119	10	6365	16.0462
GOTERM_BP_ALL	GO:0006720~isoprenoid metabolic process	4	3.10078	0.0327288	GGPS1, HTRA2, HMGCR, FDFT1	119	38	6365	5.63025
GOTERM_BP_ALL	GO:0008299~isoprenoid biosynthetic process	3	2.32558	0.042972	GGPS1, HMGCR, FDFT1	119	18	6365	8.91457
Annotation Cluster "response to stress"	Enrichment Score: 1.5495306575913654
Category	Term	Count	%	PValue	Genes	List Total	Pop Hits	Pop Total	Fold Enrichment
GOTERM_BP_ALL	GO:0006950~response to stress	48	37.2093	0.00315157	ITIH4, RNASEL, ACADVL, SRXN1, ABCB6, MCM9, ITGB3, FGL2, H2-K1, NLRC5, HTRA2, CXCR4, HMGCR, NT5C2, ING4, PIDD1, BCL2L11, STAT4, HMOX1, CCR7, MLYCD, MPV17, LGALS8, NIBAN1, PRNP, NQO1, GABARAPL1, ICMT, ASCC1, RHBDD1, IFRD1, LAPTM5, MUL1, MT1, EIF2AK4, ITFG2, RAP2A, ADAM17, VAMP7, RAD51, ALB, NBR1, TAX1BP1, PLIN2, FLYWCH1, MICU1, SQSTM1, TRIM34A	119	1776	6365	1.44561
GOTERM_BP_ALL	GO:0033554~cellular response to stress	29	22.4806	0.0494529	RNASEL, SRXN1, MCM9, HTRA2, HMGCR, ING4, PIDD1, BCL2L11, HMOX1, CCR7, MPV17, NIBAN1, NQO1, GABARAPL1, ICMT, ASCC1, RHBDD1, MUL1, EIF2AK4, ITFG2, RAP2A, ADAM17, RAD51, ALB, NBR1, PLIN2, FLYWCH1, MICU1, SQSTM1	119	1111	6365	1.39616
GOTERM_BP_ALL	GO:0051716~cellular response to stimulus	54	41.8605	0.144108	SRXN1, MCM9, ITGB3, H2-K1, GHITM, ING4, PIDD1, RGS1, CCR7, MPV17, GABARAPL1, MUL1, ITFG2, TGFBR2, RAP2A, ADAM17, KCTD10, SPATA13, TAX1BP1, PLIN2, FLYWCH1, MICU1, SQSTM1, TRIM34A, SLC27A4, RNASEL, ABCB6, MAOA, NLRC5, TPRG1L, HTRA2, CXCR4, HMGCR, HDAC8, BCL2L11, STAT4, THEM4, HMOX1, LPXN, NIBAN1, PRNP, NQO1, ICMT, ASCC1, RHBDD1, LAPTM5, SEPTIN4, MT1, EIF2AK4, RAD51, CTH, ALB, NBR1, TRIP10	119	2530	6365	1.14163

## Sheet: Fig5 UP(HBSS_VPS34i)
ID	Genes	ave HBSS	ave HBSS+VPS34
Q8BFZ3	Actbl2	1.66645e+06	4.41867e+06
P63325	Rps10	763044	1.94161e+06
P0C0S6;Q3THW5	H2az1;H2az2	475340	977656
P62843	Rps15	367821	747630
Q9CVB6	Arpc2	282116	614787
P84078	Arf1	232684	544151
P08882	Gzmc	193400	502918
Q91ZW3	Smarca5	69564.1	300432
Q922F4	Tubb6	122655	268566
P60060	Sec61g	122614	259621
Q9CXW2	Mrps22	26032	223780
Q9CPT5	Nop16	70380.9	219836
Q9CQC9	Sar1b	97359.1	199158
P23492	Pnp	89198.1	185713
Q9R0P6	Sec11a	81452.8	177670
P62331	Arf6	71774.9	152210
Q9DBG6	Rpn2	70380.7	148443
Q8BKC5	Ipo5	71736	146236
P62774	Mtpn	36447.5	132991
P46414	Cdkn1b	61049	128848
Q91V64	Isoc1	41887	115469
Q8CFV9	Rfk	19490.2	106663
Q64310	Surf4	45887.9	103704
Q6P5F9	Xpo1	49931.1	102103
Q9QY76	Vapb	41548.1	96539
Q9CR67	Tmem33	44367.6	95603.8
Q9CY62	Rnf181	61718.7	90096
Q99N85	Mrps18a	40572.6	88808
Q3UBX0	Tmem109	38119.9	86568.1
Q9D8V0	Hm13	40927.6	86276.9
Q9QXY6	Ehd3	28778	77742.1
Q78PG9	Ccdc25	15438.1	77652.4
Q8CEC0;Q8CEC0-2;Q8CEC0-3	Nup88	35377.8	74248.1
Q8JZN5	Acad9	37647.3	71899.6
P05063	Aldoc	29524.4	71587.2
Q9CZB0	Sdhc	30185.9	69006.4
Q9CZH3	Psmg3	29893	67157.9
Q3TDN2	Faf2	12916.6	66197.8
O88441	Mtx2	12888.9	64011.7
Q9ES97-3	Rtn3	28253.8	62162.5
Q8VDP6	Cdipt	25947.6	61895.5
Q80ZK0	Mrps10	4328.76	59505.3
Q99P31	Hspbp1	24360.5	51581.9
Q3UMC0	Spata5	7707.9	50283.9
Q9D103	Ifitm1	11067.2	49864.3
P10518	Alad	24056.4	49479.4
Q8K3J1	Ndufs8	20165	46533.5
P61202	Cops2	21808.7	45861.8
Q9Z2M6	Ubl3	19265.9	45684.7
Q62074	Prkci	14562.7	45281.2
Q9D8B4	Ndufa11	20001.1	43506.1
Q99LY9	Ndufs5	20578.5	43180.8
Q9D0D5	Gtf2e1	11016.5	42893.3
Q8R0X2	Cacul1	2032.28	42737.7
Q3UA06	Trip13	21008.8	42455.1
P51125;P51125-2	Cast	19254.8	42217.6
Q921T2-2	Tor1aip1	17470.8	42182.7
Q06138	Cab39	19823.8	41424.3
Q8VC65	Nrm	18479.3	41273.8
P61211	Arl1	18153.3	40744.8
Q9WTQ8	Timm23	12499.3	40302.8
Q91ZR1	Rab4b	13900.1	40000.8
Q8CG72	Adprs	10091.1	38780.3
Q9CR60	Golt1b	17002.2	37629.6
Q5SWU9	Acaca	17773.2	37475.3
Q9CRT8	Xpot	11537.7	36655.3
P28843	Dpp4	17954	36559.5
Q9JLJ5	Elovl1	10053.7	36541.5
P11157	Rrm2	13360.8	35466.8
P60521	Gabarapl2	5551.84	35033.9
Q8BTU1	Cfap20	14605.4	34874.5
Q8BHY2	Noc4l	14831.4	34416.4
Q9R0Q9	Mpdu1	13397.6	34198.1
Q9ESD6;Q9ESD6-2	Cmtm7	10910.2	33513.6
P58059	Mrps21	16376.9	33183.5
Q99LN9	Dohh	11623.7	32560.9
Q9D1H8	Mrpl53	14175.8	32435.5
P10417	Bcl2	12157.3	32220.7
Q6ZPR5-2	Smpd4	13288.8	31410
Q9CY21	Bud23	14034.2	30833
Q9JKL4	Ndufaf3	7386.65	30768
Q9CY73	Mrpl44	11463.6	30740.5
Q60870	Reep5	13318.5	29912.5
Q9JKY0	Cnot9	14023.1	29760.8
Q9CWX2	Ndufaf1	6584.98	29496.3
Q80V62	Fancd2	6955.53	29280.1
Q99KI3	Emc3	7980.69	28828.8
Q9D7M8	Polr2d	8061.95	28785.4
P57787	Slc16a3	10715	28735.2
Q9R0Q3	Tmed2	12816.7	28275.5
Q9D4D4	Tktl2	837.457	27432.8
P12367	Prkar2a	10311	27238
Q80SW1	Ahcyl1	2866.59	27057.5
Q80Y81;Q80Y81-2	Elac2	13294.5	27028.2
Q9CX13	Cnih4	7458.64	26965.9
Q9ERA6	Tfip11	11056.7	26276.5
P62342	Selenot	5592.53	26075
Q8VI93	Oas3	11538	26056.4
Q3TXU5	Dhps	8588.52	25923.4
Q9QZD8	Slc25a10	12529.8	25765.5
P51863	Atp6v0d1	6167.14	24981.3
P43024	Cox6a1	8291.85	24491.5
Q921J2	Rheb	8272.04	23562.4
Q6GQT9	Nomo1	11464.5	23313.6
Q80X90	Flnb	8443.57	22955.2
Q7TMF2	Eri1	8834.72	22716.9
Q8C0E2	Vps26b	10751.9	22421.2
P17183	Eno2	7879.72	22061.7
Q9CZT6	Cmss1	7461.91	22038.3
Q60902;Q60902-2	Eps15l1	7836.56	21968.7
P10820	Prf1	10908.1	21951.4
Q8VD00	Tmem97	6819.79	21920.4
Q9CQK7	Rwdd1	8855.04	21903.7
Q8BU31	Rap2c	8963.62	21494.2
Q3U1Z5;Q3U1Z5-2	Gpsm3	9615.04	21292.2
A6X919	Dpy19l1	2325.33	21118
P52482	Ube2e1	7594.89	21091.1
Q99LH1	Gnl2	8800.95	21074.3
Q8K183	Pdxk	10472.5	21065.8
Q9CQV6	Map1lc3b	4021.8	21016.1
Q9D1H7	Get4	8733.43	20531.9
Q61733	Mrps31	8486.8	20512.3
Q8R0K9	E2f4	8542.78	20317.4
Q8K2C9	Hacd3	9094.12	20295.4
Q8BGB7	Enoph1	8902.15	19953.9
Q9Z0G0	Gipc1	8868.19	19941.8
Q9JHS3	Lamtor2	7088.12	19794.7
Q811S7;Q811S7-2	Ubp1	6231.87	19628.9
Q9CQ56	Use1	5835.62	19590.5
Q8R0J7	Vps37b	6164.01	19559.4
Q60967	Papss1	4302.63	19555.7
P22892	Ap1g1	8921.56	19421.7
Q5F2E8	Taok1	3115.99	19238.5
Q91YP3	Dera	9127.51	19206.1
P70288	Hdac2	8152.09	19197.2
Q9CWI3	Bccip	9131.92	19100.8
Q9JIG7	Ccdc22	7406.07	19073
Q9WUR2;Q9WUR2-2	Eci2	5917.53	18869.2
O35435	Dhodh	6591.94	18775
Q80U72;Q80U72-2;Q80U72-3;Q80U72-4	Scrib	3718.82	18050.6
Q8C079	Strip1	5382.02	18012.4
Q91V01	Lpcat3	8086.85	17815.1
P59326	Ythdf1	6077.92	17706.7
A2APB8	Tpx2	5524.17	17515
Q9QZ85	Iigp1	5483.81	17374
O35166	Gosr2	7601.81	17287.8
O54785	Limk2	4245.79	17278.7
Q9R0Q6	Arpc1a	7889.85	17104.5
Q7TPM1	Prrc2b	5589.73	16983.5
Q61543	Glg1	7210.22	16942.7
Q921V5	Mgat2	6077.35	16938.6
Q91V81	Rbm42	6756.26	16765.8
Q8BFZ9	Erlin2	7555.65	16760.5
Q99K70	Rragc	6385.56	16526.4
Q9DCA2	Mrps11	7235.64	16515.8
Q9Z2X8	Keap1	7486.69	16461.8
Q8VDD8	Washc1	3073.99	16318.1
Q8K3W0	Babam2	8018.59	16208.7
P50637	Tspo	6105.79	16107.1
Q91YE6	Ipo9	6889.71	16087.2
Q8CFQ3	Aqr	7677.35	16070.9
Q3THJ3	Eif1ad	5605.7	15921.4
A2BH40	Arid1a	7184.14	15761.4
P60003	Elof1	7632.88	15700
Q9DB16	Cab39l	7109.17	15673.8
Q9WTN0	Ggps1	2940.61	15601.8
Q9CR25	Dph2	3273.34	15404
Q9CR59	Gadd45gip1	7007.85	15342.3
Q8BSK8;Q8BSK8-2	Rps6kb1	3935.74	15136.9
P15261	Ifngr1	7301.1	14630.2
Q9JHC9-3;Q9JHC9-4	Elf2	752.443	14504.5
P61022	Chp1	6356.32	14486.3
Q99K01-2	Pdxdc1	6108.68	14472.5
P70196	Traf6	5696.59	14376.9
Q91V04	Tram1	3053.41	14327.6
Q64373;Q64373-3;Q64373-4	Bcl2l1	5773.85	14209.2
Q91ZW2	Pofut1	5990.39	14036.3
Q80XC2	Trmt61a	6854.58	14001.1
P23949	Zfp36l2	1993.93	13796.1
P01731	Cd8a	6682.9	13779.4
O55101	Syngr2	5986.23	13211.1
O35075	Vps26c	5823.7	13210.3
Q8BGK6	Slc7a6	6448.44	13108.4
Q9DB29	Iah1	6428.95	13075.7
Q8JZM0	Tfb1m	3991.07	13055.2
Q9Z255	Ube2a	6460.22	13028.9
Q8K072	Reep4	2903.61	12926.5
Q8K4F5	Abhd11	5573.6	12895
Q8BMB3	Eif4e2	5505.47	12820.7
Q8BHI7	Elovl5	3372.74	12757.4
Q9QUG9	Rasgrp2	5511.64	12703.3
P58854	Tubgcp3	6192.03	12472.9
P00397;Q9MD68	Mtco1;mt-Co1	4028.49	12341.4
P83877	Txnl4a	1048.62	12179.5
Q8C6U2	Slc66a3	3922.41	12134.8
O54782	Man2b2	4532.01	11993.9
O35134	Polr1a	5914.45	11842.2
Q3UFY8	Trmt10c	5208.83	11761.4
Q7TMK9-2	Syncrip	5219.15	11715.5
Q8BZM1	Glmn	4645.19	11710.8
O70579	Slc25a17	2588.08	11666.2
P40237	Cd82	4037.65	11655.3
Q8C522	Endod1	5467.34	11565.4
Q9CR20	Ier3ip1	2298.95	11539.6
Q9D2V8	Mfsd10	4390.95	11521
P03888	Mtnd1	2007.86	11371.9
Q3UKC1	Tax1bp1	4775.2	11227.2
Q8BGH7	Cdc42se2	4738.1	11183.2
Q9D1K2	Atp6v1f	4408.72	11171.8
Q6P9Q6	Fkbp15	4043.76	11153.5
Q6P2K6	Ppp4r3a	5437.23	11140.8
Q91YP2	Nln	5067.72	11099
Q8BKE6	Cyp20a1	3723.09	11023.8
O08912	Galnt1	5198.14	10984.5
Q9JJ11	Tacc3	5394.66	10944.6
O70274	Ptp4a2	2624.02	10942.2
Q9CX30;Q9CX30-2	Yif1b	3663.64	10893
Q6PHQ8	Naa35	5426.6	10878.1
Q3UX61	Naa11	2225.66	10819.5
Q8C3X8	Lmf2	4798.73	10764
Q9R0A0	Pex14	4824.3	10598.9
Q8BHA0	Ino80c	4171.79	10594.7
Q8C2B3;Q8C2B3-2;Q8C2B3-3;Q8C2B3-5	Hdac7	4676.49	10567.7
Q9CPT3	Nanp	3286.5	10560.7
O35280	Chek1	3389.34	10494.6
Q99K23	Ufsp2	5023.8	10481.2
O55234	Psmb5	4786.76	10474.5
Q99KK9	Hars2	2781.4	10410.4
Q9JJX7	Tdp2	4109.72	10372.2
Q8C1S0	Med19	4443.8	10282.2
Q99JY4	Trabd	2787.4	10219
Q9CQT9	Rab5if	4619.6	10182.2
Q6P8H8	Alg8	5015.95	10153.8
Q8K1L5	Ppp1r11	3068.77	10041
D2CKI9;Q8HWA3	Ulbp1	62.9884	9958.22
Q9JJK2	Lancl2	4219.8	9692.98
Q921J4	Ube2s	4575.44	9673.9
Q9CXV1	Sdhd	1991.04	9671.64
Q8VE91	Retreg1	183.947	9585.78
O55003	Bnip3	3799.12	9559.01
Q8R2Q4-2	Gfm2	4376.94	9466.21
Q9JJZ4	Ube2j1	3162.34	9418.11
Q6P9Q4	Fhod1	3053.55	9285.49
Q8C7V8;Q8C7V8-2	Ccdc134	4353.26	9273.3
Q8K2Q0	Commd9	3316.51	9235.34
Q6P6L6	Gemin4	2713.94	9202.09
Q8R349	Cdc16	4569.66	9155.39
Q8R395	Commd5	2983.64	9083.01
Q6GV12	Kdsr	4083.75	9073.62
Q80UZ2;Q80UZ2-2	Sdad1	4503.98	9027.14
Q8BV13	Cops7b	3329.45	8993.35
Q9D3D0	Ttpal	3337.56	8987.42
Q3KNM2	Marchf5	4223.73	8871.82
O09130	Nfatc2ip	4143.31	8860.74
Q9JJR8	Tmem9b	3425.62	8796.81
P17439	Gba	3995.74	8774.22
Q99JV5	Stard4	3973.37	8700.31
A2AWA9	Rabgap1	2898.21	8671.76
Q9DB10	Smdt1	1150.83	8650.98
Q7JJ13	Brd2	4187.66	8597.83
Q8BZQ7	Anapc2	4241.79	8596.41
O88554	Parp2	4017.93	8507.68
P17156	Hspa2	4117.14	8456.12
P50396	Gdi1	3053.7	8445.72
Q5RL79	Krtcap2	1648.89	8432.23
P98192	Gnpat	940.519	8423.22
P33215	Nedd1	3975.59	8271.63
P52875	Tmem165	4126.38	8258.27
P48410	Abcd1	2301.11	8170.22
Q5SS80	Dhrs13	2721.18	8119.98
Q920A5	Scpep1	3558.24	8020.62
Q8CFX1	H6pd	3721.09	7992.1
Q9DC28-2	Csnk1d	3896.32	7958.59
Q99J10	Ctu1	3705.35	7866.62
Q6NSQ5	Sp140	1141.1	7798.89
P0DPE0	Eef1akmt4	3127.3	7793.77
Q91WE1	Snx15	3740.26	7771.03
Q9DAW9	Cnn3	3970.15	7748.09
P0C0A3	Chmp6	2647.83	7740.84
Q9Z1E4	Gys1	3420.28	7727.42
Q8R0H9	Gga1	2897.36	7694.41
Q8BQ47	Cnpy4	2567.3	7679.17
Q6P1H6	Ankle2	1942.34	7660.02
Q8BGE6	Atg4b	3406.15	7651.61
Q9EPB5	Serhl	3059.34	7647.37
Q6DFV1	Ncapg2	3297.18	7642.87
Q922X9	Prmt7	2968	7615.45
Q8R143	Pttg1ip	3792.28	7537.09
Q9WUB4	Dctn6	3651.19	7494.05
Q9EQU5-2	Set	1789.31	7470.2
Q9CPY1	Mrpl51	3497.49	7417.29
P60904	Dnajc5	1435.79	7409.71
Q8BJ03;Q8BJ03-2	Cox15	3266.59	7348.14
Q91YY4	Atpaf2	1081.34	7339.12
Q8VCA8	Scrn2	3355.34	7294.24
P63213	Gng2	3636.56	7288.7
Q8R3K3	Ptcd2	2406.77	7287.2
Q9ESY9	Ifi30	3526.13	7211.71
B9EJR8	Dnaaf5	3250.78	7172.61
Q9CQH8	Rpp14	3145.99	7041.84
Q9CZW4	Acsl3	3484.24	7018.01
Q91X78	Erlin1	2400.59	6956.94
Q80YV3	Trrap	2275.87	6945.61
O08914	Faah	3085.12	6934.17
Q80U56	Avl9	1153.58	6837.73
Q9D6S7	Mrrf	3064.22	6827.36
Q9WUV0	Orc5	3513.07	6822.7
Q8CD92;Q8CD92-2	Ttc27	3398.26	6785.6
E9PYG6	Rasa1	2878.35	6769.11
Q8K4X7	Agpat4	2219.85	6759.02
Q924D0	Rtn4ip1	2451.43	6751.34
Q6ZPJ3	Ube2o	3302.14	6652.63
Q924M7	Mpi	2173.71	6644.8
Q921L5	Cog2	3065.98	6535.09
Q9CVD2	Atxn3	815.196	6478.75
Q9R078	Prkab1	2235.23	6355.08
P54751	St3gal1	892.827	6352.9
Q9D5V6	Syap1	1768.06	6328.41
Q8BTZ4	Anapc5	2812.95	6320.6
Q5XKN4	Jagn1	2673.66	6304.82
P56390	Cks2	2723.37	6291.25
P0CG14	Derpc	3052.46	6261.41
Q61214	Dyrk1a	1516.53	6178.91
Q8BFT2	Haus4	2723.28	6178.84
O35379	Abcc1	2973.72	6164.18
O88520	Shoc2	3051.52	6147.45
Q8BN21	Vrk2	2649.51	6142.23
Q9EPQ7	Stard5	2766.55	6137.21
Q8VE62	Paip1	2102.19	6099.93
Q3TC46	Patl1	2929.22	6098.26
Q8CFE4	Scyl2	2742.34	6097.38
Q9WV84	Nme4	2387.93	6056.27
Q9DB40	Med27	1246.84	5928.22
O54916	Reps1	2150.41	5926.34
Q8CD26	Slc35e1	1477.07	5905.46
Q8BHC4	Dcakd	2656.93	5883.07
Q8K358	Pigu	1741.72	5877.19
Q6TEK5	Vkorc1l1	2346.27	5876.94
Q8CDM1	Atad2	2166.78	5845.89
O88708	Orc4	2698.36	5811.68
Q9D720	Nsmce1	1984.99	5723.84
Q6NVG1	Lpcat4	2534.34	5629.33
Q9CQP2	Trappc2	2716.63	5625.38
P70399;P70399-5	Tp53bp1	2631.03	5579.56
Q3UJ81	Cnep1r1	2521.39	5577.56
O88736	Hsd17b7	2254.06	5540.77
Q9JKK8	Atr	827.363	5512.06
Q99LG2	Tnpo2	2519.43	5509.89
P97390	Vps45	1965.55	5504.96
Q9Z0M5	Lipa	1765.03	5503.08
P03911;Q7JCY6	Mtnd4;mt-Nd4	2329.92	5474.37
Q78HU3	Mvb12a	1646.8	5449.88
Q9BCZ4	Selenos	2376.97	5416.15
Q8CI32	Bag5	2219.55	5396.77
Q9Z321	Top3b	2254.53	5363.93
Q91V08	Clec2d	2678.29	5338.54
Q9CY34	Ube2f	2650.61	5330.35
Q3UH60	Dip2b	2638.09	5326.3
Q9D3W4	Gpn3	1988.49	5270.8
O35963	Rab33b	1324.29	5230.01
Q8BHL3	Tbc1d10b	2418.83	5225.92
Q9QYE6	Golga5	2555.08	5207.98
Q9D1K7		2117.89	5200.56
P97329	Kif20a	2168.49	5192.03
P52019	Sqle	1127.91	5163.27
Q8CI08	Slain2	1810.24	5133.23
Q3U0B3	Dhrs11	1872.62	5067.14
P42567	Eps15	2157.37	5058.41
Q00547;Q00547-2	Hmmr	1281.02	5050.41
Q03173-3;Q03173-4;Q03173-6	Enah	2495.74	4991.29
Q9CWE0	Mtfr1l	1462.8	4990.53
Q8C7K6	Pcyox1l	2250.3	4982.77
Q9WTU6-3;Q9WTU6-4	Mapk9	2177.53	4950.23
Q8K368	Fanci	1798.61	4943.47
E9Q634	Myo1e	2485.39	4918.61
Q9D0R9	Wdr89	2131.58	4910.28
P70182-3	Pip5k1a	1655.91	4909.03
Q7TMR0	Prcp	2076.64	4904.61
Q9Z0S9	Rabac1	1554.82	4882.72
Q5F285	Tmem256	1848.37	4878.58
Q8BH73	Qpctl	1690.7	4878.33
Q9D8N2	Dennd10	2507.69	4817.57
Q6NSQ9	G6pc3	2224.57	4810.15
Q91WM1	Strbp	1857.6	4797.3
Q8BHL7	Cdc42se1	49.7317	4751.82
Q9ET01	Pygl	2076.82	4733.82
Q3U1Y4	Dennd4b	1394.2	4712.13
E9Q368	Tarbp1	2175.86	4700.94
O88746	Tom1	2025.01	4626.91
P16332	Mmut	2012.31	4592.13
P39429;P39429-2	Traf2	2164.11	4582.47
Q3UHG7;Q3UHG7-2	Dennd11	2045.24	4557.02
Q99LX5	Mmtag2	1333.25	4550.49
A6H8H2-2	Dennd4c	2224.33	4510.46
Q3UYC0	Ppm1h	1586.39	4501.47
Q8BJM5	Slc30a6	741.391	4499.64
Q8K211	Slc31a1	548.613	4486.36
Q99K74	Med24	1974.63	4486.18
Q9QYI4	Dnajb12	876.215	4476.4
Q9CQV4	Retreg3	1835.53	4461.91
Q99J27	Slc33a1	2064.83	4454.68
Q80T69	Rsbn1	1890.95	4451.61
Q64701	Rbl1	2239.68	4445.31
Q9QXY9	Pex3	1582.99	4439.23
Q9Z2C4	Mtmr1	1837.13	4414.42
Q80UP5	Ankrd13a	1881.57	4381.74
P51943	Ccna2	1717.05	4379.11
Q9CWU6	Uqcc1	1502.3	4357.9
Q8BGP6	Slc25a40	1082.22	4346.52
Q6PE15	Abhd10	1771.48	4343.6
Q3UN02	Lclat1	1870.97	4342.28
Q8K339	Kin	1814.35	4333.4
P50172	Hsd11b1	1069.3	4319.52
Q9D4F8	Tubgcp4	2094.65	4319.4
Q8CH72	Trim32	1624.76	4306.23
Q9DCD6	Gabarap	1200.17	4279.65
Q9JHF5	Tcirg1	1872.16	4277.02
Q9JM13	Rabgef1	1703.59	4256.17
Q9D920	Borcs5	1182.77	4235.98
Q8VE18	Smg8	1914.63	4233.44
Q8BM39	Prpf18	1962.53	4220.76
Q9WVD5	Slc25a15	2045.2	4204.33
Q5SSK3	Tefm	1052.37	4200.25
Q63810;Q63810-2	Ppp3r1	1369.66	4197.19
O88325	Naglu	2085.21	4195.29
Q3TFD2	Lpcat1	1716.88	4191.61
Q8BPA8	Dpcd	1938.51	4166.81
Q9Z0H3-2	Smarcb1	258.166	4159.9
Q9DC33	Hmg20a	1783.41	4126.93
Q91VT1	Nsmce2	1848.95	4125.39
Q9D0B5	Tstd3	1844.16	4122.51
Q99L90	Mcrs1	1907.14	4105.45
Q8R1Q9	Rbks	1836.21	4052.95
P55937	Golga3	1963.06	4032.84
Q8R0W6	Ndfip1	646.16	4008.57
Q9D2X5;Q9D2X5-2	Mau2	1067.09	3994.7
Q8CFI5	Pars2	1416.49	3981.29
Q9D0T2	Dusp12	1491.77	3956.44
Q9CXI0	Coq5	1745.33	3948.64
Q8CBC7;Q8JZY1	Ftsj1	1603.11	3937.82
Q9CZP5	Bcs1l	1533.46	3894.8
Q9DBS2	Tprg1l	1870.21	3881.26
B2RPU8;Q9D1L0	Zbed5;Chchd2	1512.16	3878.22
Q64727	Vcl	1685.44	3837.7
Q9WUH1	Tmem115	1836.09	3832.95
O08811	Ercc2	1612.84	3828.61
Q9CR11	Yeats4	1851.47	3806.52
Q64253	Ly6e	1054.28	3775.75
Q9QXE7	Tbl1x	1495.47	3764.5
Q6P1E1;Q6P1E1-2	Zmiz1	1854.54	3759.75
Q9WTZ0	Uxt	1702.28	3719.61
B2RR83	Ythdc2	1694.75	3687.96
Q8CEI1	Bola3	1196.24	3674.32
Q9DBQ7;Q9DBQ7-3	Scyl3	1533.76	3643.72
Q61735-2	Cd47	1738.49	3638.94
P57791	Rce1	1216.16	3629.87
Q8C263	Ska3	1180.4	3618.78
Q9QX60;Q9QX60-2	Dguok	1363.61	3604.46
Q3TZM9;Q3TZM9-2	Alg11	628.08	3603.87
Q8C1Q6	Smim4	103.459	3599.35
Q8C7U7	Galnt6	1712.6	3599.06
Q9Z2Q2	Knop1	1819.07	3561.39
Q8C2E7	Washc5	1508.88	3554.46
P23906	Irf2	1806.51	3553.72
Q9DCM2	Gstk1	1602.71	3504.88
Q64442	Sord	1240.58	3456.45
Q99PL6	Ubxn6	1722.51	3439.43
Q5U3K5	Rabl6	1381.78	3427.44
Q6NXH3;Q6NXH3-2	Gpbp1	784.797	3422.43
Q8C6E0	Cfap36	1327.24	3403.34
Q8C1Z8	Trmt10a	699.215	3401.85
Q8BHK6	Slamf7	1689.35	3391.28
Q8C050;Q8C050-2	Rps6ka5	903.338	3388.43
Q9CZA6	Nde1	1489.4	3375.92
Q8BFS6	Cpped1	1104.66	3365.58
O70481	Ubr1	785.754	3360.49
Q8K2I1	Fntb	1334.92	3350.58
Q501J2	Antkmt	975.598	3344.64
Q8R2R3	Aagab	1523.89	3344.4
Q8R2Y0;Q8R2Y0-2	Abhd6	998.56	3330.54
Q8BHE0	Prr11	1001.32	3329.61
O70230;O70230-2	Znf143	1349.82	3323.28
Q91WE4		1594.44	3319.08
Q9JLN9	Mtor	1548.64	3310.53
Q9DCT5	Sdf2	488.77	3306.62
P70662;P70662-2;P70662-3	Ldb1	1374.98	3305.14
Q9D6J3	Yju2	1425.37	3299.16
Q91WR3;Q91WR3-3	Ascc2	1583.5	3299.11
P01849	Tcra	947.528	3283.28
Q8K305	Nsl1	1286.66	3254.5
Q9CQS9	Haus2	841.603	3235.82
O55028	Bckdk	1348.87	3230.66
Q9WVL0	Gstz1	1365.52	3185.43
Q8BIX3	Arl14ep	880.534	3171.6
Q99MI1	Erc1	930.083	3167.22
Q3UV70	Pdp1	632.953	3141.05
Q9CR27	Washc3	397.416	3139.65
P08884	Gzme	1035.84	3132.11
Q8BVI5	Stx16	673.625	3131.77
Q3TIR1;Q3TIR1-2;Q3TIR1-3	Trappc13	1567.49	3125.26
Q9DBY1	Syvn1	688.085	3123.06
Q8R2U2	Nepro	581.265	3116.09
E9Q2I4	Mideas	365.776	3091.15
Q91Z49;Q91Z49-2	Fyttd1	1218.27	3072.73
Q504M2	Pdp2	760.903	3064.29
Q9CXK4	Slc50a1	895.762	3062.07
P07903	Ercc1	1027.53	3050.85
P31001	Des	71.8958	3036.89
E9Q735	Ube4a	1402.37	3036.61
Q8BFR4	Gns	1476.65	3031.85
Q52KE7	Ccnl1	1274.27	3022.93
Q8R1T1	Chmp7	1463.73	3000.8
Q80XC6	Nrde2	1231.79	2998
Q80TE0	Rpap1	1194.28	2988.84
Q5NC05	Ttf2	1280.95	2983.46
Q5XJY4	Parl	1078.49	2982.24
Q9R1Q9	Atp6ap1	877.142	2973.65
Q6ZQJ5	Dna2	1264.72	2944.8
Q9JM05	Pias4	1468.97	2928.49
Q9D6V8	Paip2	90.83	2911.32
Q62415	Ppp1r13b	131.524	2891.49
Q8BX57	Pxk	957.038	2887.34
P59941	Sirt6	553.438	2884.06
Q8C3X4;Q8C3X4-2	Guf1	1410.74	2878.89
Q6P4S6	Sik3	1217.96	2878.19
Q80V24	Vgll4	498.144	2826.41
Q9CPZ6	Ormdl3	811.461	2809.26
B2RXQ2;B2RXW8	Ppfia1	1335.31	2803.97
P55772	Entpd1	1305.53	2793.17
Q80YQ2;Q80YQ2-2	Med23	1346.6	2792.51
Q9CWQ8	Castor1	1354.92	2769.6
Q9CWU2	Zdhhc13	943.051	2746.16
Q9CZP7;Q9CZP7-2;Q9CZP7-3;Q9CZP7-4	Cdc37l1	1261.73	2723.46
Q8K3K7	Agpat2	341.408	2711.89
Q68FF7	Slain1	1222.82	2695.03
Q9Z2L6	Minpp1	1017.11	2662.38
Q9D3F7	Ddit4	156.512	2659.06
Q9QYM8	Cenph	359.76	2655.56
A2APY7	Ndufaf5	1258.69	2650.45
Q9DBL9;Q9DBL9-2	Abhd5	1196.63	2649.87
P11930	Nudt19	1078.55	2639.46
O54940	Bnip2	1120.7	2637.98
Q8K157	Galm	1199.23	2636.33
Q3TP92	Ctdnep1	477.78	2626.21
P63084	S100a5	764.211	2614.87
Q8R1T4	Slc35a3	671.357	2578.27
O70305	Atxn2	653.357	2568.97
Q91Z92	B3galt6	1267.29	2545.92
G3XA30	Nsmce4a	705.124	2535.15
Q9D8S3	Arfgap3	1262.67	2522.15
Q9CYN9	Atp6ap2	869.091	2518.64
Q9DB73	Cyb5r1	837.026	2515.12
Q9D7I5	Lhpp	1005.01	2493.8
Q5HZI9	Slc25a51	1149.58	2482.57
Q924Z6	Xpo6	1148.16	2454.95
Q8BTI7	Ankrd52	1017.82	2446.37
E9Q512	Trip11	1059.33	2431.52
E9Q4P1	Wdfy1	1043.99	2420.89
Q6NXM2	Rcbtb1	322.325	2416.9
Q8BKT8	Haus7	1114.34	2411.18
Q8BX94	Osbpl2	936.382	2406.44
Q8R173	Zdhhc3	655.651	2403.15
Q8R429	Atp2a1	627.089	2392.84
Q6P8M1;Q6P8M1-2	Tatdn1	1007.4	2389.22
Q0GNC1	Inf2	1086.97	2359.2
Q91XC9	Pex16	1079.99	2356.26
Q921Q3;Q921Q3-2	Alg1	561.29	2351.98
Q8VBT6	Apobr	369.03	2337.96
Q9CXK9	Rbm33	1054.98	2324.9
Q7TMW6	Ciao3	705.5	2314.99
Q9CQS5	Riok2	1114.6	2314.15
Q91YX5	Lpgat1	847.871	2310.41
Q8CDM8	Fam160b1	1094.85	2291.23
P50540;P50540-2	Mxi1	687.702	2274.53
Q8C551	Rad51ap1	1002.47	2272.74
Q8C092	Taf5	985.225	2270.63
Q8VCS6	Med9	685.592	2260.15
Q91Z22	Tmem123	608.804	2258.55
Q5SV85	Synrg	874.668	2246.03
Q9CPX9	Anapc11	584.816	2244.72
Q80TL7-2	Mon2	1083.99	2242.34
Q91YL3	Uckl1	1084.01	2221.41
Q8CI71	Vps50	570.006	2218.84
Q8BMI3	Gga3	1059.56	2213.28
Q99LH2	Ptdss1	782.297	2205.97
Q8BH79;Q8BH79-2	Ano10	569.625	2195.35
Q99P30;Q99P30-3	Nudt7	706.035	2194.26
Q7TQP0	Gpr141	143.468	2161.97
Q9D0Y8	Mrpl52	360.721	2159.74
P35831	Ptpn12	586.563	2156.57
O35493	Clk4	470.24	2153.22
Q8R3L8;Q8R3L8-3	Cdk8	543.95	2152.18
Q8K1X1	Wdr11	529.698	2145.7
P29037	Tbp	677.793	2133.97
Q8R2W9	Pank3	194.2	2128.53
Q3U4G0		881.331	2126.31
Q9Z0R0	Haspin	993.135	2107.78
Q8CGC4	Lsm14b	1069.21	2098.09
Q9DC40	Telo2	879.341	2096.01
Q9JJI6	Pigo	727.715	2087.91
Q8BQX5	Tmco6	862.868	2085.47
Q3TVP5	Otulinl	854.216	2077.2
Q9CR50	Rchy1	933.293	2072.68
Q6P6M7	Sepsecs	578.443	2060.26
Q8VDS4	Rprd1a	1015.39	2059.86
Q3UY34	Custos	902.912	2052.3
Q9R1E0	Foxo1	982.532	2046.34
Q0P678-2	Zc3h18	789.067	2041.89
E9Q7F2	Rnf169	890.109	2038.77
Q6ZQ82	Arhgap26	996.275	2037.77
Q9CPU4	Mgst3	809.447	2033.23
Q3TDX8	Cyb5r4	606.635	2014.58
Q9WTK2-2	Cdyl	565.311	2012.97
Q3UBZ5	Mif4gd	852.476	2011.97
Q8C5K5		788.793	2007.62
Q91XL3	Uxs1	598.125	2003.88
Q9CQ90		907.375	2003.76
A2AL36	Cntrl	877.925	1999.65
Q8BGA7		393.077	1996.53
Q8BKW4;Q8BKW4-2	Zcchc4	929.024	1986.67
Q9D328	Tmem35a	542.782	1978
Q9JJA7	Ccnl2	710.298	1962.41
Q6P6J9	Txndc15	871.718	1958.98
Q9QXV1	Cbx8	751.295	1955.45
P97379-2	G3bp2	309.833	1939.69
Q8VCE4		684.881	1939.15
P01654;P01655;P01656;P01657;P01659;P01660;P01664;P01665;P01666;P01667;P01668;P01669;P01670;P01671;P01672;P01673;P03977		692.499	1936.3
Q9EQ32;Q9EQ32-2	Pik3ap1	835.199	1932.54
P97858	Slc35b1	345.435	1932.18
P25119	Tnfrsf1b	441.244	1930.88
P51791	Clcn3	638.566	1925.42
Q2KHI9;Q2KHI9-2	Mcm9	500.54	1919.28
Q5SRY7;Q5SRY7-2;Q5SRY7-3;Q5SRY7-4	Fbxw11	912.779	1917.59
O35621	Pmm1	842.145	1914.68
Q3U564;Q3U564-2	Dcp1b	211.847	1914.15
Q6PHZ5	Rbm15b	907.76	1910.51
Q04692	Smarcad1	722.268	1909.71
O35242	Nsmaf	526.536	1908.89
Q8BHE1	Gemin8	836.144	1898.43
P61979-3	Hnrnpk	570.026	1890.75
Q62158	Trim27	773.09	1881.31
Q9WTJ4	Fiz1	858.427	1879.94
Q8BJM7	Tyw1	731.192	1877.62
P04370;P04370-2	Mbp	651.413	1869.73
Q922E6	Fastkd2	483.723	1867.53
Q3U2A8	Vars2	888.498	1855.13
Q3UGP8	Alg10b	597.346	1850.52
Q9D771	Pacc1	386.012	1847.63
Q8BGU5;Q8BGU5-2	Ccny	821.606	1836.88
Q920D3	Med28	140.654	1815.33
Q9Z1E3	Nfkbia	842.315	1807.69
Q3UIK4;Q3UIK4-2	Mettl14	706.455	1786.39
O35874	Slc1a4	536.503	1782.44
Q9CR76	Tmem186	483.125	1777.61
Q80U63	Mfn2	606.108	1776.9
Q0VBB0	Prelid2	536.148	1771.75
Q80UL9	Jaml	396.64	1767.19
O09010	Lfng	83.7711	1764.2
Q8VDV8	Mitd1	651.764	1760.17
Q9Z123	Sema4f	509.352	1752.87
Q5PT53;Q5PT53-3	Slc10a7	188.54	1745.06
P51680	Ccr4	313.039	1744.34
Q9CZN8	Qrsl1	830.119	1735.61
P06803;P06803-2	Pim1	682.773	1731.15
O08550	Kmt2b	778.431	1713.45
P03899	Mtnd3	590.916	1709.11
A2AJ15	Man1b1	570.171	1701.38
Q9WV86	Katna1	658.504	1700.09
E9Q4N7	Arid1b	694.758	1699.88
Q9Z1S0	Bub1b	834.61	1699.3
Q9DAJ4	Wdr83	813.362	1696.46
Q8VHI3	Pofut2	727.237	1689.14
Q8BX80	Engase	625.217	1684.78
Q3UUJ4	Strada	532.234	1665.06
Q8BWY7;Q8BWY7-2;Q8BWY7-3	Slc39a11	681.288	1660.76
Q8CIF4	Btd	821.852	1658.7
P59481	Lman2l	722.23	1651.08
Q80XK6	Atg2b	286.161	1644.1
P02340	Tp53	377.08	1621.48
Q3TFQ1	Spryd7	590.899	1621.23
Q8R4H9	Slc30a5	576.428	1611.89
Q9CQ86	Mien1	501.407	1609.43
Q8R313	Exoc6	794.411	1608.34
Q3TC93	Hs1bp3	699.488	1608.19
E0CZ22	Mroh1	686.313	1603.51
Q8BFW4	Trim65	376.373	1592.76
Q9DB70	Fundc1	119.949	1583.46
Q64364	Cdkn2a	542.404	1575.32
Q8R1F1	Niban2	598.807	1562.75
Q9CWG1	Glipr1	573.243	1555.13
Q80VP1;Q80VP1-2	Epn1	322.539	1552.78
Q3V009	Tmed1	302.404	1552.24
Q8BTJ4;Q8BTJ4-2	Enpp4	637.655	1544.83
Q8K136	Scnm1	339.671	1542.93
A2A791	Zmym4	284.32	1534.32
Q3UHB1	Nt5dc3	739.683	1531.32
Q9DBU6	Rsrc1	421.935	1528.7
Q8BUN5	Smad3	768.49	1517.05
Q18PI6	Cd84	270.332	1515.53
Q6S5C2;Q6S5C2-2	Gnptg	789.473	1510.48
P10649	Gstm1	321.176	1502.72
Q5XF89;Q5XF89-2	Atp13a3	588.743	1494.26
Q3TRM4;Q3TRM4-2;Q3TRM4-3	Pnpla6	591.022	1493.68
Q14CH7	Aars2	707.191	1485.07
Q8BMG8	Slc25a32	449.702	1484.96
Q8VCG9	Rfxap	217.898	1473.97
Q7TSJ2;Q7TSJ2-2	Map6	544.64	1470.9
Q3U466	Cln6	452.084	1469.18
P55041	Gem	655.731	1462.52
Q6PEE3	Rrm2b	303.902	1454.12
P49446;P49446-2;P49446-3	Ptpre	512.294	1453.43
Q99KW3-1	Triobp	553.184	1451.93
Q07139;Q07139-2	Ect2	620.85	1451.71
Q8R1Z9	Rnf121	136.679	1443.39
P97864	Casp7	595.406	1434.7
P58058	Nadk	367.532	1431.53
Q3UN90	Lyrm9	110.826	1429.97
Q9Z0R9	Fads2	537.403	1426.24
Q6NS82;Q6NS82-3	Retreg2	346.52	1424.77
Q6PDG8	Mon1a	410.522	1420.26
B9EKI3	Tmf1	328.976	1418.58
Q9CPV3	Mrpl42	564.801	1415.01
P38532;P38532-2	Hsf1	330.934	1406.29
Q8R5A0	Smyd2	388.827	1398.69
Q8BKC8;Q8BKC8-2	Pi4kb	532.314	1387.72
Q9DBN5	Lonp2	484.325	1380.42
Q8BP74;Q8BP74-2	Pstk	335.138	1379.53
Q8VDN4	Ccdc92	703.29	1377.63
Q3U214	Mast3	363.532	1373.67
Q8CB44	Gramd4	496.59	1372.07
Q9JIS8	Slc12a4	274.89	1359.27
Q8R418	Dicer1	637.144	1356.42
Q9WVS8;Q9WVS8-5	Mapk7	285.467	1353.04
Q8BYU6	Tor1aip2	274.707	1335.93
Q3U2S4;Q3U2S4-2	Otud5	247.969	1327.79
Q8K4Q0	Rptor	648.081	1326.84
A0A3Q4EGW0;A2A716;F8VQM4	Osbpl7	740.351	1317.84
Q8K0D7	Get1	434.82	1298.21
Q01705;Q01705-3;Q01705-4	Notch1	224.599	1291.84
Q7TSQ8	Pdpr	620.424	1290.22
D3YXK1	Samd1	416.449	1287.46
P63002	Tle5	315.031	1284.84
Q9CYC6	Dcp2	406.339	1271.73
Q8BKX1;Q8BKX1-2;Q8BKX1-3	Baiap2	404.326	1267.14
Q99LJ7	Rcbtb2	196.129	1264.66
Q8CFK6	Dennd1c	396.113	1262.72
Q9Z1S5;Q9Z1S5-2	Septin3	137.282	1259.65
Q3UK78;Q3UK78-2	Pcgf5	232.238	1257.29
A2AGH6;A2AGH6-2	Med12	638.616	1249.39
Q8BFU3;Q8BFU3-3	Rnf214	304.762	1244.13
Q9QWZ1	Rad1	167.638	1239
Q8C0T5	Sipa1l1	398.449	1236.65
Q8BGF7;Q8BGF7-2;Q8BGF7-3;Q8BGF7-4	Pan2	230.845	1216
Q8C9S8	Atg4a	301.993	1212.83
Q7TMV3	Fastkd5	153.481	1211.8
Q9CPY6	Gid4	41.8454	1209.04
Q921Y4	Mfsd5	472.395	1206.36
Q8K2C8	Gpat4	603.763	1205.58
Q8BGG7	Ubash3b	460.221	1199.81
Q8C176	Taf2	586.837	1191.16
Q8CHY3	Dym	508.002	1187.89
Q9D6J1	Cers4	444.719	1182.87
Q8VDI7	Ubac1	509.168	1181.55
Q9ES70	Nek6	401.295	1178.49
A2RSY1;A2RSY1-2	Kansl3	504.11	1177.12
Q5HZJ0	Drosha	276.719	1174.52
Q921N8	Gps2	597.251	1167.75
O70572	Smpd2	566.38	1166.27
P35761;P35761-2	Ttk	217.669	1165.09
P35276	Rab3d	559.821	1165.02
Q9R1C6	Dgke	516.24	1161.96
P70453-2	Pde7a	145.816	1153.5
Q9ERE3	Sgk3	434.5	1148.26
Q7TPS5	C2cd5	442.127	1148.2
Q9DAS1;Q9DAS1-2;Q9DAS1-4;Q9DAS1-5	Cklf	167.304	1140.42
Q9D0L4	Adck1	173.972	1130.81
B9EJ80	Pdzd8	495.995	1129.11
Q91YN1	Fam118a	276.721	1116.1
Q9D850	Tmem68	300.879	1115.96
Q8K1A0	Mettl5	120.372	1111.53
Q8BSI6	R3hcc1	429.877	1108.83
Q9EP53;Q9EP53-2;Q9EP53-3;Q9EP53-4	Tsc1	60.4384	1105.35
Q3TQB2;Q3TQB2-2	Foxred1	373.499	1103.75
Q8C735;Q8C735-2	Lin9	295.772	1097.76
Q8BHC7	Rhbdd1	452.905	1097.33
Q8K298	Anln	236.53	1075.43
Q9EPA7	Nmnat1	479.05	1074.81
P48441	Idua	410.022	1074.75
Q501J7;Q501J7-2;Q501J7-3	Phactr4	392.176	1072.92
P54279	Pms2	403.284	1066
Q14B71	Cdca2	419.436	1063.28
O54707	Klrd1	214.459	1055.14
Q6PFD6	Kif18b	458.133	1054.94
O70566	Diaph2	254.378	1053.45
Q9CR58	Slc25a30	209.579	1051.28
Q9JMD3	Stard10	276.978	1045.82
Q99J39;Q99J39-2	Mlycd	131.402	1026.08
Q8BGR9	Ublcp1	363.746	1023.8
Q8BGV8	Mief1	163.338	1019.81
Q3UTZ3	MAP11	324.219	1017.36
B1AUR6	Mms22l	311.446	1014.75
Q8R2M0	Tceanc2	214.873	1008.34
P52483	Ube2e3	247.652	994.353
Q69ZX6	Morc2a	179.216	993.958
Q91WK0;Q91WK0-2	Lrrfip2	361.669	990.107
Q91V17	Znrf1	482.534	985.226
Q8BXA1	Golim4	463.52	977.369
Q9JIP4	Panx1	204.473	973.411
Q9QXG9	Tinf2	407.068	973.103
Q9D8U2	Tmem41a	226.566	971.575
Q3U0K8	Ogfod1	260.351	970.901
Q9R0M8	Slc35a2	406.789	968.167
Q9D9Z1	Knstrn	125.36	965.481
Q8C1A3	Mtrr	400.114	965.413
Q5XPI3;Q5XPI3-2	Rnf123	461.146	954.312
P97314	Csrp2	119.044	953.885
P56542	Dnase2	328.759	950.463
Q1HL35	Dusp5	39.7468	948.798
Q8BGT5	Gpt2	342.141	941.302
Q6DFV5	Helz	461.921	934.924
Q9CWP6;Q9CWP6-2;Q9CWP6-3	Mospd2	119.552	927.008
Q5U680	Slc25a26	162.703	925.452
Q91WU4	Tmco4	444.34	913.98
Q8BVA2	Tmem222	180.315	901.313
Q3UPE3;Q3UPE3-2	Rmi2	200.68	900.021
Q64281;Q64281-2	Lilrb4	189.797	897.782
Q80UW3	Rinl	455.635	891.811
Q5H8C4;Q5H8C4-2	Vps13a	380.44	890.754
Q9CXT6	Kdm8	29.1659	884.779
Q9D4F2	Plpp6	136.099	882.896
Q6ZQ12;Q6ZQ12-1;Q6ZQ12-2	Ninl	76.2224	882.847
Q8VE42	Ankrd49	162.75	881.633
P19258	Mpv17	147.279	875.482
P59470	Polr3b	448.211	874.365
Q8VIK2	Mpv17l2	100.829	869.555
Q5Y5T2	Zdhhc18	364.833	869.389
P35288	Rab23	132.816	868.305
Q3UZW7;Q3UZW7-3	Eef2kmt	200.61	865.353
O54788	Dffb	360.575	860.73
Q7TMX5;Q7TMX5-2	Shq1	470.477	860.019
Q9QZW0-2	Atp11c	348.009	852.049
P70255-2	Nfic	259.739	835.174
Q8BMQ8	Mon1b	307.807	832.24
Q9Z207	Diaph3	157.021	829.919
Q8BM85	Tbck	354.527	829.729
Q925N2	Sfxn2	37.8837	826.771
P70297	Stam	370.922	825.239
Q8CBG9;Q8CBG9-2	Rnf170	108.758	823.826
O09174	Amacr	230.216	823.241
Q922Y2	Trim59	185.533	818.719
Q4VBF2	R3hdm4	175.892	809.724
Q148V7	Relch	325.914	806.685
Q9D2Z4	Senp8	378.407	805.794
P97931;P97931-2	Ung	242.476	797.145
Q69ZF7	Cnnm4	303.965	792.419
Q3TLI0	Trappc10	199.317	788.131
Q6ZPV2;Q6ZPV2-2	Ino80	256.658	782.551
G5E897	Poglut3	233.712	781.925
Q6P1G2	Kdm2b	241.171	776.914
B1ARD6	Slfn9	349.798	776.844
Q6ZQ11	Chsy1	250.823	772.116
Q91VB4	Hps3	100.737	764.72
Q8BG79	Cwf19l2	232.825	760.062
Q80XL6	Acad11	289.105	759.722
Q8C3S2;Q8C3S2-3	Tango6	368.884	756.246
Q9ESG9	Pkmyt1	167.879	755.075
Q60766	Irgm1	215.865	753.51
Q8CIG3	Kdm1b	372.98	749.822
E9Q6B2	Ccdc85c	169.642	741.267
Q9CZ62	Cep97	277.864	739.809
A0A1Y7VME9;E9Q9B7	Kidins220	310.682	733.577
Q8JZX3;Q8JZX3-2;Q8JZX3-3	Poc1a	135.522	728.033
Q9WVD4	Clcn5	231.657	720.793
O88856	Tpst2	126.419	719.572
P42867	Dpagt1	25.2105	719.183
Q7TN73	Casd1	180.544	714.629
Q3UHH8	Gxylt1	285.826	711.93
Q8K0C1;Q8K0C1-2	Ipo13	232.321	708.112
Q0VGY8	Tanc1	284.95	705.98
P70270	Rad54l	209.909	703.392
Q8C142	Ldlrap1	78.1659	700.395
Q6NZM9	Hdac4	339.152	696.588
Q61846	Melk	188.433	693.631
O08848	RO60	331.929	692.919
Q99MR3	Slc12a9	243.803	691.853
Q8C0N2	Gpat3	5.48138	687.196
Q8BR90		215.596	687.045
Q9CWY9	Rpain	330.97	685.473
E9Q8I7	Nfxl1	193.786	672.37
Q8K190	Saysd1	303.305	671.623
Q80UX8	Abhd13	300.172	671.49
Q8VE96	Slc35f6	281.343	669.023
Q8VHH5	Agap3	295.971	662.468
P50428	Arsa	233.701	660.802
P59438;P59438-2	Hps5	218.197	658.175
E2JF22	Piezo1	46.1176	652.994
Q99MS7	Ehbp1l1	323.547	649.829
Q9CXG9	Phf19	17.7576	647.211
Q8VBZ0	Dhrsx	258.14	639.342
Q4KMM3;Q4KMM3-2;Q4KMM3-3;Q4KMM3-4	Oxr1	252.017	635.934
Q91YJ2	Snx4	311.092	634.373
Q9EPR4	Slc23a2	72.7501	632.976
P97358	Taf1b	242.261	629.561
Q9CXH7	Sgo1	154.472	629.322
Q922Q5	Slc35b3	176.073	623.904
Q6PD10	Ip6k1	309.578	618.367
Q9D113	Dnlz	203.483	613.951
Q922R1		108.333	610.545
Q3UTQ7	Prdm10	267.94	610.533
Q8BMI4	Gen1	168.707	609.49
Q9Z222	B3GNT2	149.464	607.056
Q6P073	Ube2j2	187.541	606.361
Q8VEL2	Mtmr14	99.6176	604.236
Q64343	Abcg1	50.0389	601.069
Q9D2Q2	Trmt44	85.3465	597.538
Q6ZQM8	Ugt1a7c	35.7196	591.274
Q9JJF9	Sppl2a	19.8415	591.055
Q99JX1	Taf11	248.382	581.962
A0A1L1SSC7	Ttc13	203.325	581.087
Q99NG0	Rad54l2	231.754	580.936
Q6DIC0	Smarca2	188.449	579.163
P42337	Pik3ca	190.574	572.843
Q8VEG4;Q8VEG4-2	Exd2	204.843	570.83
Q8JZY4	Prorp	94.6376	569.925
Q3UHH1;Q3UHH1-2;Q3UHH1-3	Zswim8	187.947	563.753
Q9QXS1-3	Plec	249.718	563.342
Q9QZM4	Tnfrsf10b	82.0804	559.138
Q80Y98	Ddhd2	207.483	556.167
Q8BZ98;Q8BZ98-2	Dnm3	204.4	549.234
Q9CXT7;Q9CXT7-2	Tmem192	110.994	548.785
Q9JKD9	Zbtb32	274.793	548.503
Q8VDZ4	Zdhhc5	270.3	547.073
Q6A098	Secisbp2l	201.016	546.813
Q9D8V0-4	Hm13	167.931	546.603
Q8CCN5	Bcas3	213.74	544.111
Q9QZ49	Ubxn8	210.669	539.466
Q99LW6	Yaf2	247.684	537.992
Q9D8H7	Oma1	3.53037	537.322
Q91YI1;Q91YI1-2	Atg13	77.9177	535.639
Q9D0V7	Ebag9	203.088	533.012
Q8C0E5;Q8N7N6	Traf3ip2	191.816	530.468
Q8CIE2;Q8CIE2-2;Q8CIE2-3	Zmiz2	183.795	529.956
P48760;P48760-2;P48760-3;P48760-4;P48760-5	Fpgs	78.8572	529.742
O88634	F2rl3	188.189	529.057
Q80XR2	Atp2c1	164.781	525.734
Q3ZK22	Vezt	89.541	523.093
Q3TJM4	Cenpt	48.8484	522.493
O35674	Adam19	226.079	522.002
Q8VEK6	Ing3	39.6588	517.015
Q8VCW4	Unc93b1	231.538	515.468
Q7TQI7	Abtb2	111.424	515.37
Q91WK7	Ankrd54	195.673	509.409
Q9WVS7;Q9WVS7-2	Map2k5	154.226	505.305
Q9Z1S3	Rasgrp1	222.568	503.615
Q91XB7	Yif1a	77.6499	503.438
Q9EQN9	Slc19a2	135.467	502.554
B2RY04	Dock5	144.739	497.555
B2RXV4	Flvcr1	150.15	495.802
P24638	Acp2	23.4078	493.85
Q3V384	Afg1l	97.8736	487.498
Q69Z69	Esco1	209.794	471.421
O35678	Mgll	7.21265	469.059
P0CG49;P0CG50	Ubb;Ubc	170.818	469.053
Q8K078	Slco4a1	141.378	467.777
Q9D8Z6	Atg101	2.80946	467.083
Q3TL44	Nlrx1	90.1894	464.425
Q6GQT6	Scap	112.945	462.202
Q6PER3	Mapre3	102.662	454.269
Q8VCS3	Fam20b	91.8001	451.947
Q8BHT7	Rgp1	162.324	451.404
Q9D0P8	Ift27	177.41	448.589
Q99PQ2;Q99PQ2-2	Trim11	197.88	441.406
Q9JJE4	Paqr4	79.524	440.979
A1L3P4	Slc9a6	149.346	440.139
A2CG63;A2CG63-2	Arid4b	164.49	438.022
Q8C0P7	Znf451	14.8994	437.721
D3Z3Y1;D3Z4I0	Pigg	72.9823	436.35
Q9WVL1	Ap4s1	170.639	435.803
Q8R2N0;Q8R2N0-2	Ccdc59	131.031	433.697
Q8K4J6;Q8K4J6-2	Mrtfa	137.875	430.058
Q8CGI1	Fam193a	201.362	428.695
Q8BZ60	Ston2	206.409	426.738
P35922-7;P35922-8	Fmr1	153.942	426.398
P62069;Q9D9M2;Q9D9M2-2	Usp46;Usp12;Usp12	179.391	419.359
Q8K3P5;Q8K3P5-2	Cnot6	174.863	417.752
O70445	Bard1	128.429	412.845
Q6ZPR6	Ibtk	136.993	408.035
Q9CZB6	Med7	155.313	407.92
Q99KG3-2	Rbm10	182.431	404.666
P0DJE0	Pet100	150.961	403.012
P30987	Tbxa2r	167.13	401.604
A2AKQ0;A2AKQ0-2	Slc35d1	59.5483	397.979
Q8BX13	Ube3d	44.5536	393.945
Q80XL7;Q80XL7-2	Mppe1	154.001	393.598
Q8BLB7;Q8BLB7-2	L3mbtl3	114.012	392.87
A0A087WS27	Tent5a	170.339	386.463
Q69ZF3	Gba2	171.831	386.402
Q7TN98;Q7TN98-2;Q7TN98-3;Q7TN98-4;Q7TN98-5	Cpeb4	41.9695	383.985
Q8BJT9	Edem2	82.9935	383.177
Q91VX9	Tmem168	150.974	382.672
P83510	Tnik	119.607	381.86
A2ALW5;A2ALW5-2	Dnajc25	119.684	380.366
Q8VCD7	Kdm4c	207.286	379.604
Q5RL51	Gstcd	69.8677	379.205
O35516	Notch2	110.565	373.314
D3YXF5	C7	88.8818	373.226
A2ACJ2	Faap100	120.732	373.215
Q91X84	Crtc3	108.126	367.339
Q9R0M5;Q9R0M5-2;Q9R0M5-3	Tpk1	51.9161	364.17
Q91V09	Wdr13	85.7407	363.797
Q8VEC4	Calhm2	93.3654	362.545
Q69ZN6;Q69ZN6-2	Gnptab	115.689	359.54
E9PYR1;F8VQK6	Fbxl18	182.572	357.105
Q99PU7	Bap1	73.9934	356.011
Q3TAP4	Ap5b1	135.563	353.031
Q8C4M7	Cenpu	109.383	352.556
P70665;P70665-2	Siae	88.2736	352.495
Q9D7K5	Dmac2	113.535	350.126
G5E8P0	Tubgcp6	151.056	348.372
Q60943	Il17ra	94.0249	348.106
Q8CI70	Lrrc20	78.7315	346.296
Q9QWH1;Q9QWH1-2	Phc2	92.552	345.351
P51682	Ccr5	89.8392	336.041
Q9CSP9;Q9CSP9-4	Ttc14	60.4817	335.861
Q3V3V9-2	Carmil2	160.367	332.457
Q8C0D4	Arhgap12	72.5739	332.419
Q8CGF6	Wdr47	37.4549	329.743
E9PZP8	Herc1	125.532	329.37
O54839-2	Eomes	87.5024	328.539
Q99KP3	Cryl1	92.8403	322.488
Q9WV72	Asb3	10.0024	322.442
Q6ZPG2	Wdr90	156.607	319.438
Q9D7Y9;Q9D7Y9-2	Slx4ip	26.2224	318.909
Q9CXY1	Tmem175	42.4684	317.552
Q8K2W3	Txndc11	66.1029	314.752
Q9WV76	Ap4b1	4.04596	314.437
E9Q4Y4	Cep192	128.889	314.146
Q80V94	Ap4e1	19.9321	313.257
Q7TN60	Tmc6	123.356	311.241
Q5BL07;Q5BL07-2	Pex1	156.916	311.09
Q8CFI0;Q8CFI0-2;Q8CFI0-3	Nedd4l	31.299	310.398
A2ASA8	Itpripl1	52.7132	309.646
Q8CI43	Myl6b	153.379	307.494
Q8CI78	Rmnd1	114.387	304.632
Q8CHC8	Adnp2	129.422	303.135
Q8VDF3;Q8VDF3-2	Dapk2	10.4795	302.334
L0N7N1	Kif14	94.4322	302.118
Q07763;Q07763-2	Cd244	149.535	302.014
Q99KU1;Q99KU1-2	Dhdds	25.1807	300
Q3U829	Ap5z1	61.3852	299.363
P56371	Rab4a	132.077	298.716
Q3U3C9;Q3U3C9-2;Q3U3C9-3	Gse1	50.2964	298.683
O70161;O70161-3	Pip5k1c	146.969	296.85
Q9QZI8	Serinc1	28.7695	292.74
Q3U3E2	Fam117b	87.2221	291.652
Q8CGV9	Tshz3	13.3956	290.795
Q762D5;Q762D5-2	Slc35d2	26.8679	288.868
Q80YW5;Q80YW5-2	Bspry	22.4266	287.447
Q8C9X6	Epc1	74.4587	286.65
Q8BMD6;Q8BMD6-2	Tmem260	29.2398	286.126
Q99P58	Rab27b	57.1879	283.283
Q9CYV5	Tmem135	74.7762	273.71
Q9D0K1	Pex13	52.9895	271.79
Q9DA19	Cir1	127.985	267.815
Q8K370	Acad10	87.4844	262.648
Q3TXX3;Q3TXX3-2	Zfyve27	88.6029	255.688
Q3UG98	Nat9	38.8227	254.943
Q64455	Ptprj	73.3264	253.483
P70371	Terf1	64.0965	249.264
Q8C0Z1	Fam234a	64.0256	248.66
Q8C2E4	Ptcd1	87.9049	248.367
Q9Z1T6;Q9Z1T6-1	Pikfyve	75.5518	246.771
P48754	Brca1	72.5846	245.667
O35235	Tnfsf11	31.4208	244.932
Q6GQT1	A2m	71.1669	244.257
Q811J3	Ireb2	54.8764	243.589
Q80U44	Zfyve16	78.1457	243.174
P30558	F2r	31.5509	242.484
Q8K023;Q8K023-2	Akr1c18	97.3899	240.571
Q5U4H9	Ncoa4	5.27933	240.571
Q61037-6	Tsc2	82.0855	237.595
Q8BKY8	Mterf2	33.2723	235.851
A2A7T8;Q3TJB1	Zmym1	77.7998	235.806
Q99LJ8	Nus1	100.047	234.786
Q9JL70	Fanca	13.1451	227.319
Q923Z3	Mto1	65.951	226.779
P53349	Map3k1	62.5731	222.575
Q6KAU8;Q6KAU8-2	Atg16l2	106.38	221.985
Q8C3B8	Rft1	52.8557	221.604
Q922B6	Traf7	20.2701	220.247
Q4G0F8;Q4G0F8-2;Q4G0F8-3	Ubn1	81.197	220.131
Q9D9M5	Phospho2	54.9942	218.388
P58871	Tnks1bp1	53.7108	216.598
Q8CGA2	Tbc1d14	18.8884	216.393
Q9EPS3	Glce	95.6416	214.879
O55060	Tpmt	48.6859	214.294
Q3TVI8	Pbxip1	93.93	212.155
Q8R0L9;Q8R0L9-2	Tada3	89.4155	209.216
A2A6Q5-2	Cdc27	60.475	208.529
Q8CJ27	Aspm	31.2853	207.486
Q60575;Q60575-2	Kif1b	72.4008	205.566
Q8BIA4;Q8BIA4-4	Fbxw8	72.0487	201.218
Q8K4D3	Slc36a1	69.3237	201.135
Q75NR7;Q75NR7-2	Recql4	83.472	200.988

## Sheet: Fig5 enrichment(HBSS_VPS34i)
Annotation Cluster "ER"	Enrichment Score: 8.388904169860261
Category	Term	Count	%	PValue	Genes	List Total	Pop Hits	Pop Total	Fold Enrichment
GOTERM_CC_DIRECT	GO:0005789~endoplasmic reticulum membrane	124	11.4815	5.61886e-12	DPAGT1, VKORC1L1, ANKLE2, FAAH, LPGAT1, RETREG3, SLC35B1, TXNDC11, TMEM260, GBA2, LCLAT1, FADS2, ZFYVE27, PIEZO1, NOMO1, GABARAPL2, ALG8, SLC30A5, DNAJB12, VRK2, ALG1, ALG11, ACSL3, DHDDS, CTDNEP1, PLPP6, SELENOS, SLC9A6, SELENOT, ABCG1, RNF121, NOTCH1, RPN2, LMAN2L, SLC35D1, SAR1B, TOR1AIP2, DNAJC25, HACD3, PKMYT1, UBE2J2, RASGRP1, UGT1A7C, UBE2J1, HSD11B1, ATXN3, CYB5R1, PTDSS1, SCAP, RNF170, K…	1019	414	6103	1.79387
[truncated: 131 more rows]

## Sheet: Fig6_mitochondrial list
Genes	RPMI_BR1	RPMI_BR2	RPMI_BR3	RPMI_BR4	HBSS_BR1	HBSS_BR2	HBSS_BR3	HBSS_BR4	HBSS_VPS34_BR1	HBSS_VPS34_BR2	HBSS_VPS34_BR3	HBSS_VPS34_BR4	MitoCarta3.0 annotation
[truncated: 824 more rows]

[truncated: 2 more sheets: Fig6 ETC, Fig7 DOWN(HBSS_VPS34i)]
