# Supplementary material for: Autophagy repression by antigen and cytokines shapes mitochondrial, migration and effector machinery in CD8 T cells
Source: Nat Immunol. 2025 Feb 27;26(3):429–43. doi: 10.1038/s41590-025-02090-1 (PMC11876071; doi:10.1038/s41590-025-02090-1)
Supplement: Supplementary file 4 — Source proteomics data for Fig. 8: Proteomics data (copies per cell) from naive CD8 T cells ± VPS34i for 5 h. [file 41590_2025_2090_MOESM4_ESM.xlsx]

## Sheet: info for Datafile_2_Il7
Datafile for Figure 8
sheet name	content
copy-number:	protein copy numbers per cell for CTL in RPMI; + 18h VPS34i ; 18h HBSS ; 18h HBSS +VPS34i
	proteins in green type are detected on less than 2 peptides, and are considered "weak" hits
Fig8 IL7_VPS34i UP	list and average copy number per cell of proteins that are increased 1.5 fold in IL7 maintained CD8 T cells + 5h VPS34i
Fig8 enrichment (UP)	terms and proteins in clustered enrichment analysis performed on proteins that are increased 1.5 fold in IL7 maintained CD8 T cells + 5h VPS34i
Fig8 IL7_VPS34i_DOWN	list and average copy number per cell of proteins that are decreased 1.5 fold in IL7 maintained CD8 T cells + 5h VPS34i
Fig8 transcription factors	list and log2fold change of transcription factors as identified by GO 00037000

## Sheet: copies_number
UniProt	ProteinNames	ProteinDescriptions	Genes	IL7 BR1	IL7 BR2	IL7 BR3	IL7 + VPS34i BR1	IL7 + VPS34i BR2	IL7 + VPS34i BR3
Q6GQT1	A2MG_MOUSE	Alpha-2-macroglobulin-P	A2m	1724.45	2191.32		761.185		1064.16
P58742	AAAS_MOUSE	Aladin	Aaas	1771.62	534.124	243.123	500.856	714.546	467.451
Q9D2R0	AACS_MOUSE	Acetoacetyl-CoA synthetase	Aacs	1247.42	1320.1	153.452	1243.76	1308.67	820.45
Q3UHJ0	AAK1_MOUSE	AP2-associated protein kinase 1	Aak1	3850.96	6078.14	9933.52	11851.4	15303.9	11294.3
Q8R0P4	AAMDC_MOUSE	Mth938 domain-containing protein	Aamdc	21989.8	23320.3		1986.36	5190.63	1988.3
J3QN89	J3QN89_MOUSE;Q3TJ22_MOUSE	Angio-associated migratory protein	Aamp	1055.27	530.02	87.3492	243.639	1208.53	418.998
Q8BGQ7	SYAC_MOUSE	Alanine--tRNA ligase, cytoplasmic	Aars1	8647.63	3471.42	1362.69	5159.96	6036.63	7407.97
Q14CH7	SYAM_MOUSE	Alanine--tRNA ligase, mitochondrial	Aars2	110.235	58.3608		19.8147	31.5884	23.51
Q3THG9	AASD1_MOUSE	Alanyl-tRNA editing protein Aarsd1	Aarsd1	1636.82	2814.17		116.955	107.19	634.472
Q9JKX4	AATF_MOUSE	Protein AATF	Aatf	2418.62	4217.93	3790.07	3185.3	5575.77	3451.48
Q91V24	ABCA7_MOUSE	ATP-binding cassette sub-family A member 7	Abca7	30.4754	28.0574
P21447	MDR1A_MOUSE	ATP-dependent translocase ABCB1	Abcb1a	516.903	151.776	52.1782	201.968	229.669	130.365
Q61102	ABCB7_MOUSE	ATP-binding cassette sub-family B member 7, mitochondrial	Abcb7	2294.66	2127.99	435.482	3640.95	4136.19	4110.86
Q9CXJ4	MITOS_MOUSE	Mitochondrial potassium channel ATP-binding subunit	Abcb8	125.828	452.708	66.7649	53.1171	71.8279	46.5888
O35379	MRP1_MOUSE	Multidrug resistance-associated protein 1	Abcc1	56.2957	112.78	41890.2	92.0371	93.0543	68.0092
P48410	ABCD1_MOUSE	ATP-binding cassette sub-family D member 1	Abcd1	1908.63	384.782	2756.81	3138.07	4151.65	2772.7
P55096	ABCD3_MOUSE	ATP-binding cassette sub-family D member 3	Abcd3	348.955	216.351	363.449	314.108	361.147	307.597
P61222	ABCE1_MOUSE	ATP-binding cassette sub-family E member 1	Abce1	24112.7	14258.9	3226.79	12440.2	15276	11226.7
Q6P542	ABCF1_MOUSE	ATP-binding cassette sub-family F member 1	Abcf1	8300.61	6339.84	6927.11	7550.21	9960.17	9403.36
Q99LE6	ABCF2_MOUSE	ATP-binding cassette sub-family F member 2	Abcf2	4664.69	2413.04	1294.47	1373.63	13546.7	836.308
Q8K268	ABCF3_MOUSE	ATP-binding cassette sub-family F member 3	Abcf3	1064.69	367.434	338.445	468.127	527.188	417.101
Q99P81	ABCG3_MOUSE	ATP-binding cassette sub-family G member 3	Abcg3	222.808					134.403
Q6PE15	ABHDA_MOUSE	Mycophenolic acid acyl-glucuronide esterase, mitochondrial;Isoform 2 of Mycophenolic acid acyl-glucuronide esterase, mitochondrial	Abhd10	777.248
Q99LR1	ABD12_MOUSE	Lysophosphatidylserine lipase ABHD12	Abhd12	1413.75	852.467	226.841	674.986	1155.38	665.162
Q8VCR7	ABHEB_MOUSE	Protein ABHD14B	Abhd14b	977.651	1236.03	66.6274
Q5F2F2	ABH15_MOUSE	Protein ABHD15	Abhd15	272.891	445.672	326.375	395.387	746.261	504.684
Q9Z1Q2	ABHGA_MOUSE	Phosphatidylserine lipase ABHD16A	Abhd16a	531.764	1218.49	149.934	341.543	345.863	308.693
Q8R2Y0	ABHD6_MOUSE	Monoacylglycerol lipase ABHD6;Isoform 2 of Monoacylglycerol lipase ABHD6	Abhd6	660.424			324.342		100.879
Q8CBW3	ABI1_MOUSE	Abl interactor 1;Isoform 2 of Abl interactor 1;Isoform 3 of Abl interactor 1;Isoform 4 of Abl interactor 1	Abi1	5110.83	1414.96	2078.05	3250.13	4243.22	3371.67
Q8BYZ1	ABI3_MOUSE	ABI gene family member 3	Abi3	2738.79	1389.29	1410.58	2766.74	3124.2	2090.53
Q80ZQ9	ABITM_MOUSE	Protein Abitram	Abitram	889.354	334.741	835.683	1449.06	1296.8	299.97
Q8K4G5	ABLM1_MOUSE	Actin-binding LIM protein 1;Isoform 2 of Actin-binding LIM protein 1;Isoform 3 of Actin-binding LIM protein 1	Ablim1	5603.27	5773.77	9608.01	9259.8	12664.7	11933.1
Q5SSL4	ABR_MOUSE	Active breakpoint cluster region-related protein;Isoform 2 of Active breakpoint cluster region-related protein;Isoform 4 of Active breakpoint cluster region-related protein	Abr	1714.44	1792.75	698.038	1145.64	1085.24	1166.61
Q4KML4	ABRAL_MOUSE	Costars family protein ABRACL	Abracl	5219.43	1436.12
Q8BPZ8	ABRX1_MOUSE	BRCA1-A complex subunit Abraxas 1	Abraxas1	2000.01	848.171	934.127	45.4574	1248.81	50.2091
Q3TCJ1	ABRX2_MOUSE	BRISC complex subunit Abraxas 2	Abraxas2	4228.47	8808.67	11127	14389.9	16517.9	26902.6
Q9QYL7	ABT1_MOUSE	Activator of basal transcription 1	Abt1	1828.63	2546.7	989.407	2868.34	3414.84	2098.54
Q921H8	THIKA_MOUSE	3-ketoacyl-CoA thiolase A, peroxisomal	Acaa1a	16516.7	7627.31	5496.93	13018.4	9843.54	9253.74
Q8BWT1	THIM_MOUSE	3-ketoacyl-CoA thiolase, mitochondrial	Acaa2	80847.7	109567	43353.4	80250.7	93878.9	88664.2
Q5SWU9	ACACA_MOUSE	Acetyl-CoA carboxylase 1;Isoform 2 of Acetyl-CoA carboxylase 1	Acaca	621.266	393.393	73.4455	199.863	459.704	390.314
Q8K370	ACD10_MOUSE	Acyl-CoA dehydrogenase family member 10	Acad10	414.604	296.635		150.044	275.895	240.26
Q9D7B6	ACAD8_MOUSE	Isobutyryl-CoA dehydrogenase, mitochondrial	Acad8	8163	796.625	251.59	1196.53	1480.5	1006.33
Q8JZN5	ACAD9_MOUSE	Complex I assembly factor ACAD9, mitochondrial	Acad9	6797.53	3308.91	1610.57	4447.77	3937.7	4337.98
P51174	ACADL_MOUSE	Long-chain specific acyl-CoA dehydrogenase, mitochondrial	Acadl	20876.4	16589.8	17701.5	28574.3	31586.5	23766.3
P45952	ACADM_MOUSE	Medium-chain specific acyl-CoA dehydrogenase, mitochondrial	Acadm	15167.5	11981.9	4379.78	9273.39	13291.8	12390.6
Q07417	ACADS_MOUSE	Short-chain specific acyl-CoA dehydrogenase, mitochondrial	Acads	18515.3	7590.19	18774.8	20667.5	21784.3	22533.4
Q9DBL1	ACDSB_MOUSE	Short/branched chain specific acyl-CoA dehydrogenase, mitochondrial	Acadsb	2230.54	581.04	67.5425	1007.74	700.855	1013.96
P50544	ACADV_MOUSE	Very long-chain specific acyl-CoA dehydrogenase, mitochondrial	Acadvl	10740.2	9147.95	1474.26	5640.93	7249.54	6357.41
Q8K2H4	ACAP1_MOUSE	Arf-GAP with coiled-coil, ANK repeat and PH domain-containing protein 1	Acap1	5041.63	3437.97	3545.58	4727.4	6727.4	5217.21
Q6ZQK5	ACAP2_MOUSE	Arf-GAP with coiled-coil, ANK repeat and PH domain-containing protein 2	Acap2	1848.76	1188.82	754.696	1586.31	1823.16	788.421
Q8QZT1	THIL_MOUSE	Acetyl-CoA acetyltransferase, mitochondrial	Acat1	108375	50904.7	44948	87286.5	120638	86159.6
Q8CAY6	THIC_MOUSE	Acetyl-CoA acetyltransferase, cytosolic	Acat2	10749.5	16186.2	6636.13	9696.58	13444.9	14609.6
Q8BMP6	GCP60_MOUSE	Golgi resident protein GCP60	Acbd3	4382.15	404.861	1892.35	3281.65	5462.58	3596.83
Q9JIX8-4	ACINU_MOUSE	Isoform 4 of Apoptotic chromatin condensation inducer in the nucleus	Acin1	16626.2	14937.1	9432.78	13949.8	18245.7	15330.1
Q91V92	ACLY_MOUSE	ATP-citrate synthase	Acly	7550.1	7602.39	5053.1	13979.4	13292.5	19152.4
P28271	ACOC_MOUSE	Cytoplasmic aconitate hydratase	Aco1	1893.63	2855.69	334.692	872.803	1043.97	2444.71
Q99KI0	ACON_MOUSE	Aconitate hydratase, mitochondrial	Aco2	64743.7	52997	30557.4	57711.9	72800.2	64660.2
Q9CQR4	ACO13_MOUSE	Acyl-coenzyme A thioesterase 13	Acot13	22205.6	25077.1	44252.8	47586.9	58486.9	59561.1
Q9QYR9	ACOT2_MOUSE	Acyl-coenzyme A thioesterase 2, mitochondrial	Acot2	7159.14	3252.07	2439.77	6569.35	5359.97	5733.54
Q91V12-2	BACH_MOUSE	Isoform A of Cytosolic acyl coenzyme A thioester hydrolase	Acot7	1145.75	2803.12	4173.77	5795.75	5155.34	4503.22
P58137	ACOT8_MOUSE	Acyl-coenzyme A thioesterase 8	Acot8	760.77	281.273	107.883	745.098	748.069	852.636
Q9R0X4	ACOT9_MOUSE	Acyl-coenzyme A thioesterase 9, mitochondrial	Acot9	14651.6	7446.41	5558.91	6853.55	5162.99	6501.31
Q9EPL9	ACOX3_MOUSE	Peroxisomal acyl-coenzyme A oxidase 3	Acox3	2244.6	742.019	943.085	1489.12	1500.8	1270.72
Q9D358	PPAC_MOUSE	Low molecular weight phosphotyrosine protein phosphatase	Acp1	13850.7	9361.12		8589.11	8698.02	7663.19
Q8BP40	PPA6_MOUSE	Lysophosphatidic acid phosphatase type 6	Acp6	2602.17	1589.39	1406.64	2392.29	3975.2	2735.67
Q8VCW8	ACSF2_MOUSE	Medium-chain acyl-CoA ligase ACSF2, mitochondrial	Acsf2	20068.4	14446.6	4579.13	14909.4	15464.9	13415.9
Q3URE1	ACSF3_MOUSE	Malonate--CoA ligase ACSF3, mitochondrial	Acsf3	81.0703		197.518	550.748	743.077	437.229
Q9QUJ7	ACSL4_MOUSE	Long-chain-fatty-acid--CoA ligase 4;Isoform Short of Long-chain-fatty-acid--CoA ligase 4	Acsl4	1245.16	516.096	159.306	604.17	495.761	528.295
Q8JZR0	ACSL5_MOUSE	Long-chain-fatty-acid--CoA ligase 5	Acsl5	3427.01	1499.87	1294.67	3386.14	1722.21	18000
Q99NB1	ACS2L_MOUSE	Acetyl-coenzyme A synthetase 2-like, mitochondrial	Acss1	4067.57	2128.85	2682.04	4295.69	4418.07	5060.55
Q9QXG4	ACSA_MOUSE	Acetyl-coenzyme A synthetase, cytoplasmic	Acss2	5312.88	4858.25	2042.44	5066.29	5906.16	3344.91
P62737	ACTA_MOUSE;ACTC_MOUSE	Actin, aortic smooth muscle;Actin, alpha cardiac muscle 1	Acta2	16795000	16132700	8648860	11680100	13524700	11953800
P60710	ACTB_MOUSE	Actin, cytoplasmic 1	Actb	7981870	4440440	4111530	7091540	6438640	6758930
Q8BFZ3	ACTBL_MOUSE	Beta-actin-like protein 2	Actbl2	7900.74	200936	465.963	68.4822	10508.3	4248.35
P63260	ACTG_MOUSE	Actin, cytoplasmic 2	Actg1	220378	63380.8	291078	191124	212145	176858
Q9Z2N8	ACL6A_MOUSE	Actin-like protein 6A	Actl6a	22821.8	22586.4	5904.52	14246.5	22268.8	15811.9
Q7TPR4	ACTN1_MOUSE	Alpha-actinin-1	Actn1	80773.7	64385.1	9179.61	27077.4	37030.6	37725
P57780	ACTN4_MOUSE	Alpha-actinin-4	Actn4	91616.1	141438	27457.7	108723	138977	122804
Q9QZB7	ARP10_MOUSE	Actin-related protein 10	Actr10	933.077	502.056	576.1	1730.13	1902.1	1649.3
P61164	ACTZ_MOUSE	Alpha-centractin	Actr1a	3908.36	1528.62	4646.81	5047.41	6468.89	2798.43
Q8R5C5	ACTY_MOUSE	Beta-centractin	Actr1b	12581.3	10849	15868.3	25566.1	31288.5	25383.3
P61161	ARP2_MOUSE	Actin-related protein 2	Actr2	129219	107143	19284	38567.4	41744.1	40075.9
Q99JY9	ARP3_MOUSE	Actin-related protein 3	Actr3	193456	172468	136574	178973	199222	184695
Q80US4	ARP5_MOUSE	Actin-related protein 5	Actr5	1444.07	399.967		208.924		163.354
Q8R2S9	ARP8_MOUSE	Actin-related protein 8	Actr8	429.878	298.767	361.697	557.042	618.886	737.8
Q99JW2	ACY1_MOUSE	Aminoacylase-1	Acy1	1759.1	1838.22	889.654	998.93	1653.85	825.831
P56376	ACYP1_MOUSE	Acylphosphatase-1	Acyp1	22907.3	27219.2	54241	52379.6	66931.9	51737.7
P03958	ADA_MOUSE	Adenosine deaminase	Ada	6597.87	6941.17	3812.87	3750.29	5494.4	2457.56
Q80SY6	ADAL_MOUSE	Adenosine deaminase-like protein	Adal	70.7269
O35598	ADA10_MOUSE	Disintegrin and metalloproteinase domain-containing protein 10	Adam10	1337.66	780.051	223.228	452.529	594.535	431.104
Q99MU3	DSRAD_MOUSE	Double-stranded RNA-specific adenosine deaminase;Isoform 2 of Double-stranded RNA-specific adenosine deaminase	Adar	1141.15	922.315	266.948	418.955	567.174	377.225
Q6P6J0	ADAT2_MOUSE	tRNA-specific adenosine deaminase 2	Adat2	417.216	21.3086	69.4	67.1622	115.51	145.835
Q6PAT0	ADAT3_MOUSE	Probable inactive tRNA-specific adenosine deaminase-like protein 3	Adat3	312.383		100.718
P51829	ADCY7_MOUSE	Adenylate cyclase type 7	Adcy7	302.925	273.834	99.5594	300.578	294.047	282.893
Q9QYC0	ADDA_MOUSE	Alpha-adducin	Add1	14627.1	12949.6	7995.95	12713.1	16986.9	13845.9
Q9QYB5	ADDG_MOUSE	Gamma-adducin	Add3	14101.1	10868.6	4506.11	8287.19	14480.1	7769.48
Q9Z0M6	AGRE5_MOUSE	Adhesion G protein-coupled receptor E5;Isoform 2 of Adhesion G protein-coupled receptor E5;Isoform 3 of Adhesion G protein-coupled receptor E5	Adgre5	2748.26	1947.08	612.767	1205.98	1507.79	1778.82
P28474	ADHX_MOUSE	Alcohol dehydrogenase class-3	Adh5	67487	56392.9	50424.3	69238.8	75851.9	76156.7
Q99JT9	MTND_MOUSE	1,2-dihydroxy-3-keto-5-methylthiopentene dioxygenase	Adi1	2987.82	896.541				14.9992
P55264	ADK_MOUSE	Adenosine kinase	Adk	13719.3	12341.1	26231	19536.1	27054.4	21032.5
Q9Z103	ADNP_MOUSE	Activity-dependent neuroprotector homeobox protein	Adnp	2045.17	1560.82	1527.99	1680.13	1163.84	1196.77
Q8CHC8	ADNP2_MOUSE	Activity-dependent neuroprotector homeobox protein 2	Adnp2	32.6498	5.71561
Q6PDY2	AEDO_MOUSE	2-aminoethanethiol dioxygenase	Ado	2826.15	2939.1	1575.41	1619.87	561.866	170441
Q8VDL4	ADPGK_MOUSE	ADP-dependent glucokinase;Isoform 3 of ADP-dependent glucokinase	Adpgk	4203.52	2863.24	3772.53	4242.16	5085.04	4058.27
P54923	ADPRH_MOUSE	[Protein ADP-ribosylarginine] hydrolase	Adprh	7955.85	5416.36	882.105	6815.78	9160.96	7664.34
Q8CG72	ADPRS_MOUSE	ADP-ribose glycohydrolase ARH3	Adprs	4099.4	10687.5	9654.29	11596.6	15920.3	12455.4
Q9JKV1	ADRM1_MOUSE	Proteasomal ubiquitin receptor ADRM1	Adrm1	15427.2	13885.5	12909.6	17415.4	24863.2	15718.4
P54822	PUR8_MOUSE	Adenylosuccinate lyase	Adsl	12642.2	17767.3	10251.9	31375.7	20728.9	21494.1
P46664	PURA2_MOUSE	Adenylosuccinate synthetase isozyme 2	Adss2	4756	10147.1	4289.63	6092.96	6302.08	6067.07
Q9QZQ1	AFAD_MOUSE	Afadin;Isoform 1 of Afadin	Afdn	18.6363
P51827	AFF3_MOUSE	AF4/FMR2 family member 3	Aff3	89.8763	20.5369	29.985	21.8316	15.7032	16.8561
Q920A7	AFG31_MOUSE	AFG3-like protein 1	Afg3l1	207.277			117.632	203.72	128.314
Q8JZQ2	AFG32_MOUSE	AFG3-like protein 2	Afg3l2	5279.3	2565.05	1015.74	2763.39	3405.08	2653.07
Q80WT5	AFTIN_MOUSE	Aftiphilin;Isoform 2 of Aftiphilin	Aftph	225.249	274.697		4600.16	2690.51	7.48514
Q64191	ASPG_MOUSE	N(4)-(beta-N-acetylglucosaminyl)-L-asparaginase	Aga	352.047	684.044	677.375	1409.19	1386.27	1500.26
Q3UHD9	AGAP2_MOUSE	Arf-GAP with GTPase, ANK repeat and PH domain-containing protein 2;Isoform 2 of Arf-GAP with GTPase, ANK repeat and PH domain-containing protein 2	Agap2	1722.86	834.282	115.528	1630.54	754.67	1851.49
Q8VHH5	AGAP3_MOUSE	Arf-GAP with GTPase, ANK repeat and PH domain-containing protein 3	Agap3	277.361	136.797	11.272	185.105	341.388	155.282
Q8K2K6	AGFG1_MOUSE	Arf-GAP domain and FG repeat-containing protein 1;Isoform 1 of Arf-GAP domain and FG repeat-containing protein 1;Isoform 3 of Arf-GAP domain and FG repeat-containing protein 1	Agfg1	4289.23	2852.4	258.877	836.268	2616.52	1070.04
Q80WC7	AGFG2_MOUSE	Arf-GAP domain and FG repeat-containing protein 2;Isoform 2 of Arf-GAP domain and FG repeat-containing protein 2	Agfg2	602.954	148.371		191.953	608.331	492.672
Q7TN31	AGGF1_MOUSE	Angiogenic factor with G patch and FHA domains 1	Aggf1	49.4013	26.4246	64.6136	55.8931	72.0727	57.0317
Q9ESW4	AGK_MOUSE	Acylglycerol kinase, mitochondrial	Agk	9058.29	5004.81	4244.49	6116.05	6635.8	5315.09
Q8CJG1	AGO1_MOUSE	Protein argonaute-1	Ago1	4602.91	7992.13	4679.46	7385.65	9364.19	8151.4
Q8CJG0	AGO2_MOUSE	Protein argonaute-2	Ago2	8612.7	9850.56	10988.8	11447.9	13993.5	11286.5
O35083	PLCA_MOUSE	1-acyl-sn-glycerol-3-phosphate acyltransferase alpha	Agpat1	517.73
Q9D517	PLCC_MOUSE	1-acyl-sn-glycerol-3-phosphate acyltransferase gamma	Agpat3	2504.36	4369.29	1791.44	2464.52	3288.7	2806.33
Q8K4X7	PLCD_MOUSE	1-acyl-sn-glycerol-3-phosphate acyltransferase delta	Agpat4	487.938	50.2789		141.432		122.294
Q9D1E8	PLCE_MOUSE	1-acyl-sn-glycerol-3-phosphate acyltransferase epsilon	Agpat5	407.038	66.5716	251.867	436.6	621.494	394.854
Q8C0I1	ADAS_MOUSE	Alkyldihydroxyacetonephosphate synthase, peroxisomal	Agps	3504.67	1603.32	401.348	201.112	856.494	186.323
Q8CJF7	ELYS_MOUSE	Protein ELYS	Ahctf1	2294.33	1307.56	2027.19	3886.83	2802.35	2356.33
P50247	SAHH_MOUSE	Adenosylhomocysteinase	Ahcy	100454	124450	117873	141708	185416	161561
Q80SW1	SAHH2_MOUSE	S-adenosylhomocysteine hydrolase-like protein 1	Ahcyl1	1672.26	2132.97	903.524	1309.26	1831.85	1427.84
Q68FL4	SAHH3_MOUSE	Putative adenosylhomocysteinase 3	Ahcyl2	8970.74	9389.6	6337.68	8677.93	12478.6	7488.24
Q6PAL7	AHDC1_MOUSE	AT-hook DNA-binding motif-containing protein 1	Ahdc1	79.6669	75.6045	70.1685	73.0784	104.06	51.8664
E9Q616	E9Q616_MOUSE	AHNAK nucleoprotein (desmoyokin)	Ahnak	1074.4	534.489	202.96	330.102	538.973	368.48
Q8BK64	AHSA1_MOUSE	Activator of 90 kDa heat shock protein ATPase homolog 1	Ahsa1	26689.3	36769.3	39250.2	40513	43507.9	41690.2
Q8N9S3	AHSA2_MOUSE	Activator of 90 kDa heat shock protein ATPase homolog 2;Isoform 2 of Activator of 90 kDa heat shock protein ATPase homolog 2;Isoform 3 of Activator of 90 kDa heat shock protein ATPase homolog 2	Ahsa2	302.306	312.231
Q8C4Q6	AIDA_MOUSE	Axin interactor, dorsalization-associated protein	Aida	280.235	380.815
Q9Z0X1	AIFM1_MOUSE	Apoptosis-inducing factor 1, mitochondrial	Aifm1	6098.02	11793.7	7963.53	16094.4	15777.9	16418.9
Q91VJ1	AIM2_MOUSE	Interferon-inducible protein AIM2	Aim2	247.568	109.97	187.724	169.511	239.505	145.792
P31230	AIMP1_MOUSE	Aminoacyl tRNA synthase complex-interacting multifunctional protein 1	Aimp1	9027.23	18108	7678.32	15735.4	22199.2	15323.1
Q8R010	AIMP2_MOUSE	Aminoacyl tRNA synthase complex-interacting multifunctional protein 2	Aimp2	11303.5	18095.5	8142.87	17239.9	17036.1	17271
O08915	AIP_MOUSE	AH receptor-interacting protein	Aip	13383.7	5161.85	5063.54	5531.62	9028.51	6759.97
Q9WTP6	KAD2_MOUSE	Adenylate kinase 2, mitochondrial;Isoform 2 of Adenylate kinase 2, mitochondrial	Ak2	31129.9	52111.8	16019.3	44136.3	55240.9	47237.7
Q9WTP7	KAD3_MOUSE	GTP:AMP phosphotransferase AK3, mitochondrial	Ak3	11631.7	20595	7371.92	20000.8	14540	18647.6
O88845	AKA10_MOUSE	A-kinase anchor protein 10, mitochondrial;Isoform 2 of A-kinase anchor protein 10, mitochondrial;Isoform 3 of A-kinase anchor protein 10, mitochondrial	Akap10	105.615	42.3475
E9Q774	E9Q774_MOUSE;E9Q777_MOUSE	A kinase (PRKA) anchor protein 11	Akap11	29.1489	99.7149		27.7799	50.6473	16.0266
E9Q394-2	AKP13_MOUSE	Isoform 2 of A-kinase anchor protein 13	Akap13	5108.59	7502.63	4927.36	5319.26	7749.43	6148.92
O54931	AKAP2_MOUSE	A-kinase anchor protein 2;Isoform 2 of A-kinase anchor protein 2;Isoform 3 of A-kinase anchor protein 2;Isoform 4 of A-kinase anchor protein 2;Isoform 5 of A-kinase anchor protein 2	Akap2	66.8784			22.4792		11.2382
Q9DBR0	AKAP8_MOUSE	A-kinase anchor protein 8	Akap8	6649.79	5837.94	5194.87	4081.24	4674.53	5244.9
Q9R0L7	AKP8L_MOUSE	A-kinase anchor protein 8-like	Akap8l	1304.52	1053.88	709.511	950.813	2283.79	1162.57
Q80VW7	AKNA_MOUSE	Microtubule organization protein AKNA	Akna	997.358	215.543	332.727	550.008	518.192	345.841
Q9JII6	AK1A1_MOUSE	Aldo-keto reductase family 1 member A1	Akr1a1	16169.5	19892.9	4413.23	12262.7	16999.3	12776.3
P45376	ALDR_MOUSE	Aldo-keto reductase family 1 member B1	Akr1b1	317215	343145	356252	306106	413645	311384
G5E895	G5E895_MOUSE	Aldo-keto reductase family 1, member B10 (aldose reductase)	Akr1b10	1477.61	866.103		113.212	655.165	107.663
Q8VC28	AK1CD_MOUSE	Aldo-keto reductase family 1 member C13	Akr1c13	3589.51	4352.66	1017.21	3280.16	6334.58	2893.53
Q9DCT1	AKCL2_MOUSE	1,5-anhydro-D-fructose reductase	Akr1e2	61.8271
Q8CG76	ARK72_MOUSE	Aflatoxin B1 aldehyde reductase member 2	Akr7a2	2661.64	3435.36	3699.98	6765.99	8495.59	7358.17
P31750	AKT1_MOUSE	RAC-alpha serine/threonine-protein kinase	Akt1	477.23	371.569	113.462	128.302	279.634	138.321
Q9D1F4	AKTS1_MOUSE	Proline-rich AKT1 substrate 1	Akt1s1	107.98	189.128
Q60823	AKT2_MOUSE	RAC-beta serine/threonine-protein kinase	Akt2	1325.45	1417.1	159.072	730.067	1465.08	796.122
P10518	HEM2_MOUSE	Delta-aminolevulinic acid dehydratase	Alad	2664.08	1477.21	273.074	862.853	674.805	739.142
P07724	ALBU_MOUSE	Albumin	Alb	61440.3	27703.2	14641.2	19964.5	15279.8	32186.5
Q571I9	A16A1_MOUSE	Aldehyde dehydrogenase family 16 member A1	Aldh16a1	4568.66	1241.97	373.974	2104.85	2287.68	1414.47
Q9Z110	P5CS_MOUSE	Delta-1-pyrroline-5-carboxylate synthase;Isoform Short of Delta-1-pyrroline-5-carboxylate synthase	Aldh18a1	10956	12513.9	4811.63	7412.59	7644.8	7678.63
Q9CZS1	AL1B1_MOUSE	Aldehyde dehydrogenase X, mitochondrial	Aldh1b1	3859.96	2117.83	320.38	885.426	702.427	1099.13
P47738	ALDH2_MOUSE	Aldehyde dehydrogenase, mitochondrial	Aldh2	4700.66	512.542	1412.48	5892.39	3167.67	2450.92
P47740	AL3A2_MOUSE	Aldehyde dehydrogenase family 3 member A2	Aldh3a2	5141.2	5126.32	2532.64	4001.93	4385.3	2560.27
Q8CHT0	AL4A1_MOUSE	Delta-1-pyrroline-5-carboxylate dehydrogenase, mitochondrial	Aldh4a1	5829.17	12887.5	7134.54	15426.5	17350.1	16497.3
Q9EQ20	MMSA_MOUSE	Methylmalonate-semialdehyde dehydrogenase [acylating], mitochondrial	Aldh6a1	3443.97	2364.98	581.119	4050.72	2092.93	2214.01
Q9DBF1	AL7A1_MOUSE	Alpha-aminoadipic semialdehyde dehydrogenase;Isoform 2 of Alpha-aminoadipic semialdehyde dehydrogenase	Aldh7a1	994.156	73.6817	1243.64	1752.69	2235.25	2148.46
Q9JLJ2	AL9A1_MOUSE	4-trimethylaminobutyraldehyde dehydrogenase	Aldh9a1	55598.5	47922.6	41076.6	67465.8	81538.5	69038.7
P05064	ALDOA_MOUSE	Fructose-bisphosphate aldolase A	Aldoa	222330	286192	131198	186171	280109	184129
Q3UGP8	AG10B_MOUSE	Putative Dol-P-Glc:Glc(2)Man(9)GlcNAc(2)-PP-Dol alpha-1,2-glucosyltransferase	Alg10b	427.356					52.0765
Q9DBE8	ALG2_MOUSE	Alpha-1,3/1,6-mannosyltransferase ALG2	Alg2	921.434	1161.53		64.7185	49.6454	106.776
Q8K2A8	ALG3_MOUSE	Dol-P-Man:Man(5)GlcNAc(2)-PP-Dol alpha-1,3-mannosyltransferase	Alg3	565.13		286.744	690.915	670.917	701.237
Q9DB25	ALG5_MOUSE	Dolichyl-phosphate beta-glucosyltransferase	Alg5	5191.47	4380.51	2444.3	3476.72	3794.38	4099.04
Q8VDI9	ALG9_MOUSE	Alpha-1,2-mannosyltransferase ALG9	Alg9	206.552	655.262	86.9717	435.864	544.578	373.487
Q8K1E6	ALKB3_MOUSE	Alpha-ketoglutarate-dependent dioxygenase alkB homolog 3	Alkbh3	514.679	845.34	407.335	394.613	496.229	265.203
Q3TSG4	ALKB5_MOUSE	RNA demethylase ALKBH5	Alkbh5	1612.01	1909.3	462.947	568.764	3704.82	3197.02
Q60I26	AL2CL_MOUSE	ALS2 C-terminal-like protein;Isoform 2 of ALS2 C-terminal-like protein	Als2cl	43.4004
O08583	THOC4_MOUSE	THO complex subunit 4	Alyref	81346.5	54499.5	1681.45	13136.6	20133.6	9288.53
Q8JZV7	NAGA_MOUSE	N-acetylglucosamine-6-phosphate deacetylase	Amdhd2	3168.67	688.199	712.22	4503.04	2356.76	1055.97
Q8JZZ6	AMERL_MOUSE	AMMECR1-like protein	Ammecr1l	353.687		74.3044	323.216	365.059	344.521
Q9DBT5	AMPD2_MOUSE	AMP deaminase 2	Ampd2	1731.58	596.417		97.9272	69.186	289.654
O08739	AMPD3_MOUSE	AMP deaminase 3	Ampd3	152.532	134.015	130.082	275.753	402.551	310.319
P53995	APC1_MOUSE	Anaphase-promoting complex subunit 1	Anapc1	428.519	402.19	66.535	52.5364	90.7423	261.34
Q8BZQ7	ANC2_MOUSE	Anaphase-promoting complex subunit 2	Anapc2	324.28	658.719	3050.86	129.394	38.255
Q91W96	APC4_MOUSE	Anaphase-promoting complex subunit 4	Anapc4	467.502	47.2931	43.3781	413.516	163.857
Q8BTZ4	APC5_MOUSE	Anaphase-promoting complex subunit 5;Isoform 2 of Anaphase-promoting complex subunit 5	Anapc5	909.368	358.667	107.252	174.484	270.179	171.049
Q9WVM3	APC7_MOUSE	Anaphase-promoting complex subunit 7	Anapc7	201.436	774.905			54.5322
Q8K1C0	ANGE2_MOUSE	Protein angel homolog 2;Isoform 2 of Protein angel homolog 2	Angel2	550.705	351.828	551.379	404.857	589.683	603.006
Q810B6	ANFY1_MOUSE	Rabankyrin-5	Ankfy1	653.7	962.907	613.622	2098.01	2368.25	1259.85
E9PUR0	E9PUR0_MOUSE;E9Q1M6_MOUSE	Ankyrin repeat and KH domain-containing 1	Ankhd1	652.681	727.359	535	503.449	777.494	624.362
Q6P1H6	ANKL2_MOUSE	Ankyrin repeat and LEM domain-containing protein 2;Isoform 2 of Ankyrin repeat and LEM domain-containing protein 2	Ankle2	195.428	1516.12	144.579	175.454	218.076	157.117
Q3TPE9	ANKY2_MOUSE	Ankyrin repeat and MYND domain-containing protein 2	Ankmy2	308.121	213.344	461.01	469.541	617.578	430.141
Q99LW0	ANR10_MOUSE	Ankyrin repeat domain-containing protein 10	Ankrd10	440.792	1051.76	275.653	326.107
Q80UP5	AN13A_MOUSE	Ankyrin repeat domain-containing protein 13A	Ankrd13a	1250.73	1217.77	100.45	1048.39	981.227	696.446
Q99NH0	ANR17_MOUSE	Ankyrin repeat domain-containing protein 17	Ankrd17	41.8213	54.1	45.9552	101.956	47.6349	20.8084
B2RXR6	ANR44_MOUSE	Serine/threonine-protein phosphatase 6 regulatory ankyrin repeat subunit B	Ankrd44	8609.66	3804.51	1318.29	2340.13	2682.24	3182.4
P59672	ANS1A_MOUSE	Ankyrin repeat and SAM domain-containing protein 1A;Isoform 2 of Ankyrin repeat and SAM domain-containing protein 1A	Anks1a	92.1608		69.1222	76.4383	81.9342	49.3663
Q80UU1	ANKZ1_MOUSE	Ankyrin repeat and zinc finger domain-containing protein 1	Ankzf1	250.3	148.954	21.9857	80.6522	173.124	77.7864
Q8BH79	ANO10_MOUSE	Anoctamin-10;Isoform 4 of Anoctamin-10	Ano10	253.762	96.865	131.005	232.986	137.035	105.513
Q6P9J9	ANO6_MOUSE	Anoctamin-6	Ano6	605.808	334.693	158.159	543.345	313.098
O35381	AN32A_MOUSE	Acidic leucine-rich nuclear phosphoprotein 32 family member A	Anp32a	181720	119953	27299.8	46795.1	83742.2	60602.8
Q9EST5	AN32B_MOUSE	Acidic leucine-rich nuclear phosphoprotein 32 family member B	Anp32b	226597	194724	179726	172883	198806	187056
P97822	AN32E_MOUSE	Acidic leucine-rich nuclear phosphoprotein 32 family member E	Anp32e	14984.4	11572.8	2098.25	6389.98	7387.54	6918.82
P10107	ANXA1_MOUSE	Annexin A1	Anxa1	4130.7	686.065			1607.08
P97384	ANX11_MOUSE	Annexin A11	Anxa11	22551.8	14761	14002	17859.6	45385.2	36471.5
P07356	ANXA2_MOUSE	Annexin A2	Anxa2	56655.8	20113.9	24748.8	22021.5	33214.5	23108.7
P97429	ANXA4_MOUSE	Annexin A4	Anxa4	2334.55	178.827				495.671
P48036	ANXA5_MOUSE	Annexin A5	Anxa5	69646.9	65654.2	42208.5	54755.4	65175.6	66082
P14824	ANXA6_MOUSE	Annexin A6	Anxa6	218946	139816	232508	241729	267674	279641
Q07076	ANXA7_MOUSE	Annexin A7	Anxa7	20720.9	26892	7133.56	17254.8	20540.8	18025.4
O35643	AP1B1_MOUSE	AP-1 complex subunit beta-1	Ap1b1	4971.36	6013.82	9461.16	10809	12130.4	6899.96
P22892	AP1G1_MOUSE	AP-1 complex subunit gamma-1	Ap1g1	2787.28	1805.07	480.928	1988.66	1980.88	1772.63
O88512	AP1G2_MOUSE	AP-1 complex subunit gamma-like 2	Ap1g2	1966.79	4123.72	68.5525	139386	240728	27413.8
P35585	AP1M1_MOUSE	AP-1 complex subunit mu-1	Ap1m1	10665.7	14869	4980.5	6470.93	8013.39	5641.62
P61967	AP1S1_MOUSE	AP-1 complex subunit sigma-1A	Ap1s1	1726.27	1009.15		146.429	1004.82	1004.54
Q7TN05	AP1S3_MOUSE	AP-1 complex subunit sigma-3	Ap1s3	733.044
P17426	AP2A1_MOUSE	AP-2 complex subunit alpha-1;Isoform B of AP-2 complex subunit alpha-1	Ap2a1	6231.24	4701.83	3826.68	5956.45	7267.85	6743.09
P17427	AP2A2_MOUSE	AP-2 complex subunit alpha-2	Ap2a2	3153.18	1632.31	920.084	3036.67	2053.7	2452.03
Q9DBG3	AP2B1_MOUSE	AP-2 complex subunit beta;Isoform 2 of AP-2 complex subunit beta	Ap2b1	14650.9	13143.6	12508	21996.5	23460.4	23797.6
P84091	AP2M1_MOUSE	AP-2 complex subunit mu	Ap2m1	10222.3	7409	4202.54	14945.4	12759.7	9405.39
Q9Z1T1	AP3B1_MOUSE	AP-3 complex subunit beta-1	Ap3b1	2878.36	1814.74	644.529	1878.28	1563.14	1218.99
O54774	AP3D1_MOUSE	AP-3 complex subunit delta-1	Ap3d1	967.716	121.769	115.074	620.864	165.043	464.775
Q9JKC8	AP3M1_MOUSE	AP-3 complex subunit mu-1	Ap3m1	835.937	858.436		229.702	226.824	473.496
Q9DCR2	AP3S1_MOUSE	AP-3 complex subunit sigma-1	Ap3s1	5671.58	5627.25	1372.34	3239.38	4610.76	2966.05
Q3TAP4	AP5B1_MOUSE	AP-5 complex subunit beta-1	Ap5b1	121.25				108.724	61.6658
O88879	APAF_MOUSE	Apoptotic protease-activating factor 1;Isoform 2 of Apoptotic protease-activating factor 1	Apaf1	371.311	297.666	121.301	176.962	1828.59	4117.1
Q8R5A3	AB1IP_MOUSE	Amyloid beta A4 precursor protein-binding family B member 1-interacting protein	Apbb1ip	5705.91	7118.99	7016.61	12289.5	15064.2	9594.85
Q8R146	APEH_MOUSE	Acylamino-acid-releasing enzyme;Isoform 2 of Acylamino-acid-releasing enzyme	Apeh	6066.86	3874.36	2552.5	4542.95	4626.72	4173.85
P28352	APEX1_MOUSE	DNA-(apurinic or apyrimidinic site) endonuclease	Apex1	97743.3	91156.8	27643.5	46807.3	98360.7	50962.1
O35841	API5_MOUSE	Apoptosis inhibitor 5	Api5	40497.6	27160.4	11436.6	18802.5	22371.1	19575.4
Q9WVQ5	MTNB_MOUSE	Methylthioribulose-1-phosphate dehydratase	Apip	1725.98	348.541	802.396	1187.18	1806.04	1389.51
Q9D842	APLF_MOUSE	Aprataxin and PNK-like factor	Aplf	100.5	37.7719	51.8238	84.8535	137.439	83.6931
Q9D7N9	APMAP_MOUSE	Adipocyte plasma membrane-associated protein	Apmap	5990.08	4009.34	805.406	7207.1	5114.54	6402.3
Q00623	APOA1_MOUSE	Apolipoprotein A-I	Apoa1	22164.7	21445.4	8486.88	10962.8	14275.6	18884.4
Q99J72	ABEC3_MOUSE	DNA dC->dU-editing enzyme APOBEC-3;Isoform 2 of DNA dC->dU-editing enzyme APOBEC-3;Isoform 3 of DNA dC->dU-editing enzyme APOBEC-3;Isoform 4 of DNA dC->dU-editing enzyme APOBEC-3	Apobec3	3334.45	3316.66	2645.94	23933.9	28330.2	26598
Q9Z1R3	APOM_MOUSE	Apolipoprotein M	Apom	233.062	247.468	1571.58	114.638	542.668	682.5
Q9DCZ4	MIC26_MOUSE	MICOS complex subunit Mic26;Isoform 2 of MICOS complex subunit Mic26;Isoform 3 of MICOS complex subunit Mic26	Apoo	2523.17	2691.8	1618.15	3747.58	4169.28	3362.11
Q78IK4	MIC27_MOUSE	MICOS complex subunit Mic27	Apool	9850.59	11016.7	22084.3	27802.3	33470.7	30600.7
Q8K3H0	DP13A_MOUSE	DCC-interacting protein 13-alpha	Appl1	1414.96	780.963	1593.89	2582.47	3475.74	1369.77
P08030	APT_MOUSE	Adenine phosphoribosyltransferase	Aprt	16022.7	6408.25	2794.04	5560.48	5968.99	5636.61
Q8CFQ3	AQR_MOUSE	RNA helicase aquarius	Aqr	3280.56	2862.19	1715.93	1239.67	3487.48	1767.34
P04627	ARAF_MOUSE	Serine/threonine-protein kinase A-Raf	Araf	3623.73	2383.29	4986.06	2498.42	3348.3	2014.15
Q4LDD4	ARAP1_MOUSE	Arf-GAP with Rho-GAP domain, ANK repeat and PH domain-containing protein 1;Isoform 2 of Arf-GAP with Rho-GAP domain, ANK repeat and PH domain-containing protein 1	Arap1	576.868	292.656	129.126	396.475	13425.7	227.533
Q5XJY5	COPD_MOUSE	Coatomer subunit delta	Arcn1	16935.6	20500.9	17740.2	23263.3	25144	23672.8
P84078	ARF1_MOUSE	ADP-ribosylation factor 1	Arf1	21181.2	20849.9	16291.8	37667.6	25618.6	34183.4
P61750	ARF4_MOUSE	ADP-ribosylation factor 4	Arf4	14553.4	16580.5	24474.9	30078.1	26503.8	21080
P84084	ARF5_MOUSE	ADP-ribosylation factor 5	Arf5	16679.1	18872.2	2912.54	17104.3	25653.3	18189
P62331	ARF6_MOUSE	ADP-ribosylation factor 6	Arf6	7174.66	6690.28	239.683	1178.42		641.726
Q9EPJ9	ARFG1_MOUSE	ADP-ribosylation factor GTPase-activating protein 1	Arfgap1	1315.84	1281.45	1003.83	427.063	3775.15	559.63
Q99K28	ARFG2_MOUSE	ADP-ribosylation factor GTPase-activating protein 2;Isoform 2 of ADP-ribosylation factor GTPase-activating protein 2	Arfgap2	2656.66	1596.22	4010.61	4550.23	5084.86	4829.75
Q9D8S3	ARFG3_MOUSE	ADP-ribosylation factor GTPase-activating protein 3	Arfgap3	89.7367	90.2453
G3X9K3	BIG1_MOUSE	Brefeldin A-inhibited guanine nucleotide-exchange protein 1	Arfgef1	688.074	605.224	92.944	298.115	297.686	8303.94
A2A5R2	BIG2_MOUSE	Brefeldin A-inhibited guanine nucleotide-exchange protein 2	Arfgef2	160.268	175.484		132.036	165.487
G5E8V9	G5E8V9_MOUSE	ADP-ribosylation factor-interacting protein 1	Arfip1	3817.66	2252.53	4681.84	4038.9	5723.1	4101.07
Q8BXL7	ARFRP_MOUSE	ADP-ribosylation factor-related protein 1	Arfrp1	407.886	630.493	412.313	1030.31	955.421	590.697
Q3UL36	ARGL1_MOUSE	Arginine and glutamate-rich protein 1	Arglu1	13399.8	14910.5	4207.62	6117.85	9728.82	6201.81
Q5FWK3	RHG01_MOUSE	Rho GTPase-activating protein 1	Arhgap1	26821.1	17152.8	7928.11	25926.5	33273.3	24199.9
Q8C0D4	RHG12_MOUSE	Rho GTPase-activating protein 12	Arhgap12	80.8873	66.1436				167.704
Q811M1	RHG15_MOUSE	Rho GTPase-activating protein 15	Arhgap15	14245.8	15074.3	11599.5	11680.4	15289.7	9329.86
Q3UIA2	RHG17_MOUSE	Rho GTPase-activating protein 17;Isoform 2 of Rho GTPase-activating protein 17	Arhgap17	3472.69	2772.05	5259.04	5563.58	5349.67	4027.78
Q8K0Q5	RHG18_MOUSE	Rho GTPase-activating protein 18	Arhgap18	179.69	105.12
Q8BYW1	RHG25_MOUSE	Rho GTPase-activating protein 25	Arhgap25	12644.7	9841.08	4184.48	14619.3	18836.5	12525.8
Q6ZQ82	RHG26_MOUSE	Rho GTPase-activating protein 26	Arhgap26	304.729	182.44	190.01	249.334	280.979	200.972
A2AB59-2	RHG27_MOUSE	Isoform 2 of Rho GTPase-activating protein 27	Arhgap27	2939.02	2244.96	5378.45	7519.23	8687.71	7595.83
Q640N3	RHG30_MOUSE	Rho GTPase-activating protein 30;Isoform 2 of Rho GTPase-activating protein 30	Arhgap30	4322.87	8347.16	422.456	1839.51	2915.74	1457.58
B1AUX5	B1AUX5_MOUSE;B1AUY2_MOUSE;B1AUY3_MOUSE;Q80Z68_MOUSE	Rho GTPase-activating protein 4	Arhgap4	8200.02	6657.67	3498.95	11504.6	13833.2	12320.7
Q3TBD2	HMHA1_MOUSE	Rho GTPase-activating protein 45	Arhgap45	28923.7	21277.9	12787.2	21128.4	34853.7	24413
Q1HDU4	Q1HDU4_MOUSE	ArhGAP9	Arhgap9	2181.01	1077.05	121.005	4075.34	5363.35	3531.4
Q99PT1	GDIR1_MOUSE	Rho GDP-dissociation inhibitor 1	Arhgdia	316540	438898	156593	300953	350225	318318
Q61599	GDIR2_MOUSE	Rho GDP-dissociation inhibitor 2	Arhgdib	611792	358173	29149.2	165946	175498	205882
Q61210-5	ARHG1_MOUSE	Isoform 5 of Rho guanine nucleotide exchange factor 1	Arhgef1	43563.3	30339.1	10123.7	23630.8	31922.6	29424.5
E9Q0A3	E9Q0A3_MOUSE;Q68FM7_MOUSE	Rho guanine nucleotide exchange factor (GEF) 11 (Fragment);Rho guanine nucleotide exchange factor (GEF) 11	Arhgef11	49.9608
Q6P9R4	ARHGI_MOUSE	Rho guanine nucleotide exchange factor 18	Arhgef18	1734.56	1129.58	1701.15	2522.79	4821.23	2790.07
Q60875	ARHG2_MOUSE	Rho guanine nucleotide exchange factor 2;Isoform 4 of Rho guanine nucleotide exchange factor 2;Isoform 5 of Rho guanine nucleotide exchange factor 2	Arhgef2	2377.45	2007.43	2494.19	4660.52	3481.72	5164.56
Q8K4I3	ARHG6_MOUSE	Rho guanine nucleotide exchange factor 6	Arhgef6	8660.37	6179.76	2836.35	5251.17	4233.9	4299.49
Q9ES28-8	ARHG7_MOUSE	Isoform H of Rho guanine nucleotide exchange factor 7	Arhgef7	2662.09	2260.39	557.861	1492.08	1522.59	1470.6
A2BH40	ARI1A_MOUSE	AT-rich interactive domain-containing protein 1A	Arid1a	3105.34	2136.87	2318.45	1963.25	3062.94	2195.45
E9Q4N7	ARI1B_MOUSE	AT-rich interactive domain-containing protein 1B	Arid1b	615.623	383.121	668.699	870.398	576.608	473.234
E9Q7E2	ARID2_MOUSE	AT-rich interactive domain-containing protein 2	Arid2	350.538	366.449	77.5466	113.1	165.323	95.0931
F8VPQ2	ARI4A_MOUSE	AT-rich interactive domain-containing protein 4A	Arid4a	1377.38	1035.64	857.08	183.2	322.702	206.704
A2CG63	ARI4B_MOUSE	AT-rich interactive domain-containing protein 4B;Isoform 2 of AT-rich interactive domain-containing protein 4B	Arid4b	5983.7	24.714	39.4478	23.4638	25.3261	25.818
Q3U108	ARI5A_MOUSE	AT-rich interactive domain-containing protein 5A;Isoform 2 of AT-rich interactive domain-containing protein 5A;Isoform 3 of AT-rich interactive domain-containing protein 5A;Isoform 4 of AT-rich interactive domain-containing protein 5A;Isoform 5 of AT-rich interactive domain-containing protein 5A	Arid5a	243.508	322.247	38.3349	264.886	428.1	287.189
Q9Z1K5	ARI1_MOUSE	E3 ubiquitin-protein ligase ARIH1	Arih1	2779.6	2432.11	2111.75	3213.79	5405.61	3202.8
Q9Z1K6	ARI2_MOUSE	E3 ubiquitin-protein ligase ARIH2	Arih2	340.924		55.7022	155.695	189.933	595.718
Q8BIX3	AL14E_MOUSE	ARL14 effector protein	Arl14ep	909.905	933.57	3473.83	1072.2	889.098
Q9D0J4	ARL2_MOUSE	ADP-ribosylation factor-like protein 2	Arl2	2427.23	1937.95		152.004	551.674
Q9WUL7	ARL3_MOUSE	ADP-ribosylation factor-like protein 3	Arl3	2608.69	2528.33	3113.88	3424.15	3803.2	3990.07
Q9JKW0	AR6P1_MOUSE	ADP-ribosylation factor-like protein 6-interacting protein 1	Arl6ip1	4981.22	4011.87	3108.09	10450.5	14050.5	12061.4
Q9JM93	AR6P4_MOUSE	ADP-ribosylation factor-like protein 6-interacting protein 4	Arl6ip4	1297.37	1070.03	863.38	1847.34	2304.55	1693.91
Q8R5J9	PRAF3_MOUSE	PRA1 family protein 3	Arl6ip5	57782	44766.2	20002.3	46396	48257.9	32912
Q8BH07	AR6P6_MOUSE	ADP-ribosylation factor-like protein 6-interacting protein 6	Arl6ip6	4156.53	1809.11	979.964	846.899	363.028	721.165
Q8VEH3	ARL8A_MOUSE	ADP-ribosylation factor-like protein 8A	Arl8a	2187.41	696.19	1039.47	4717.19	2646.2	2415.72
Q9CQW2	ARL8B_MOUSE	ADP-ribosylation factor-like protein 8B	Arl8b	9669.78			17150.7	15291.6
Q9D7A8	ARMC1_MOUSE	Armadillo repeat-containing protein 1	Armc1	307.422		653.365	1012.48	746.309	804.804
Q9D0L7	ARM10_MOUSE	Armadillo repeat-containing protein 10;Isoform 2 of Armadillo repeat-containing protein 10	Armc10	9330.73	11790.7	1320.82	4988.94	4716.56	4348.84
Q8BNU0	ARMC6_MOUSE	Armadillo repeat-containing protein 6	Armc6	945.599	848.977		1212.61	984.063	822.281
Q9DBR3	ARMC8_MOUSE	Armadillo repeat-containing protein 8	Armc8	2072.99	1284.34	193.856	387.115	204.847	314.894
A6H630	ARMT1_MOUSE	Damage-control phosphatase ARMT1	Armt1	761.512	988.777	1393.28	785.752	355.129
Q9R0Q6	ARC1A_MOUSE	Actin-related protein 2/3 complex subunit 1A	Arpc1a	2272.4	2604.22		140.023
Q9WV32	ARC1B_MOUSE	Actin-related protein 2/3 complex subunit 1B	Arpc1b	144547	134165	62612.9	108463	152915	118044
Q9CVB6	ARPC2_MOUSE	Actin-related protein 2/3 complex subunit 2	Arpc2	90769.3	34777	14586.8	34719.6	29898.9	34614.1
Q9JM76	ARPC3_MOUSE	Actin-related protein 2/3 complex subunit 3	Arpc3	168719	98271	143673	122728	140496	128058
P59999	ARPC4_MOUSE	Actin-related protein 2/3 complex subunit 4	Arpc4	182537	97665.8	20172.6	57369.1	38400.6	71685.9
Q9CPW4	ARPC5_MOUSE	Actin-related protein 2/3 complex subunit 5	Arpc5	267881	256306	409130	331387	435390	363507
Q9D898	ARP5L_MOUSE	Actin-related protein 2/3 complex subunit 5-like protein	Arpc5l	27604.4	17239	14631.5	28060.9	30276.6	24148.5
P56212	ARP19_MOUSE	cAMP-regulated phosphoprotein 19	Arpp19	9844.98	8998.55		2364.25	5461.24	3787.41
Q8BWG8	ARRB1_MOUSE	Beta-arrestin-1;Isoform 1B of Beta-arrestin-1	Arrb1	1440.21	784.671	196.017	183.66	1270.85	152.555
Q91YI4	ARRB2_MOUSE	Beta-arrestin-2;Isoform 2 of Beta-arrestin-2	Arrb2	6462.32	1794.74	3596.32	4282.5	8075.55	3942.04
Q99KN1	ARRD1_MOUSE	Arrestin domain-containing protein 1	Arrdc1	913.685	463.477	207.468	467.888	408.782	485.729
P50429	ARSB_MOUSE	Arylsulfatase B	Arsb	299.141	300.573		33.089		36.159
O35975	NAR2B_MOUSE	T-cell ecto-ADP-ribosyltransferase 2	Art2b	2367.34	1944.26	217.239	645.919	664.472	157.145
Q91WU5	AS3MT_MOUSE	Arsenite methyltransferase	As3mt	2373.44	525.338	110.061	1366.39	3656.68	1805.93
Q9WV54	ASAH1_MOUSE	Acid ceramidase	Asah1	639.88	345.314		466.486	762.159	571.752
Q9QWY8	ASAP1_MOUSE	Arf-GAP with SH3 domain, ANK repeat and PH domain-containing protein 1	Asap1	672.717	312.418	84.026	134.331	60.8254	62.0204
Q9D8Z1	ASCC1_MOUSE	Activating signal cointegrator 1 complex subunit 1	Ascc1	467.755	1168.66	68.891	8844.59		87.3788
Q91WR3	ASCC2_MOUSE	Activating signal cointegrator 1 complex subunit 2;Isoform 3 of Activating signal cointegrator 1 complex subunit 2	Ascc2	420.244	225.785	158.813	307.028	420.283	412.494
E9PZJ8	ASCC3_MOUSE	Activating signal cointegrator 1 complex subunit 3	Ascc3	217.602	58.1157		21.5587	19.7319	17.3674
Q9CQE6	ASF1A_MOUSE	Histone chaperone ASF1A	Asf1a	17862.6	741.035
Q91X20	ASH2L_MOUSE	Set1/Ash2 histone methyltransferase complex subunit ASH2	Ash2l	3636.42	2378.03	2915.17	2338.22	4950.68	6658.52
Q91YI0	ARLY_MOUSE	Argininosuccinate lyase	Asl	7406.56	4084.87	574.7	2877.73	5916.55	3498.83
Q8VBT9	ASPC1_MOUSE	Tether containing UBX domain for GLUT4	Aspscr1	2184.91	1620.35	610.76	2571.79	2516.1	2082.98
Q8C0M9	ASGL1_MOUSE	Isoaspartyl peptidase/L-asparaginase	Asrgl1	6524.79	9561.85	3987.28	7951.21	13251.9	6891.59
P16460	ASSY_MOUSE	Argininosuccinate synthase	Ass1	27660.6	16290.2	14079.2	24841.1	26836.6	26198.8
Q9D5T0	ATAD1_MOUSE	ATPase family AAA domain-containing protein 1	Atad1	2875.56	827.661	193.695	906.727	1268.28	1084.17
Q8CDM1	ATAD2_MOUSE	ATPase family AAA domain-containing protein 2	Atad2	243.472	309.184	398.121	330.629	275.322	344.355
E9Q166	E9Q166_MOUSE	ATPase family, AAA domain-containing 2B	Atad2b	937.884	1185.93	71.3582	232.929	205.494	166.785
Q925I1	ATAD3_MOUSE	ATPase family AAA domain-containing protein 3	Atad3	7232.54	4353.23	1582.17	3481.65	2918.99	3266.82
Q9Z2A5	ATE1_MOUSE	Arginyl-tRNA--protein transferase 1;Isoform ATE1-2 of Arginyl-tRNA--protein transferase 1	Ate1	737.748	1028.43	120.652	576.078	373.875	827.602
P81269	ATF1_MOUSE	Cyclic AMP-dependent transcription factor ATF-1	Atf1	19614.7	23009.6	3982.31	10581.9	12855.9	8284.81
Q7TT18	MCAF1_MOUSE	Activating transcription factor 7-interacting protein 1	Atf7ip	703.73	954.095	973.638	1210.57	1056.62	1146.54
Q8C0J2	A16L1_MOUSE	Autophagy-related protein 16-1;Isoform 2 of Autophagy-related protein 16-1;Isoform 3 of Autophagy-related protein 16-1;Isoform 4 of Autophagy-related protein 16-1;Isoform 5 of Autophagy-related protein 16-1	Atg16l1	77.3156	156.163			12.2006
Q6P4T0	ATG2A_MOUSE	Autophagy-related protein 2 homolog A	Atg2a	18.0611	66.278
Q9CPX6	ATG3_MOUSE	Ubiquitin-like-conjugating enzyme ATG3	Atg3	2913.74	1340.7	1168.09	287.294	2938.06	1188.35
Q8BGE6	ATG4B_MOUSE	Cysteine protease ATG4B	Atg4b	67.0179		631.309	902.066	1078.94	872.029
Q99J83	ATG5_MOUSE	Autophagy protein 5	Atg5	1630.31	2308.86	160.19	843.511	740.411	337.781
Q9D906	ATG7_MOUSE	Ubiquitin-like modifier-activating enzyme ATG7	Atg7	1117.98	874.294	335.338	479.179	747.63	384.624
Q9CWJ9	PUR9_MOUSE	Bifunctional purine biosynthesis protein ATIC	Atic	98156.6	84331.7	77145	99079.2	121080	104759
Q6PA06	ATLA2_MOUSE	Atlastin-2;Isoform 2 of Atlastin-2	Atl2	427.461
Q91YH5	ATLA3_MOUSE	Atlastin-3	Atl3	4686.96	2346.06	1147.05	2052.91	2112.71	2025.93
Q62388	ATM_MOUSE	Serine-protein kinase ATM	Atm	896.284	1278.55	364.479	693.44	461.479	341.114
O08997	ATOX1_MOUSE	Copper transport protein ATOX1	Atox1	42484.4	98169.7		70813.4	113824	89186.6
Q6DFW5	Q6DFW5_MOUSE	Phospholipid-transporting ATPase	Atp11b	545.037	920.746	319.27	1776.66	998.934	847.788
Q9QZW0	AT11C_MOUSE	Phospholipid-transporting ATPase 11C;Isoform 2 of Phospholipid-transporting ATPase 11C	Atp11c	319.979	64.6609	89.3226	106.514	191.428	174.218
Q9EPE9	AT131_MOUSE	Manganese-transporting ATPase 13A1	Atp13a1	2458	11360.5	1316.65	1845.25	5272.1	1868.41
Q8VDN2	AT1A1_MOUSE	Sodium/potassium-transporting ATPase subunit alpha-1	Atp1a1	48858	60126.5	45261.4	60899.2	60311.7	59889.1
P14094	AT1B1_MOUSE	Sodium/potassium-transporting ATPase subunit beta-1	Atp1b1	9819.9	14850.6	11407.3	16591.2	16185.4	15764.8
P97370	AT1B3_MOUSE	Sodium/potassium-transporting ATPase subunit beta-3	Atp1b3	13707.3	15114.3	4025.1	7378.26	6195.17	6050
Q8R429	AT2A1_MOUSE	Sarcoplasmic/endoplasmic reticulum calcium ATPase 1	Atp2a1	130.234			28.7483
O55143	AT2A2_MOUSE	Sarcoplasmic/endoplasmic reticulum calcium ATPase 2	Atp2a2	6569.52	4169.32	3642.97	6676.9	6449.44	7371.35
Q64518	AT2A3_MOUSE	Sarcoplasmic/endoplasmic reticulum calcium ATPase 3	Atp2a3	15408.6	21290.4	25623.9	43225.1	48605	44255.7
G5E829	AT2B1_MOUSE	Plasma membrane calcium-transporting ATPase 1	Atp2b1	1444.51	525.332	248.422	323.651	1077.19	39.7332
Q80XR2	AT2C1_MOUSE	Calcium-transporting ATPase type 2C member 1	Atp2c1	190.402	189.667	134.211	247.718	455.863	428.101
Q03265	ATPA_MOUSE	ATP synthase subunit alpha, mitochondrial	Atp5f1a	568737	318107	132528	222543	211551	176266
P56480	ATPB_MOUSE	ATP synthase subunit beta, mitochondrial	Atp5f1b	315658	218452	46314.5	121128	141234	148218
Q91VR2	ATPG_MOUSE	ATP synthase subunit gamma, mitochondrial	Atp5f1c	63224.7	54758.9	56255.5	96730.4	104954	108422
Q9D3D9	ATPD_MOUSE	ATP synthase subunit delta, mitochondrial	Atp5f1d	33384.4	53220.8	45994.6	86461.4	106474	60176
P56382	ATP5E_MOUSE	ATP synthase subunit epsilon, mitochondrial	Atp5f1e	117102	123863	5264.6	85938.2	129442	86939.3
O35143	ATIF1_MOUSE	ATPase inhibitor, mitochondrial	ATP5IF1	7299.49	715.358	341.972	10176.1	8322.48	9823.17
Q78IK2	ATPMD_MOUSE	ATP synthase membrane subunit DAPIT, mitochondrial	Atp5md	132322	66221.3	31706.1	77274.2	75116	80319
Q06185	ATP5I_MOUSE	ATP synthase subunit e, mitochondrial	Atp5me	156832	124205	26673	105095	105976	107170
P56135	ATPK_MOUSE	ATP synthase subunit f, mitochondrial	Atp5mf	93505.4	94977.8	127799	175242	194584	177346
Q9CPQ8	ATP5L_MOUSE	ATP synthase subunit g, mitochondrial	Atp5mg	195701	51707.1	189152	194863	183545	179530
P56379	ATP68_MOUSE	ATP synthase subunit ATP5MPL, mitochondrial	Atp5mpl	25680.3	11543.9		13758.9	12528.8	13729.4
Q9CQQ7	AT5F1_MOUSE	ATP synthase F(0) complex subunit B1, mitochondrial	Atp5pb	58477.7	84471.2	103759	168646	166942	175006
Q9DCX2	ATP5H_MOUSE	ATP synthase subunit d, mitochondrial	Atp5pd	78344	15988.8	56297.6	57818.5	59858.2	56422.1
P97450	ATP5J_MOUSE	ATP synthase-coupling factor 6, mitochondrial	Atp5pf	11725	4383.56	346.617	1584.83	102349	77664.3
Q9DB20	ATPO_MOUSE	ATP synthase subunit O, mitochondrial	Atp5po	122115	69991.9	160911	191207	169661	231660
Q9R1Q9	VAS1_MOUSE	V-type proton ATPase subunit S1	Atp6ap1	519.25	143.268			90.3797	101.61
Q9CYN9	RENR_MOUSE	Renin receptor	Atp6ap2	188.09	82.9833				48.5448
P15920	VPP2_MOUSE	V-type proton ATPase 116 kDa subunit a2	Atp6v0a2	107.795	368.911	37.8479	136.089	104.439	156.563
P51863	VA0D1_MOUSE	V-type proton ATPase subunit d 1	Atp6v0d1	668.932	81.2658	527.548	586.427	1002.92	665.283
P50516	VATA_MOUSE	V-type proton ATPase catalytic subunit A	Atp6v1a	5168.06	8787.41	2277	7212.47	9296.18	15148
P62814	VATB2_MOUSE	V-type proton ATPase subunit B, brain isoform	Atp6v1b2	9077.1	13459.3	191.843	6823.39	8385.79	5870.39
Q9Z1G3	VATC1_MOUSE	V-type proton ATPase subunit C 1	Atp6v1c1	2173.4	2379.75	2194.86	2248.17	2532.64	2113.19
P57746	VATD_MOUSE	V-type proton ATPase subunit D	Atp6v1d	1317.91	272.147	36.8011	312.1	254.832	245.926
P50518	VATE1_MOUSE	V-type proton ATPase subunit E 1	Atp6v1e1	6544.53	10856	2674.45	8043.59	5036.11	4487.36
Q9CR51	VATG1_MOUSE	V-type proton ATPase subunit G 1	Atp6v1g1	10414	3319.54	14419.4	22878.3	24593.2	22288.6
Q8BVE3	VATH_MOUSE	V-type proton ATPase subunit H	Atp6v1h	2191.57	1288.37	1672.17	3391.66	3872.63	2867.42
P70704	AT8A1_MOUSE	Phospholipid-transporting ATPase IA;Isoform 2 of Phospholipid-transporting ATPase IA;Isoform 3 of Phospholipid-transporting ATPase IA	Atp8a1	52.1684
Q61687	ATRX_MOUSE	Transcriptional regulator ATRX	Atrx	2306.69	1214.59	984.752	1521.89	1697.58	1258.79
P28658	ATX10_MOUSE	Ataxin-10	Atxn10	3462.9	145.338	1625.79	2002.97	1864.92	2258.95
O70305	ATX2_MOUSE	Ataxin-2;Isoform 2 of Ataxin-2;Isoform 3 of Ataxin-2	Atxn2	136.881	292.855	16.1088	170.28	98.1986	192.198
Q7TQH0-2	ATX2L_MOUSE	Isoform 2 of Ataxin-2-like protein;Isoform 3 of Ataxin-2-like protein	Atxn2l	6213.86	5706.74	3895.95	6117.87	7847.85	6243.41
Q9CVD2	ATX3_MOUSE	Ataxin-3	Atxn3	848.98	607.776		5666.68	781.205	473.15
Q9JLZ3	AUHM_MOUSE	Methylglutaconyl-CoA hydratase, mitochondrial	Auh	2828.61	680.447		944.603	1571.15	1719.08
P70295	AUP1_MOUSE	Ancient ubiquitous protein 1	Aup1	674.227	1810.01	4141.12	4219.33	5415.7	3903.75
Q9D9K3	AVEN_MOUSE	Cell death regulator Aven	Aven	1047.23	2173.67	165.436	820.781	947.444	628.557
Q80U56	AVL9_MOUSE	Late secretory pathway protein AVL9 homolog	Avl9	338.102	28.7338			311.311
Q9QYP6	AZI2_MOUSE	5-azacytidine-induced protein 2	Azi2	11.9477	109.083	194.291	169.936	243.511	188.657
P01887	B2MG_MOUSE	Beta-2-microglobulin	B2m	140169	82045.3	189644	226989	251949	206320
Q09200	B4GN1_MOUSE	Beta-1,4 N-acetylgalactosaminyltransferase 1	B4galnt1	15766.5	15521.8	8628.02	12393.4	14011.4	14048.8
Q3UI43	BABA1_MOUSE	BRISC and BRCA1-A complex member 1	Babam1	6138.78	10515.2	5056.27	9727.86	12706.1	8460.7
Q8K3W0	BABA2_MOUSE	BRISC and BRCA1-A complex member 2	Babam2	3808.94	3796.25	1164.89	4321.7	7859.36	4852.88
P97303	BACH2_MOUSE	Transcription regulator protein BACH2;Isoform 2 of Transcription regulator protein BACH2	Bach2	268.198		339.871		486.812
Q60739	BAG1_MOUSE	BAG family molecular chaperone regulator 1	Bag1	3338.57	2776.72	902.536	2483.6	2663.31	2080.23
Q8CI61	BAG4_MOUSE	BAG family molecular chaperone regulator 4	Bag4	254.597	478.908		35.3822	793.603	190.122
Q8CI32	BAG5_MOUSE	BAG family molecular chaperone regulator 5	Bag5	2649.18	3810.36	44.755	808.902	1536.79	925.72
Q9Z1R2	BAG6_MOUSE	Large proline-rich protein BAG6	Bag6	1201.08	1881.49	183.894	520.974	2203.14	397.003
O08734	BAK_MOUSE	Bcl-2 homologous antagonist/killer	Bak1	6518.02	7508.53	11801.5	17399.7	19233.2	17489
O54962	BAF_MOUSE	Barrier-to-autointegration factor	Banf1	23539.5	12481.7	2420.55	6006.6	6589.03	8594.11
Q80VH0	BANK1_MOUSE	B-cell scaffold protein with ankyrin repeats	Bank1	145.03			237.704	184.893	178.04
Q9DCT6	BAP18_MOUSE	Chromatin complexes subunit BAP18;Isoform 2 of Chromatin complexes subunit BAP18	Bap18	8558.47	4161.28	4215.17	5155.61	9729.09	6040.42
Q91XV3	BASP1_MOUSE	Brain acid soluble protein 1	Basp1	5067.4	4686.96	7874.25	5448.86	10050.1	8390.3
Q07813	BAX_MOUSE	Apoptosis regulator BAX	Bax	20070.9	30101.4	42452.4	58404.4	64805.4	63526.7
O88379	BAZ1A_MOUSE	Bromodomain adjacent to zinc finger domain protein 1A	Baz1a	623.657	347.132	332.048	483.742	6729.79	447.606
Q9Z277	BAZ1B_MOUSE	Tyrosine-protein kinase BAZ1B	Baz1b	20238.7	24152.5	34968.2	43355.6	59574.8	47586.4
Q91YE5	BAZ2A_MOUSE	Bromodomain adjacent to zinc finger domain protein 2A;Isoform 2 of Bromodomain adjacent to zinc finger domain protein 2A;Isoform 3 of Bromodomain adjacent to zinc finger domain protein 2A	Baz2a	231.938	137.141	107.779	447.181	742.142	100.928
Q99ML1	BBC3_MOUSE	Bcl-2-binding component 3	Bbc3	327.522	299.382			1420.79	128.616
Q61334	BAP29_MOUSE	B-cell receptor-associated protein 29	Bcap29	2944.94	10654.9	3150.82	12687.4	16647.5	12946.4
Q61335	BAP31_MOUSE	B-cell receptor-associated protein 31	Bcap31	39251.1	25788.3	14287.6	20245.3	20428.5	22431.4
Q9D287	SPF27_MOUSE	Pre-mRNA-splicing factor SPF27	Bcas2	10453.6	5321.96	1985.36	5773.87	5400.05	5610.07
Q8CCN5	BCAS3_MOUSE	Breast carcinoma-amplified sequence 3 homolog	Bcas3	77.1656	272.511		408.684	442.993	224.847
O35855	BCAT2_MOUSE	Branched-chain-amino-acid aminotransferase, mitochondrial	Bcat2	3950.3	6581.21	2486.8	7777.24	7672.37	7395.14
Q9CWI3	BCCIP_MOUSE	BRCA2 and CDKN1A-interacting protein	Bccip	2170.17	132.836	3033.97	1696.93	4408.22	1188.16
P50136	ODBA_MOUSE	2-oxoisovalerate dehydrogenase subunit alpha, mitochondrial	Bckdha	1234.3	897.165		379.256	357.072	399.481
Q6P3A8	ODBB_MOUSE	2-oxoisovalerate dehydrogenase subunit beta, mitochondrial;Isoform 2 of 2-oxoisovalerate dehydrogenase subunit beta, mitochondrial	Bckdhb	105.889		364.11	575.671	673.728	510.402
O55028	BCKD_MOUSE	[3-methyl-2-oxobutanoate dehydrogenase [lipoamide]] kinase, mitochondrial	Bckdk	174.466	68.8258		49.3431		35.016
Q9Z0H7	BCL10_MOUSE	B-cell lymphoma/leukemia 10	Bcl10	1259.4	449.67	875.647	1278.28	1490.42	1094.08
Q99PV8	BC11B_MOUSE	B-cell lymphoma/leukemia 11B;Isoform 2 of B-cell lymphoma/leukemia 11B	Bcl11b	6149.32	1928.46	1633.72	2409.9	3222.46	3142.27
O54918	B2L11_MOUSE	Bcl-2-like protein 11;Isoform BimL of Bcl-2-like protein 11	Bcl2l11	1083.67	840.919	1627.03	2164.49	2924.17	2354.62
P59017	B2L13_MOUSE	Bcl-2-like protein 13	Bcl2l13	1336.68	2964.7	6515.48	7631.31	9254.8	8400.12
Q921K9	BCL7B_MOUSE	B-cell CLL/lymphoma 7 protein family member B	Bcl7b	4390.97	4276.92	4719.49	2934.36	4447.47	2191.81
Q67FY2	BCL9L_MOUSE	B-cell CLL/lymphoma 9-like protein;Isoform 2 of B-cell CLL/lymphoma 9-like protein	Bcl9l	214.68	223.383	25.0087	27.1491	56.7723	29.2777
Q8K019	BCLF1_MOUSE	Bcl-2-associated transcription factor 1;Isoform 2 of Bcl-2-associated transcription factor 1	Bclaf1	14785.1	16576.6	8876.81	15474.2	19584.1	16756.8
Q9CZP5	BCS1_MOUSE	Mitochondrial chaperone BCS1	Bcs1l	481.563	305.595	181.987	114.986	77.4027	72.2616
Q80XN0	BDH_MOUSE	D-beta-hydroxybutyrate dehydrogenase, mitochondrial	Bdh1	25259.1	18725.9	10520	26093.7	30060.3	28957
O88597	BECN1_MOUSE	Beclin-1	Becn1	1462.4	604.239
Q921C5	BICD2_MOUSE	Protein bicaudal D homolog 2;Isoform 2 of Protein bicaudal D homolog 2	Bicd2	267.273	140.57		51.9634
F8VPZ9	BICRA_MOUSE	BRD4-interacting chromatin-remodeling complex-associated protein	Bicra	210.831	47.4973	63.7494	116.467	136.419	54.1901
O08539-2	BIN1_MOUSE	Isoform 2 of Myc box-dependent-interacting protein 1	Bin1	29474.7	35970	17938.8	10539	14195.3	9851.11
D3Z6Q9	BIN2_MOUSE	Bridging integrator 2	Bin2	76087.7	68743.4	58299.2	66523.9	96882.9	72701.2
Q62210	BIRC2_MOUSE	Baculoviral IAP repeat-containing protein 2	Birc2	291.233	342.797		169.841	300.665	203.409
O88738	BIRC6_MOUSE	Baculoviral IAP repeat-containing protein 6;Isoform 2 of Baculoviral IAP repeat-containing protein 6;Isoform 3 of Baculoviral IAP repeat-containing protein 6	Birc6	524.186	310.959	81.5507	288.102	342.269	175.987
Q8VD62	CK068_MOUSE	UPF0696 protein C11orf68 homolog	Bles03	5054.41	6099.77	6206.06	5144.8	10536.4	6842.64
Q8R016	BLMH_MOUSE	Bleomycin hydrolase	Blmh	7734.05	7009.38	4583.29	2709.9	4494.58	1880.14
Q9CWG9	BL1S2_MOUSE	Biogenesis of lysosome-related organelles complex 1 subunit 2	Bloc1s2	545.595	1411.53		354.43	532.305	472.913
Q8R015	BL1S5_MOUSE	Biogenesis of lysosome-related organelles complex 1 subunit 5	Bloc1s5	1219.01	123.761
Q9CY64	BIEA_MOUSE	Biliverdin reductase A	Blvra	9800.1	23463.8	13416.1	18285.9	26120.1	15533.3
Q923D2	BLVRB_MOUSE	Flavin reductase (NADPH)	Blvrb	4079.33	7531.34
P25916	BMI1_MOUSE	Polycomb complex protein BMI-1	Bmi1	127.544
Q6PGF5	Q6PGF5_MOUSE	BMS1 homolog, ribosome assembly protein (Yeast)	Bms1	1398.22	1794.69	559.969	912.962	1171.82	866.265
Q6QD59	SEC20_MOUSE	Vesicle transport protein SEC20	Bnip1	494.367	1819.73		36.5198	164.462
E9Q6J5	BD1L1_MOUSE	Biorientation of chromosomes in cell division protein 1-like 1;Isoform New of Biorientation of chromosomes in cell division protein 1-like 1	Bod1l	693.685	570.716	414.645	532.209	727.556	754.227
Q9D8S9	BOLA1_MOUSE	BolA-like protein 1	Bola1	2247.24	1946.18	659.802	4841.28	5606.19	3632.01
P97452	BOP1_MOUSE	Ribosome biogenesis protein BOP1	Bop1	3131.87	161.398	353.248	775.07	702.079	915.065
Q9D920	BORC5_MOUSE	BLOC-1-related complex subunit 5	Borcs5	279.831	86.8784
Q8R164	BPHL_MOUSE	Valacyclovir hydrolase	Bphl	5227.25	5789.61	683.876	2266.44	2725.24	2653.77
Q9Z0S1	BPNT1_MOUSE	3'(2'),5'-bisphosphate nucleotidase 1	Bpnt1	9025.72	6023.29	8658.71	8929.03	12734.7	9147.14
A2A654	A2A654_MOUSE;A2A655_MOUSE;E9Q6A7_MOUSE	Bromodomain PHD finger transcription factor	Bptf	736.927	818.947	340.148	510.374	472.573	424.61
Q99MP8	BRAP_MOUSE	BRCA1-associated protein;Isoform 2 of BRCA1-associated protein	Brap	323.576	79.9358
Q8C3R1	BRAT1_MOUSE	BRCA1-associated ATM activator 1	Brat1	269.233	17.3561	110.605	21.4575	42.0147	16.3059
P46737	BRCC3_MOUSE	Lys-63-specific deubiquitinase BRCC36	Brcc3	3206.53	190.869	163.556	2176.81	672.902	986.667
G5E8P1-2	BRD1_MOUSE	Isoform 2 of Bromodomain-containing protein 1	Brd1	528.301	577.406	1057.42	936.857	866.784	487.54
Q7JJ13	BRD2_MOUSE	Bromodomain-containing protein 2	Brd2	2481.6	3400.4	3797.85	4362.34	4060.91	2907.7
Q8K2F0	BRD3_MOUSE	Bromodomain-containing protein 3	Brd3	603.833	1118.3	292.316	991.067	837.211	811.842
Q9ESU6	BRD4_MOUSE	Bromodomain-containing protein 4	Brd4	4936.88	3137.04	841.484	2673.71	3280.5	3047.94
O88665	BRD7_MOUSE	Bromodomain-containing protein 7	Brd7	1093.97	1054.61	2443.13	1213.25	1843	1287.71
Q8R3B7	BRD8_MOUSE	Bromodomain-containing protein 8	Brd8	762.968	1056.15	2018.92	1591.27	2642.66	1845.4
Q3UQU0	BRD9_MOUSE	Bromodomain-containing protein 9	Brd9	456.59	887.371	1336.61
Q8BXV2	BRI3B_MOUSE	BRI3-binding protein	Bri3bp	6505.62	4161.52	3669.1	2477.69	2740.06	1762.19
Q9DCA5	BRX1_MOUSE	Ribosome biogenesis protein BRX1 homolog	Brix1	3187.26	694.544	2153.54	141.078	217.665	143.657
Q99N20	BRMS1_MOUSE	Breast cancer metastasis-suppressor 1 homolog	Brms1	522.626		321.152	711.253	158.49	506.011
Q3U1T3	BRM1L_MOUSE	Breast cancer metastasis-suppressor 1-like protein	Brms1l	696.328	407	364.987
Q8K2Q7	BROX_MOUSE	BRO1 domain-containing protein BROX	Brox	781.576	678.282	512.965	573.641	564.202	593.971
B2RRD7	BRPF1_MOUSE	Peregrin	Brpf1	419.877	229.018	5.16463	7.96245	24.9949
Q80Y55	BSDC1_MOUSE	BSD domain-containing protein 1	Bsdc1	367.826	345.241	437.851	580.902	988.443	523.664
P18572	BASI_MOUSE	Basigin;Isoform 2 of Basigin	Bsg	844.657	341.307	496.417	83.241	68.9474	61.4176
Q8R2Q8	BST2_MOUSE	Bone marrow stromal antigen 2	Bst2	274.395	235.05
E9QAE3	E9QAE3_MOUSE	B-TFIID TATA-box-binding protein-associated factor 1	Btaf1	440.519	142.431	374.803	239.017	359.909	94.5386
Q64152-2	BTF3_MOUSE	Isoform 2 of Transcription factor BTF3	Btf3	60838.6	55060.1	52446.8	12589.4	62091.9	35353.6
P35991	BTK_MOUSE	Tyrosine-protein kinase BTK	Btk	81.9151			182.262	58.7522
Q7TSA3	BTLA_MOUSE	B- and T-lymphocyte attenuator;Isoform 3 of B- and T-lymphocyte attenuator	Btla	988.921
Q9WVA3	BUB3_MOUSE	Mitotic checkpoint protein BUB3	Bub3	39749.5	22382.5	177857	119936	167869	186526
Q8R149	BUD13_MOUSE	BUD13 homolog	Bud13	978.222	1692.91		8.95249	26.116
Q9CY21	BUD23_MOUSE	Probable 18S rRNA (guanine-N(7))-methyltransferase	Bud23	2559.53	2491.49	597.942	462.181	388.116	539.684
Q6PGH1	BUD31_MOUSE	Protein BUD31 homolog	Bud31	18883.2	7458.38	20739.7	17532.7	21702.4	17794.3
O54825	BYST_MOUSE	Bystin	Bysl	5294.13	3432.69		387.354	159.5
Q9CQC6	BZW1_MOUSE	Basic leucine zipper and W2 domain-containing protein 1	Bzw1	33252.3	27144.3	10442.1	22133.4	23499.5	20200.6
Q91VK1	BZW2_MOUSE	Basic leucine zipper and W2 domain-containing protein 2	Bzw2	8897.43	8858.83	6786.79	10418	11469.6	11322.6
Q9JJ06	C1GLT_MOUSE	Glycoprotein-N-acetylgalactosamine 3-beta-galactosyltransferase 1	C1galt1	416.517
O35658	C1QBP_MOUSE	Complement component 1 Q subcomponent-binding protein, mitochondrial	C1qbp	7556.68	22831.3	18925.6	23600.8	26891.6	22170.1
Q9ES30	C1QT3_MOUSE	Complement C1q tumor necrosis factor-related protein 3	C1qtnf3	80.3741	91.2903		21.5581		24.8122
Q7TPS5	C2CD5_MOUSE	C2 domain-containing protein 5	C2cd5	539.458	329.612	33.53	93.9599	128.158	100.506
P01027	CO3_MOUSE	Complement C3	C3	3560.27	3435.49	7245.26	2659.94	3763.07	5322.27
P01029	CO4B_MOUSE	Complement C4-B	C4b	718.562	389.116		62.1708	104.604	88.6968
D3YXF5	D3YXF5_MOUSE	Complement component 7	C7	55.4786	181.326	860.053	108.841	173.788	716.113
Q9CWU4	CA052_MOUSE	UPF0690 protein C1orf52 homolog	CA052_MOUSE	1110.68		2346.08	1427.09	1925.02	1670.03
Q8CIL4	CA131_MOUSE	Uncharacterized protein C1orf131 homolog	CA131_MOUSE	1373.9	2517.06	982.381	1002.37	943.341	540.508
Q80WR5	CA174_MOUSE	UPF0688 protein C1orf174 homolog	CA174_MOUSE	1692.87	2040.85	2286.13	770.683	3521.27	1480.14
P00920	CAH2_MOUSE	Carbonic anhydrase 2	Ca2	2810.28	5075.54			105.295
Q8VDY9	CAAP1_MOUSE	Caspase activity and apoptosis inhibitor 1	Caap1	135.586	378.519	784.82	876.005	1160.56	599.194
Q06138	CAB39_MOUSE	Calcium-binding protein 39	Cab39	5744.71	8572.51	752.823	3950.32	211.128	4101.56
Q9DB16	CB39L_MOUSE	Calcium-binding protein 39-like	Cab39l	758.128	341.879
G3X8Q1	G3X8Q1_MOUSE	Calcineurin-binding protein 1	Cabin1	71.3808	77.9241	36.4608	106.536	139.357	55.7261
Q9CS00	CATIN_MOUSE	Cactin	Cactin	334.018	169.898		58.1133	94.9441	54.6693
Q8R0X2	CACL1_MOUSE	CDK2-associated and cullin domain-containing protein 1	Cacul1	347.584	68.1261	244.795	353.013	442.091	438.753
Q9CXW3	CYBP_MOUSE	Calcyclin-binding protein	Cacybp	36429.1	11808.9	12868.7	11885.2	6809.07	13171.1
B2RQC6	PYR1_MOUSE	CAD protein	Cad	8016.92	5733.47	3910.32	6703.35	7315.4	7034.25
Q8CGU1	CACO1_MOUSE	Calcium-binding and coiled-coil domain-containing protein 1	Calcoco1	90.9209	98.5195	155.976	305.768	587.025	500.869
P0DP26	CALM1_MOUSE;CALM2_MOUSE;CALM3_MOUSE	Calmodulin-1;Calmodulin-2;Calmodulin-3	Calm1	5256.91	10750.9	21498.7	42467.6	50728.4	30111.4
P14211	CALR_MOUSE	Calreticulin	Calr	196564	146139	73044.8	122109	210875	149426
O35887	CALU_MOUSE	Calumenin	Calu	11580.8	881.826	1013.83	1647.27	1770.42	1864.48
Q8BW96	KCC1D_MOUSE	Calcium/calmodulin-dependent protein kinase type 1D	Camk1d	1147.61	450.549	1146.29	815.429	1321.39	736.902
Q6PHZ2	KCC2D_MOUSE	Calcium/calmodulin-dependent protein kinase type II subunit delta	Camk2d	15396.9	10504.6	8955.1	15284.5	15889.8	11372.2
Q923T9-2	KCC2G_MOUSE	Isoform 2 of Calcium/calmodulin-dependent protein kinase type II subunit gamma	Camk2g	895.766	1451.49	1637.19	1157.5	1904.13	1760.6
P08414	KCC4_MOUSE	Calcium/calmodulin-dependent protein kinase type IV	Camk4	5224.38	2978.75	1748.31	8512.73	7236.1	2183.15
Q6ZQ38	CAND1_MOUSE	Cullin-associated NEDD8-dissociated protein 1	Cand1	19261	22164.9	4585.31	11259	15440.4	19477.6
Q6ZQ73	CAND2_MOUSE	Cullin-associated NEDD8-dissociated protein 2	Cand2	126.373	130.146	671.692	92.8102	184.014	224.748
P35564	CALX_MOUSE	Calnexin	Canx	42876.8	29028.5	58186.7	58723.9	64755.5	62282.1
P40124	CAP1_MOUSE	Adenylyl cyclase-associated protein 1	Cap1	259672	179447	409154	472884	647302	529181
P24452	CAPG_MOUSE	Macrophage-capping protein	Capg	30092.1	14622.4	14507.5	25340.5	19073.1	10240.3
O35350	CAN1_MOUSE	Calpain-1 catalytic subunit	Capn1	26664.5	13304	6764.87	14852.7	20685.2	18017.1
O08529	CAN2_MOUSE	Calpain-2 catalytic subunit	Capn2	3332.08	2693.84	1142.91	2523.6	5054.48	2745.66
O88456	CPNS1_MOUSE	Calpain small subunit 1	Capns1	23903.1	1299.09	1598.3	8753.33	11593.9	11909
Q60865	CAPR1_MOUSE	Caprin-1	Caprin1	5715.38	6466.35	5792.55	14919.4	7647.46	17386.2
P47753	CAZA1_MOUSE	F-actin-capping protein subunit alpha-1	Capza1	212387	49867.2	223877	211732	264391	215388
P47754	CAZA2_MOUSE	F-actin-capping protein subunit alpha-2	Capza2	12456.5	18037	22428.4	30879.3	31506	28369.4
P47757-2	CAPZB_MOUSE	Isoform 2 of F-actin-capping protein subunit beta	Capzb	181440	205234	39845.9	214853	235460	193579
Q8CIS0-2	CAR11_MOUSE	Isoform 2 of Caspase recruitment domain-containing protein 11	Card11	1652.21	891.153	124.218	408.675	3355.5	366.414
Q9D1I2	CAR19_MOUSE	Caspase recruitment domain-containing protein 19	Card19	2928.47	1487.55	1940.12	3549.38	6084.13	4061.76
E9PWH2	E9PWH2_MOUSE	Caspase recruitment domain family, member 6	Card6	249.096	133.761	33.3432	166.559	222.004	144.893
Q9WVG6	CARM1_MOUSE	Histone-arginine methyltransferase CARM1;Isoform 2 of Histone-arginine methyltransferase CARM1	Carm1	1547.02	1044.25	704.358	968.583	166.22	131.23
Q3V3V9	CARL2_MOUSE	Capping protein, Arp2/3 and myosin-I linker protein 2	Carmil2	679.665	606.621	238.553	402.508	458.482	349.537
Q80UY1	CARME_MOUSE	Carnosine N-methyltransferase	Carnmt1	856.738	860.588	508.935	423.824	870.241	607.22
Q9ER72	SYCC_MOUSE	Cysteine--tRNA ligase, cytoplasmic;Isoform 2 of Cysteine--tRNA ligase, cytoplasmic	Cars1	1246.77	109.635	428.85	706.096	816.961	544.932
Q8BYM8	SYCM_MOUSE	Probable cysteine--tRNA ligase, mitochondrial	Cars2	457.871	66.0025
Q8K3W3	CASC3_MOUSE	Protein CASC3	Casc3	251.961	340.949	24.1317	100.099	135.532	108.501
P29594	CASP2_MOUSE	Caspase-2	Casp2	93.8601			9.35297	12.1227	12.871
P70677	CASP3_MOUSE	Caspase-3	Casp3	3575.91	3263.9	2669.85	4517.35	1215.88	69.0704
O08738	CASP6_MOUSE	Caspase-6	Casp6	5657.22	1877.57	801.565	1622.41	6534.85	3978.94
O89110	CASP8_MOUSE	Caspase-8	Casp8	20887	12448.5	5168	12843.6	13476.5	13315.1
P51125	ICAL_MOUSE	Calpastatin;Isoform 2 of Calpastatin;Isoform 3 of Calpastatin	Cast	12075.3	11999.6	112225	19555	31296	24267.6
P24270	CATA_MOUSE	Catalase	Cat	14858.1	4691.59	8888.88	8443.33	10747.8	10417.9
Q08024	PEBB_MOUSE	Core-binding factor subunit beta	Cbfb	15440.6	6355.99	12020.3	8907.06	13975.7	7184.49
P22682	CBL_MOUSE	E3 ubiquitin-protein ligase CBL	Cbl	4847.68	3637.73	2352.98	3196.67	4407.55	4057
Q3TTA7	CBLB_MOUSE	E3 ubiquitin-protein ligase CBL-B	Cblb	786.31	271.375	207.672	138.169	182.044	126.866
Q9JIY2	HAKAI_MOUSE	E3 ubiquitin-protein ligase Hakai;Isoform 2 of E3 ubiquitin-protein ligase Hakai;Isoform 3 of E3 ubiquitin-protein ligase Hakai	Cbll1	2238.72	1677.34		105.939	348.093	219.406
P48758	CBR1_MOUSE	Carbonyl reductase [NADPH] 1	Cbr1	42370.6	38065.4	23526.8	40529.9	59616.6	51096.9
Q91VT4	CBR4_MOUSE	Carbonyl reductase family member 4	Cbr4	4838.36	2240.35	380.923	4229.52	51985.7	74112.7
P83917	CBX1_MOUSE	Chromobox protein homolog 1	Cbx1	54865.9	35117.9	30569.7	47074	72941.5	57909.8
P23198	CBX3_MOUSE	Chromobox protein homolog 3	Cbx3	119188	143557	248826	184216	219438	196977
O55187	CBX4_MOUSE	E3 SUMO-protein ligase CBX4;Isoform 2 of E3 SUMO-protein ligase CBX4	Cbx4	471.508	338.684	82.8858	218.983	1095.18
Q61686	CBX5_MOUSE	Chromobox protein homolog 5	Cbx5	13281.7	13872.3	14675.8	16833.3	13338	15606.2
Q9QXV1	CBX8_MOUSE	Chromobox protein homolog 8	Cbx8	2745.84	4236.07	3925.69	4415.43	5768.23	4248.82
Q8K1A6	C2D1A_MOUSE	Coiled-coil and C2 domain-containing protein 1A	Cc2d1a	441.524	323.76	124.588	160.214	266.437	166.382
Q8BRN9	C2D1B_MOUSE	Coiled-coil and C2 domain-containing protein 1B	Cc2d1b	3983.11	3462.45	4282.23	5446.58	4625.66	3008.68
Q8CH18	CCAR1_MOUSE	Cell division cycle and apoptosis regulator protein 1	Ccar1	12882.2	10947.4	8135.56	11723.5	13271.2	11367.1
Q8VDP4	CCAR2_MOUSE	Cell cycle and apoptosis regulator protein 2	Ccar2	15522.7	12524.3	14443.7	20905.3	21939.9	21146.6
Q8VE99	CC115_MOUSE	Coiled-coil domain-containing protein 115	Ccdc115	3785.59	4845.21		4458.39	6322.16
Q6PB51	CC117_MOUSE	Coiled-coil domain-containing protein 117	Ccdc117	187.459	309.653
Q8R344	CCD12_MOUSE	Coiled-coil domain-containing protein 12	Ccdc12	7356.06	5132.78	4179.65	3247.66		3241.32
Q9D8X2	CC124_MOUSE	Coiled-coil domain-containing protein 124	Ccdc124	3140.64	3343.32	1529.93	3039.51	3773.31	2129.79
Q8C7V8	CC134_MOUSE	Coiled-coil domain-containing protein 134	Ccdc134	2212.85	1846.69		1321.4	1253.95	1053.82
Q8R0K4	CC137_MOUSE	Coiled-coil domain-containing protein 137	Ccdc137	978.643	335.627	389.855	3644.35	784.204	3487.46
Q3U155	CC174_MOUSE	Coiled-coil domain-containing protein 174	Ccdc174	295.282	65.286
Q9JIG7	CCD22_MOUSE	Coiled-coil domain-containing protein 22	Ccdc22	1431.35	598.264	686.684	36.4165	535.573	489.321
Q78PG9	CCD25_MOUSE	Coiled-coil domain-containing protein 25	Ccdc25	1506.22	761.772	435.1	1033.34		944.098
Q9CR29	CCD43_MOUSE	Coiled-coil domain-containing protein 43	Ccdc43	1264.81	475.842	974.189	1140.41	1487.75	1230.59
Q9D024	CCD47_MOUSE	Coiled-coil domain-containing protein 47	Ccdc47	1230.24	623.07		129.916	248.517	149.425
Q3URS9	MITOK_MOUSE	Mitochondrial potassium channel;Isoform 2 of Mitochondrial potassium channel	Ccdc51	816.357	699.03	1868.49	1376.82	1720.02	1687.07
Q8R3Q6	CCD58_MOUSE	Coiled-coil domain-containing protein 58	Ccdc58	1424.11	2782.25	6345.52	3720.68	8116.4	3507.7
D3YZP9	CCDC6_MOUSE	Coiled-coil domain-containing protein 6	Ccdc6	2125.73	685.46	1118.89	4509.6	4209.03	4022.56
Q8VEG0	CCD71_MOUSE	Coiled-coil domain-containing protein 71	Ccdc71	498.146	389.025	256.993	122.52	190.659	143.311
Q9JJ89	CCD86_MOUSE	Coiled-coil domain-containing protein 86	Ccdc86	2291.61	2477.82	2634.18	589.692	780.067	2843.45
Q4QRL3	CC88B_MOUSE	Coiled-coil domain-containing protein 88B;Isoform 2 of Coiled-coil domain-containing protein 88B	Ccdc88b	2482.44	1699.13	1183.17	1996.27	2803.27	1854.35
Q6VGS5	DAPLE_MOUSE	Protein Daple;Isoform 2 of Protein Daple	Ccdc88c	199.005	223.432	76.7855	198.585	140.982	478.495
Q8VC31	CCDC9_MOUSE	Coiled-coil domain-containing protein 9	Ccdc9	2387.04	1352.71	940.063	1859.15	2089.11	1415.28
Q9D8L5	CCD91_MOUSE	Coiled-coil domain-containing protein 91	Ccdc91		33.7278
Q7TQK5	CCD93_MOUSE	Coiled-coil domain-containing protein 93	Ccdc93	2155.4	1405.93	170.244	5445.12	363.56	289.606
Q9DBT3	CCD97_MOUSE	Coiled-coil domain-containing protein 97	Ccdc97	67.2799
Q8K2Y9-2	CCM2_MOUSE	Isoform 2 of Cerebral cavernous malformations protein 2 homolog	Ccm2	3655.02	2643.8	3786.22	5257.88	6156.68	3826.28
Q61458	CCNH_MOUSE	Cyclin-H	Ccnh	892.034	1768.9	1066.58	2396.79	2268.15	1660.47
O88874	CCNK_MOUSE	Cyclin-K	Ccnk	748.721	393.367	517.679	255.596	366.417	253.874
Q52KE7	CCNL1_MOUSE	Cyclin-L1;Isoform 2 of Cyclin-L1	Ccnl1	60.8974	364.212	1062.06	1574.79	1149.65	1272.65
Q9JJA7	CCNL2_MOUSE	Cyclin-L2	Ccnl2	213.582	312.976	220.16	1309.8	1177.07	813.95
Q9QWV9	CCNT1_MOUSE	Cyclin-T1	Ccnt1	508.071	384.477	259.541	222.851	1382.3	553.298
Q8BGU5	CCNY_MOUSE	Cyclin-Y	Ccny	126.968	314.892		22.0015	81.0133	54.2329
P47774	CCR7_MOUSE	C-C chemokine receptor type 7	Ccr7	2808.42	5042.7	15369.4	12033.4	11947.2	15131.1
Q9WU84	CCS_MOUSE	Copper chaperone for superoxide dismutase	Ccs	3600.5	1664.12		610.838	1231.11	650.307
Q8QZT2	CCSAP_MOUSE	Centriole, cilia and spindle-associated protein	Ccsap	1551.76	1320.44	1392.35	1137.25	1913.84	1365.53
P80314	TCPB_MOUSE	T-complex protein 1 subunit beta	Cct2	66634.8	94292	42452.1	43646.7	76141.8	59169.9
P80318	TCPG_MOUSE	T-complex protein 1 subunit gamma	Cct3	1894810	1061690	51457.2	74804	83682.4	73811.7
P80315	TCPD_MOUSE	T-complex protein 1 subunit delta	Cct4	158706	197979	281939	294208	338444	261336
P80316	TCPE_MOUSE	T-complex protein 1 subunit epsilon	Cct5	54191.8	58464.5	34435.7	48238.7	60889.6	58842.4
P80317	TCPZ_MOUSE	T-complex protein 1 subunit zeta	Cct6a	61092.4	38046.3	19340.8	37525.1	37270.6	36139.4
P80313	TCPH_MOUSE	T-complex protein 1 subunit eta	Cct7	54027.6	58007.4	80936.9	57993.4	69032.4	67268
P42932	TCPQ_MOUSE	T-complex protein 1 subunit theta	Cct8	138043	203584	139076	182728	198560	181991
Q8C1Y8	CCZ1_MOUSE	Vacuolar fusion protein CCZ1 homolog	Ccz1	747.558	84.3769	4687.71	3749.09	4848.16	3241.59
P11609	CD1D1_MOUSE	Antigen-presenting glycoprotein CD1d1	Cd1d1	1160.06	1842.31		101.294	596.362	111.777
P08920	CD2_MOUSE	T-cell surface antigen CD2	Cd2	17956.2	7092.1	14192.1	7301.67	28064.1	9660.88
P35329	CD22_MOUSE	B-cell receptor CD22;Isoform 2 of B-cell receptor CD22;Isoform 3 of B-cell receptor CD22	Cd22	430.884	129.942		57.0524	35.3558
P24161	CD3Z_MOUSE	T-cell surface glycoprotein CD3 zeta chain	Cd247	17285.5	11281.3	12024.5	9294.9	10940.8	9393.7
P41272	CD27_MOUSE	CD27 antigen	Cd27	1492.11		2877.41	1948.89	1845.85	1298.72
P31041	CD28_MOUSE	T-cell-specific surface glycoprotein CD28	Cd28	457.417	250.132
Q9JLQ0	CD2AP_MOUSE	CD2-associated protein	Cd2ap	3675.76	3733.91	1292.81	2923.78	3832.58	2884.2
Q9CWK3	CD2B2_MOUSE	CD2 antigen cytoplasmic tail-binding protein 2	Cd2bp2	9497.66	6013.72	3066.31	1625.61	3848.09	1331.55
Q61470	CD37_MOUSE	Leukocyte antigen CD37	Cd37	1014.91	829.526	1016.87	2617.52	1192.17	811.413
P56528	CD38_MOUSE	ADP-ribosyl cyclase/cyclic ADP-ribose hydrolase 1	Cd38	700.685	49.0158		64.847	54.9335
P04235	CD3D_MOUSE	T-cell surface glycoprotein CD3 delta chain	Cd3d	24607	1355.64	1947.76	1893.04	1364.61	1290.19
P22646	CD3E_MOUSE	T-cell surface glycoprotein CD3 epsilon chain	Cd3e	15226	26116	5101.91	7314.37	9553.94	7331.74
P11942	CD3G_MOUSE	T-cell surface glycoprotein CD3 gamma chain	Cd3g	32757.3	26381.6	8998.96	17402.5	9751.75	10804.9
Q61735-2	CD47_MOUSE	Isoform 2 of Leukocyte surface antigen CD47	Cd47	8371.24	18700.3	5809.82	8147.37	9127.59	7827.74
P18181	CD48_MOUSE	CD48 antigen	Cd48	10350.4	2733.61	3556.54	1552.33	2596.55	4541.15
P13379	CD5_MOUSE	T-cell surface glycoprotein CD5	Cd5	16774.2	20137.5	11440.8	12313.2	18187.1	14076.3
Q61003	CD6_MOUSE	T-cell differentiation antigen CD6;Isoform 2 of T-cell differentiation antigen CD6	Cd6	2029.14	1351.91	2709.25	1852	2057.43	2518.11
P21855	CD72_MOUSE	B-cell differentiation antigen CD72	Cd72	334.532	166.44	183.057	131.865	117.101	69.6215
P04441	HG2A_MOUSE	H-2 class II histocompatibility antigen gamma chain;Isoform Short of H-2 class II histocompatibility antigen gamma chain	Cd74	15316	11275.3	146.725	9690.72	2454.44	122.874
P15530	CD79B_MOUSE	B-cell antigen receptor complex-associated protein beta chain	Cd79b	7708.83	688.351		6397.93	794.876
P40237	CD82_MOUSE	CD82 antigen	Cd82	1041.5	776.083	1582.75	1977.62	1874.86	1109.06
Q18PI6	SLAF5_MOUSE	SLAM family member 5	Cd84	2995.8	2497.83	3531.31	4239.09	2208.37	4834.14
P01731	CD8A_MOUSE	T-cell surface glycoprotein CD8 alpha chain	Cd8a	17392	7713.07	859.984	4507.3	5198.8	3476.29
P10300	CD8B_MOUSE	T-cell surface glycoprotein CD8 beta chain	Cd8b	61684.8	61466.1	2621.8	13762.9	15977.6	15425.4
Q8CC12	CDAN1_MOUSE	Codanin-1;Isoform 2 of Codanin-1	Cdan1	45.2936	37.9532		40.0406	53.2984	55.9998
Q8CII2	CD123_MOUSE	Cell division cycle protein 123 homolog	Cdc123	592.33			98.2513		2660.03
Q8R349	CDC16_MOUSE	Cell division cycle protein 16 homolog	Cdc16	1303.83	589.613	298.14	338.528	209.329	310.042
Q8BGZ4	CDC23_MOUSE	Cell division cycle protein 23 homolog;Isoform 2 of Cell division cycle protein 23 homolog	Cdc23	864.264	1161.25	500.575	83.2318	191.117	82.8239
Q99JP4	CDC26_MOUSE	Anaphase-promoting complex subunit CDC26	Cdc26	1155.38	1178.4		1460.12	1979.31	1944.22
A2A6Q5	CDC27_MOUSE	Cell division cycle protein 27 homolog;Isoform 2 of Cell division cycle protein 27 homolog;Isoform 3 of Cell division cycle protein 27 homolog	Cdc27	352.985	229.339		1155.77	842.99	65.2694
Q8CFI2	UB2R1_MOUSE	Ubiquitin-conjugating enzyme E2 R1	Cdc34	337.063	140.933			147.071	25503.1
Q61081	CDC37_MOUSE	Hsp90 co-chaperone Cdc37	Cdc37	18113.9	13243.1	5537.18	19465.9	15665.1	13224.4
Q9DC48	PRP17_MOUSE	Pre-mRNA-processing factor 17	Cdc40	2051.72	2084.01	3070.59	2521.02	2218.52	2033.38
P60766	CDC42_MOUSE	Cell division control protein 42 homolog	Cdc42	159581	204545	225462	211038	263101	213327
Q6A068	CDC5L_MOUSE	Cell division cycle 5-like protein	Cdc5l	17231.8	13006.9	5614.54	7697.1	10691.6	8206.58
Q8JZM7	CDC73_MOUSE	Parafibromin	Cdc73	7723.83	29373.1	5028.21	8843.23	9892.44	8421.34
Q922M5	CDA7L_MOUSE	Cell division cycle-associated 7-like protein	Cdca7l	40.3826
Q8VDP6	CDIPT_MOUSE	CDP-diacylglycerol--inositol 3-phosphatidyltransferase	Cdipt	19607.8	17648.1	20220.2	20934.5	10723.6	18271.6
P24788	CD11B_MOUSE	Cyclin-dependent kinase 11B	Cdk11b	7185.88	2901.51	2758.07	4672.36	4370.72	4682.82
Q14AX6	CDK12_MOUSE	Cyclin-dependent kinase 12;Isoform 3 of Cyclin-dependent kinase 12	Cdk12	655.58	307.449	545.726	858.907	639.769	1047.27
Q69ZA1	CDK13_MOUSE	Cyclin-dependent kinase 13	Cdk13	882.741	612.704	683.265	530.5	577.8	390.958
Q8K0D0	CDK17_MOUSE	Cyclin-dependent kinase 17	Cdk17	826.647	396.169	73.7062	89.8114	125.359	2754.38
Q8BWD8	CDK19_MOUSE	Cyclin-dependent kinase 19	Cdk19	333.274	156.615
P97377	CDK2_MOUSE	Cyclin-dependent kinase 2;Isoform CDK2-alpha of Cyclin-dependent kinase 2	Cdk2	738.583	757.031		21.4563
O35207	CDKA1_MOUSE;CDKA2_MOUSE	Cyclin-dependent kinase 2-associated protein 1;Cyclin-dependent kinase 2-associated protein 2	Cdk2ap1	4702.87	12021.6	7372.4	16246.5	24094.8	17956.9
P49615	CDK5_MOUSE	Cyclin-dependent-like kinase 5	Cdk5	1237.84	291.152			2091.3
Q8K389	CK5P2_MOUSE	CDK5 regulatory subunit-associated protein 2	Cdk5rap2		225.939		10.7021	20.4474	6.7427
Q99LM2	CK5P3_MOUSE	CDK5 regulatory subunit-associated protein 3	Cdk5rap3	1658.19	700.024	1068.32	886.448	578.244	563.513
Q64261	CDK6_MOUSE	Cyclin-dependent kinase 6	Cdk6	6295.43	9835.53	8344.83	11885.1	10577.8	10465.7
Q03147	CDK7_MOUSE	Cyclin-dependent kinase 7	Cdk7	924.414	533.071	172.292	404.693	410.879	430.865
Q99J95	CDK9_MOUSE	Cyclin-dependent kinase 9	Cdk9	4197.3	2910.48	1322.92	2516.98	2655.63	1581.83
Q91WE6	CDKAL_MOUSE	Threonylcarbamoyladenosine tRNA methylthiotransferase;Isoform 2 of Threonylcarbamoyladenosine tRNA methylthiotransferase;Isoform 3 of Threonylcarbamoyladenosine tRNA methylthiotransferase	Cdkal1	161.268
P46414	CDN1B_MOUSE	Cyclin-dependent kinase inhibitor 1B	Cdkn1b	11954.4	24689.6	40188.3	43606.6	61335.4	50287
Q8BI72	CARF_MOUSE	CDKN2A-interacting protein	Cdkn2aip	7601.48	8859.14	9411.61	15002.2	19112.8	15532.3
Q99L43	CDS2_MOUSE	Phosphatidate cytidylyltransferase 2	Cds2	7088.4	8508.88	6208.39	7368.11	10882.9	7018.7
Q8R4E9	CDT1_MOUSE	DNA replication factor Cdt1	Cdt1	704.199	509.495	999.515	367.504	2431.02	520.345
Q4VAA2	CDV3_MOUSE	Protein CDV3	Cdv3	19830	23805	19937.9	25003.5	35058.7	38305.5
Q9WTK2	CDYL_MOUSE	Chromodomain Y-like protein;Isoform 2 of Chromodomain Y-like protein	Cdyl	222.423	408.652		80.9862	192.671	81.5203
Q9D5D8	CDYL2_MOUSE	Chromodomain Y-like protein 2	Cdyl2	211.011	237.415	739.571	252.13	240.152	239.639
Q80X32	CE024_MOUSE	UPF0461 protein C5orf24 homolog	CE024_MOUSE	1152.49	2500.35	1918.14	2421.54	2779.07	2510.58
P53569	CEBPZ_MOUSE	CCAAT/enhancer-binding protein zeta	Cebpz	787.242	482.227	52.5208	4.72027		10.0597
P28659	CELF1_MOUSE	CUGBP Elav-like family member 1;Isoform 2 of CUGBP Elav-like family member 1;Isoform 3 of CUGBP Elav-like family member 1;Isoform 4 of CUGBP Elav-like family member 1	Celf1	3115.35	3469.45	380.806	3110.42	3289.9	2677.18
Q9Z0H4	CELF2_MOUSE	CUGBP Elav-like family member 2;Isoform 11 of CUGBP Elav-like family member 2;Isoform 2 of CUGBP Elav-like family member 2;Isoform 4 of CUGBP Elav-like family member 2;Isoform 5 of CUGBP Elav-like family member 2;Isoform 6 of CUGBP Elav-like family member 2;Isoform 7 of CUGBP Elav-like family member 2;Isoform 8 of CUGBP Elav-like family member 2;Isoform 9 of CUGBP Elav-like family member 2	Celf2	12441	11206.2	6655.79	14290.3	18176.2	15153.8
O35216	CENPA_MOUSE	Histone H3-like centromeric protein A	Cenpa	4238.31	5125.52	878.048	2812.53	5570.19	4918.76
P49452	CENPC_MOUSE	Centromere protein C	Cenpc	471.101	675.989	269.272	408.012	601.468	541.987
Q9CPQ5	CENPQ_MOUSE	Centromere protein Q	Cenpq	232.321	42.9381
Q9CXS4	CENPV_MOUSE	Centromere protein V	Cenpv	6657.78	10373.4	7266.36	8937.44	17175	9673.95
Q7TSG1	CE120_MOUSE	Centrosomal protein of 120 kDa	Cep120	220.041	708.369	43.4289	1151.62	1383.14	1373.23
Q8BI22	CE128_MOUSE	Centrosomal protein of 128 kDa;Isoform 2 of Centrosomal protein of 128 kDa	Cep128	34.4432			305.6		67.1488
Q6P5D4	CP135_MOUSE	Centrosomal protein of 135 kDa	Cep135	1050.72	950.759	162.982	286.209	444.78	132.937
A2AUM9	CE152_MOUSE	Centrosomal protein of 152 kDa	Cep152	26.107	26.3117
Q6ZQ06	CE162_MOUSE	Centrosomal protein of 162 kDa	Cep162	5612.51	932.403
Q6A065	CE170_MOUSE	Centrosomal protein of 170 kDa	Cep170	34.3052	135.163	30.6411	29.4158	32.8284	31.662
E9Q4Y4	E9Q4Y4_MOUSE	Centrosomal protein 192	Cep192	197.547	213.905	159.243	319.215	271.295	220.871
Q60952	CP250_MOUSE	Centrosome-associated protein CEP250	Cep250	300.559	145.692	329.002	94.3181	555.936	372.046
E9Q309	CE350_MOUSE	Centrosome-associated protein 350	Cep350	95.1015	203.028	92.7038	155.573	153.746	158.84
Q99NF3	CEP41_MOUSE	Centrosomal protein of 41 kDa	Cep41	265.677	67.9808
Q66JX5	CEP43_MOUSE	Centrosomal protein 43;Isoform 2 of Centrosomal protein 43	Cep43	624.79	37.3242			552.608
Q8CEE0	CEP57_MOUSE	Centrosomal protein of 57 kDa;Isoform 2 of Centrosomal protein of 57 kDa	Cep57	2107.02	1112.92	1100.81	1691.42	1009.85	1272.1
Q9CZ62	CEP97_MOUSE	Centrosomal protein of 97 kDa	Cep97	1126.04	427.752	19.7636	455.45	292	1317.41
Q8BGS7	CEPT1_MOUSE	Choline/ethanolaminephosphotransferase 1;Isoform 2 of Choline/ethanolaminephosphotransferase 1	Cept1	1161.4	343.361				38.2967
Q924Z4	CERS2_MOUSE	Ceramide synthase 2	Cers2	1432.15	491.998	64.7114	316.17	142.121	355.829
Q9EQG9	CERT_MOUSE	Ceramide transfer protein;Isoform 2 of Ceramide transfer protein	Cert1	598.016	374.167	250.288	275.534	319.159	314.941
Q9R1K9	CETN2_MOUSE	Centrin-2	Cetn2	3109.25	3241.88	2440.55	1937.88	2636.01	1696.42
Q8BTU1	CFA20_MOUSE	Cilia- and flagella-associated protein 20	Cfap20	5398.44	6746.13	1719.92	3128.21	1548.9	3296.45
O88271	CFDP1_MOUSE	Craniofacial development protein 1	Cfdp1	15964.4	3256.57	1158.7	2196.66	2542.91	2327.24
P18760	COF1_MOUSE	Cofilin-1	Cfl1	1480310	2157190	4945170	4784330	7770570	5076200
Q9CXL3	CG050_MOUSE	Uncharacterized protein C7orf50 homolog	CG050_MOUSE	7715.23	9527.5	2423.35	5059.26	9272.66	5047.33
Q8C6L5	CGAS_MOUSE	Cyclic GMP-AMP synthase	Cgas	104349	108734	2017.14		69709.4	11.3911
Q8BHG9	CGBP1_MOUSE	CGG triplet repeat-binding protein 1	Cggbp1	22558.6	7491.86	589.481	5846.78	6439.25	5580.17
Q3U6N9	CH033_MOUSE	UPF0488 protein C8orf33 homolog	CH033_MOUSE	9122.35	1061.62		386.239	912.792	399.567
Q8VE95	CH082_MOUSE	UPF0598 protein C8orf82 homolog	CH082_MOUSE	2630.31	2422.86	3043.95	4551.13	6730.91	5477.4
Q8K327	CHAP1_MOUSE	Chromosome alignment-maintaining phosphoprotein 1	Champ1	2571.64	5743.74	23641.1	5733.74	10551.7	8174.4
Q9CRB9	MIC19_MOUSE	MICOS complex subunit Mic19	Chchd3	24753.8	34624.6	52017.3	76050.8	84152.5	76813.8
P40201	CHD1_MOUSE	Chromodomain-helicase-DNA-binding protein 1	Chd1	323.752	245.265	37.2695	176.437	137.67	85.6111
Q9CXF7	CHD1L_MOUSE	Chromodomain-helicase-DNA-binding protein 1-like	Chd1l	22235.6	308.984	534.836	406.272	1338.33	374.852
E9PZM4	CHD2_MOUSE	Chromodomain-helicase-DNA-binding protein 2	Chd2	801.433	434.401	92.2158	257.791	255.952	448.334
B1AR17	B1AR17_MOUSE	Chromodomain helicase DNA-binding protein 3	Chd3	2574.54	1101.96	139.283	739.063	841.443	1208.28
Q6PDQ2	CHD4_MOUSE	Chromodomain-helicase-DNA-binding protein 4	Chd4	11385.5	5682.24	1593.36	3958.01	4523.1	3848.41
A3KFM7	CHD6_MOUSE	Chromodomain-helicase-DNA-binding protein 6;Isoform 2 of Chromodomain-helicase-DNA-binding protein 6	Chd6	20.9782
Q09XV5	CHD8_MOUSE	Chromodomain-helicase-DNA-binding protein 8	Chd8	1266.77	667.402	2069.57	1412.13	2047.64	913.508
Q8BJ64	CHDH_MOUSE	Choline dehydrogenase, mitochondrial	Chdh	777.703	676.714	1153.16	1098.13	1209.82	661.708
Q8CGZ0	CHERP_MOUSE	Calcium homeostasis endoplasmic reticulum protein	Cherp	4350.28	3299.37	675.345	1624.34	1674.97	2104.11
Q922Q9	CHID1_MOUSE	Chitinase domain-containing protein 1;Isoform 2 of Chitinase domain-containing protein 1	Chid1	228.961	54.2101		195.628		174.747
O55229	CHKB_MOUSE	Choline/ethanolamine kinase	Chkb	160.692	96.5895	653.304	634.201	726.626	551.134
Q9QXG2	RAE1_MOUSE	Rab proteins geranylgeranyltransferase component A 1	Chm	425.348	694.302	975.178	4292.22	1242.56	5967.28
Q921W0	CHM1A_MOUSE	Charged multivesicular body protein 1a	Chmp1a	19979.6	21367	21990.5	20237.6	18403.1	11675.9
Q99LU0	CH1B1_MOUSE	Charged multivesicular body protein 1b-1	Chmp1b1	45629.3	61722.9	11764.1	54930.7	51920.2	53745.8
Q9CQD4	CH1B2_MOUSE	Charged multivesicular body protein 1b-2	Chmp1b2	8962.98	10572.8		785.075	726.53	842.827
Q9DB34	CHM2A_MOUSE	Charged multivesicular body protein 2a	Chmp2a	4587.57	5767.74	4142.55	5190.91	6553.83	5911.91
Q8BJF9	CHM2B_MOUSE	Charged multivesicular body protein 2b	Chmp2b	4270.7	6021.34	7712.41	9439.54	10857.1	9182.27
Q9CQ10	CHMP3_MOUSE	Charged multivesicular body protein 3	Chmp3	4550.15	704.051		109.28	470.924	501.8
Q9D8B3	CHM4B_MOUSE	Charged multivesicular body protein 4b	Chmp4b	66689.6	59716.4	58274.9	70471.8	60373.3	88432.2
Q9D7S9	CHMP5_MOUSE	Charged multivesicular body protein 5	Chmp5	1891.14	3131.34	4723.76	7399.08	9655.47	6912.61
P0C0A3	CHMP6_MOUSE	Charged multivesicular body protein 6	Chmp6	191.923	413.247	673.228	844.993	1619.4	1836.48
Q8R1T1	CHMP7_MOUSE	Charged multivesicular body protein 7;Isoform 2 of Charged multivesicular body protein 7	Chmp7	338.043	64.047		86.5451	141.498	130.333
Q9D1P4	CHRD1_MOUSE	Cysteine and histidine-rich domain-containing protein 1	Chordc1	8834	10211	5887.85	12729.8	7304.52	6260.51
P61022	CHP1_MOUSE	Calcineurin B homologous protein 1	Chp1	2072.51	197.931
Q9JKP8	CHRC1_MOUSE	Chromatin accessibility complex protein 1	Chrac1	1987.74	3668.3	5241.67	5223.79	5087.94	4360.98
Q9CY57	CHTOP_MOUSE	Chromatin target of PRMT1 protein;Isoform 3 of Chromatin target of PRMT1 protein	Chtop	18161	15347.9	26488.5	24460.7	35009	24204.2
Q60680	IKKA_MOUSE	Inhibitor of nuclear factor kappa-B kinase subunit alpha	Chuk	568.992	129.2	21.821	517.244	592.784	619.632
Q99KN2	CIAO1_MOUSE	Probable cytosolic iron-sulfur protein assembly protein CIAO1	Ciao1	1686.73	538.638	602.689	354.199	227.361	384.77
Q8WTY4	CPIN1_MOUSE	Anamorsin	Ciapin1	3681.2	1718.32		172.995	320.297	178.735
Q924A2	CIC_MOUSE	Protein capicua homolog	Cic	109.617	123.674	0.00192543	86.3182	291.213	41.7169
P60824	CIRBP_MOUSE	Cold-inducible RNA-binding protein	Cirbp	7187.7	11139.6	6607.22	10003.8	15090.8	11043.8
Q91WS0	CISD1_MOUSE	CDGSH iron-sulfur domain-containing protein 1	Cisd1	9674.23	6153.8	2985.73	7995.15	8065.96	9247.82
Q9CQB5	CISD2_MOUSE	CDGSH iron-sulfur domain-containing protein 2	Cisd2	19715.2	10387	2059.07	6815.58	9147.82	6228.33
B1AR13	CISD3_MOUSE	CDGSH iron-sulfur domain-containing protein 3, mitochondrial	Cisd3	1670.79	1665.14	142.731	1986.69	2805.03	1769.55
Q3UUV0	Q3UUV0_MOUSE;Q8VEH2_MOUSE	CDKN1A-interacting zinc finger protein 1	Ciz1	349.931	108.352	358.17	395.51	399.276	94.8325
Q9D937	CK098_MOUSE	Uncharacterized protein C11orf98 homolog	CK098_MOUSE	34277.1	62353.5	28311.6	54183.7	71215.6	49735
Q8BMK4	CKAP4_MOUSE	Cytoskeleton-associated protein 4	Ckap4	165.159	101.457	13.6437	58.19	83.3605
A2AGT5	CKAP5_MOUSE	Cytoskeleton-associated protein 5;Isoform 2 of Cytoskeleton-associated protein 5;Isoform 3 of Cytoskeleton-associated protein 5	Ckap5	1634.3	1899.05	2382.04	1677.11	2803.86	1107.67
Q04447	KCRB_MOUSE	Creatine kinase B-type	Ckb	2143.3	1167.46	1443.04	2251.84	2083.59	2184.06
Q80VP5	CL065_MOUSE	Probable peptide chain release factor C12orf65 homolog, mitochondrial	CL065_MOUSE	98.4355	125.524	850.78	1061.4	1440.54	899.84
Q80TV8	CLAP1_MOUSE	CLIP-associating protein 1;Isoform 2 of CLIP-associating protein 1	Clasp1	125.349	164.431	14.0528	80.959	12.5542	162.761
Q8BRT1	CLAP2_MOUSE	CLIP-associating protein 2	Clasp2	1782.51	2504.58	780.713	3009.16	3941.06	2051.54
Q8CFC7	CLASR_MOUSE	CLK4-associating serine/arginine rich protein;Isoform 2 of CLK4-associating serine/arginine rich protein;Isoform 3 of CLK4-associating serine/arginine rich protein	Clasrp	288.121	93.5756		106.491	168.585	137.547
Q99LI2	CLCC1_MOUSE	Chloride channel CLIC-like protein 1	Clcc1	1047.16	163.11	1788.62	3819.47	5010.26	3082.33
Q80U30	CL16A_MOUSE	Protein CLEC16A;Isoform 2 of Protein CLEC16A;Isoform 3 of Protein CLEC16A;Isoform 4 of Protein CLEC16A	Clec16a	432.437	30.6824		104.325	55.1357	150.928
Q91V08	CLC2D_MOUSE	C-type lectin domain family 2 member D	Clec2d	3193.48	7554.43	3000.65	6353.09	6284.02	5934.71
Q9Z1Q5	CLIC1_MOUSE	Chloride intracellular channel protein 1	Clic1	249427	253920	221656	258537	261065	237233
Q9QYB1	CLIC4_MOUSE	Chloride intracellular channel protein 4	Clic4	2179.69	360.548
Q99KN9	EPN4_MOUSE	Clathrin interactor 1	Clint1	4673.62	2268.14	4102.24	3745.46	4758.01	2178.92
Q922J3	CLIP1_MOUSE	CAP-Gly domain-containing linker protein 1	Clip1	2509.69	3659.36	3194.24	3014.32	4479.26	2945.82
O35492	CLK3_MOUSE	Dual specificity protein kinase CLK3	Clk3	501.436			94.0982	161.763
Q61189	ICLN_MOUSE	Methylosome subunit pICln	Clns1a	1512.62	11141.8	8864.54	8045.45	12273.1	9414.52
Q99LI9	CLP1_MOUSE	Polyribonucleotide 5'-hydroxyl-kinase Clp1	Clp1	2716.74	1942.07	946.991	1144.46	1796.06	846.934
Q60649	CLPB_MOUSE	Caseinolytic peptidase B protein homolog	Clpb		209.714	206.217	1868.4	2382.82	173.706
O88696	CLPP_MOUSE	ATP-dependent Clp protease proteolytic subunit, mitochondrial	Clpp	9050.81	3468.42	3301.91	3702.36	5718.71	5907.97
Q8VBZ3	CLPT1_MOUSE	Cleft lip and palate transmembrane protein 1 homolog	Clptm1	1096.32	492.654	1628.65	1667.29	2342.7	1913.07
Q8BXA5	CLP1L_MOUSE	Cleft lip and palate transmembrane protein 1-like protein	Clptm1l	1145.64	253.618	1080.45	2302.76	600.546	2200.67
Q9JHS4	CLPX_MOUSE	ATP-dependent Clp protease ATP-binding subunit clpX-like, mitochondrial	Clpx	1799.05	407.8	39.9519	2579.48	717.289	1153.94
O08585	CLCA_MOUSE	Clathrin light chain A	Clta	24296.5	19996	6040.4	1252.57	39704.7	4974.31
Q6IRU5-2	CLCB_MOUSE	Isoform 2 of Clathrin light chain B	Cltb	4377.62	7563.5	783.389	3420.69	6502.65	4033.53
Q68FD5	CLH1_MOUSE	Clathrin heavy chain 1	Cltc	21266.8	19003.2	15165	29633.1	31910.6	27945.9
Q5SW19	CLU_MOUSE	Clustered mitochondria protein homolog;Isoform 3 of Clustered mitochondria protein homolog	Cluh	415.295	209.86			1964.51
Q8R4N0	CLYBL_MOUSE	Citramalyl-CoA lyase, mitochondrial	Clybl	5592.44	7387.77	1457.9	3748.82	5960.13	7736.72
Q61419	CMAH_MOUSE	Cytidine monophosphate-N-acetylneuraminic acid hydroxylase;Isoform 2 of Cytidine monophosphate-N-acetylneuraminic acid hydroxylase	Cmah	4226.31	5007.52	343.397	8475.26	2236.54	6417.79
Q99KK2	NEUA_MOUSE	N-acylneuraminate cytidylyltransferase	Cmas	27313.9	25223.1	33279.9	34778.4	45945.2	31406.4
Q9CPZ8	COXM1_MOUSE	COX assembly mitochondrial protein homolog	Cmc1	3745.72	446.277		1741.33	1819.72
Q9DBP5	KCY_MOUSE	UMP-CMP kinase	Cmpk1	57421.1	43596.6	33064.6	47047.6	57033	63928.9
Q3U5Q7	CMPK2_MOUSE	UMP-CMP kinase 2, mitochondrial	Cmpk2	2771.84	2592.14	761.636	1922.46	2009.59	2108.49
Q9CZT6	CMS1_MOUSE	Protein CMSS1	Cmss1	2003.57	1453.67	937.085	524.21	1259.52	1014.92
Q9CZ69	CKLF6_MOUSE	CKLF-like MARVEL transmembrane domain-containing protein 6	Cmtm6			33161.8	6640.98	14139.5	11060.9
Q9ESD6	CKLF7_MOUSE	CKLF-like MARVEL transmembrane domain-containing protein 7;Isoform 2 of CKLF-like MARVEL transmembrane domain-containing protein 7	Cmtm7	4275.24	6174.98	3023.04	3965.15	3307.05
Q9DBC3	CMTR1_MOUSE	Cap-specific mRNA (nucleoside-2'-O-)-methyltransferase 1	Cmtr1	4729.98	3080.28	3163.3	3830.12	4761.86	3373.04
P53996	CNBP_MOUSE	Cellular nucleic acid-binding protein	Cnbp	42252.2	42088.6	92651.2	102994	156347	115466
Q9D1A2	CNDP2_MOUSE	Cytosolic non-specific dipeptidase	Cndp2	32345.8	27593.9	18527.2	38441.6	39385.3	33524.3
Q08093	CNN2_MOUSE	Calponin-2	Cnn2	100603	169952	68065	112404	144619	123615
Q9DAW9	CNN3_MOUSE	Calponin-3	Cnn3	26753.7	13072.7	42556.6	64227.5	64652.8	62126.2
Q32NY4	CNNM3_MOUSE	Metal transporter CNNM3;Isoform 2 of Metal transporter CNNM3	Cnnm3	1659.16	41.0286				17.2951
Q6ZQ08	CNOT1_MOUSE	CCR4-NOT transcription complex subunit 1;Isoform 4 of CCR4-NOT transcription complex subunit 1	Cnot1	2726.15	2205.57	3194.36	4384.54	5375.17	4668.78
Q8BH15	CNO10_MOUSE	CCR4-NOT transcription complex subunit 10;Isoform 2 of CCR4-NOT transcription complex subunit 10	Cnot10	1174.36	720.252	699.793	1283.21	1095.83	1018.46
Q9CWN7	CNO11_MOUSE	CCR4-NOT transcription complex subunit 11	Cnot11	672.472	957.138	829.358	1077.4	1321.72	947.011
Q8C5L3	CNOT2_MOUSE	CCR4-NOT transcription complex subunit 2;Isoform 2 of CCR4-NOT transcription complex subunit 2;Isoform 3 of CCR4-NOT transcription complex subunit 2	Cnot2	1424.85	1871.58	371.639	545.711	731.084	540.003
Q8K0V4	CNOT3_MOUSE	CCR4-NOT transcription complex subunit 3	Cnot3	1988.77	2395.98	1047.28	2106.63	1976.35	2514.64
Q8BT14	CNOT4_MOUSE	CCR4-NOT transcription complex subunit 4;Isoform 2 of CCR4-NOT transcription complex subunit 4;Isoform 3 of CCR4-NOT transcription complex subunit 4	Cnot4	747.817
Q8VEG6	CNO6L_MOUSE	CCR4-NOT transcription complex subunit 6-like;Isoform 2 of CCR4-NOT transcription complex subunit 6-like;Isoform 3 of CCR4-NOT transcription complex subunit 6-like	Cnot6l	254.734
Q60809	CNOT7_MOUSE	CCR4-NOT transcription complex subunit 7	Cnot7	987.982	839.342	231.638	162.903	575.098	496.468
Q9D8X5	CNOT8_MOUSE	CCR4-NOT transcription complex subunit 8	Cnot8	697.574	132.555	157.484	295.911	292.302	216.753
Q9JKY0	CNOT9_MOUSE	CCR4-NOT transcription complex subunit 9	Cnot9	3998.98	3581.49		123.762	2009.29	480.797
P16330	CN37_MOUSE	2',3'-cyclic-nucleotide 3'-phosphodiesterase	Cnp	27454.1	25827.2	20519.6	27176.7	29196	24053.3
Q9QXT0	CNPY2_MOUSE	Protein canopy homolog 2	Cnpy2	3242.25	6157.75	4128.65	12926.1	13120.1	12716.7
Q9DAU1	CNPY3_MOUSE	Protein canopy homolog 3	Cnpy3	2640.97	808.16	1594.15	2847.39	3443.45	2100.51
Q8BQ47	CNPY4_MOUSE	Protein canopy homolog 4	Cnpy4	1701.25	1752.57		723.162	1418.13	920.419
A2AL36	CNTRL_MOUSE	Centriolin	Cntrl	451.631	435.107	69.9471	189.088	237.945	207.133
Q8CB62	CNTRB_MOUSE	Centrobin;Isoform 2 of Centrobin	Cntrob	47.5676	144.352			15.2314
Q9CRC3	CO040_MOUSE	UPF0235 protein C15orf40 homolog	CO040_MOUSE	9629.01	4805.71	10185.3	7554.11	22065.8	8540.58
Q9D2R6	COA3_MOUSE	Cytochrome c oxidase assembly factor 3 homolog, mitochondrial	Coa3	463.256	2217.22	6919.79	1469.75	1744.53	1397.61
Q921H9	COA7_MOUSE	Cytochrome c oxidase assembly factor 7	Coa7	1782.22	596.783	774.824	2559.11	2100.83	4332.55
Q9DBL7	COASY_MOUSE	Bifunctional coenzyme A synthase	Coasy	1623.99	981.233	1274.31	1671.94	1892.79	1901.69
Q9Z160	COG1_MOUSE	Conserved oligomeric Golgi complex subunit 1	Cog1	401.447	161.656	178.859	641.367	385.191	398.579
Q921L5	COG2_MOUSE	Conserved oligomeric Golgi complex subunit 2	Cog2	120.65	140.782	83.7651	0.00256531	122.656
Q8CI04	COG3_MOUSE	Conserved oligomeric Golgi complex subunit 3	Cog3	191.741	50.9099		188.602	16.5412
Q8R1U1	COG4_MOUSE	Conserved oligomeric Golgi complex subunit 4	Cog4	347.363	609.418	95.3003	775.358	167.983	1290.87
Q8C0L8	COG5_MOUSE	Conserved oligomeric Golgi complex subunit 5	Cog5	367.439	515.097	29.1995	546.816	31.3798	453.775
Q8R3I3	COG6_MOUSE	Conserved oligomeric Golgi complex subunit 6	Cog6	231.978	585.185
Q3UM29	COG7_MOUSE	Conserved oligomeric Golgi complex subunit 7	Cog7	119.554	115.53			222.453
Q9JJA2	COG8_MOUSE	Conserved oligomeric Golgi complex subunit 8	Cog8	303.393	197.21	155.565	150.37	155.965	142.988
Q5SU73	COIL_MOUSE	Coilin	Coil	461.009	569.909		500.257	277.576
Q8K4M5	COMD1_MOUSE	COMM domain-containing protein 1	Commd1	1038.13	865.593	1981.92	1135.77	1599.01	1269.33
Q8JZY2	COMDA_MOUSE	COMM domain-containing protein 10	Commd10	2264.02	1429.3	2086.86	3083.79	4339.52	1671.23
Q63829	COMD3_MOUSE	COMM domain-containing protein 3	Commd3	406.122	1532.82		347.972	1964.6	882.379
Q8R395	COMD5_MOUSE	COMM domain-containing protein 5	Commd5	1633.73			230.762		189.531
Q3V4B5	COMD6_MOUSE	COMM domain-containing protein 6	Commd6	78.0615	226.503	40.6556	228.44	213.956	224.601
Q8BG94	COMD7_MOUSE	COMM domain-containing protein 7	Commd7	694.114	690.957		737.524	1755.18	1067.58
Q9R0G6	COMP_MOUSE	Cartilage oligomeric matrix protein	Comp	434.477	313.64	1526.79	1064.19	1744.75	2310.59
O88587	COMT_MOUSE	Catechol O-methyltransferase;Isoform Soluble of Catechol O-methyltransferase	Comt	969.808	2246.05	857.006		134.272	823.531
Q8BIG7	CMTD1_MOUSE	Catechol O-methyltransferase domain-containing protein 1	Comtd1	2612.44	3402.43	932.03	862.982	4044.31	1255.47
Q8CIE6	COPA_MOUSE	Coatomer subunit alpha	Copa	12195.8	12347.3	4557.13	11136.1	12763.8	10620.9
Q9JIF7	COPB_MOUSE	Coatomer subunit beta	Copb1	13280.4	6924.23	3236.02	7911.66	7379.91	6972.65
O55029	COPB2_MOUSE	Coatomer subunit beta'	Copb2	20973.7	16542.7	7130.61	12121	11988.9	13614.7
O89079	COPE_MOUSE	Coatomer subunit epsilon	Cope	7417.3	4740.53	331.884	4517.56	5911.35	5383.12
Q9QZE5	COPG1_MOUSE	Coatomer subunit gamma-1	Copg1	5773.79	4253.45	2169.43	7723.16	4165.36	4802.29
Q9QXK3	COPG2_MOUSE	Coatomer subunit gamma-2;Isoform 4 of Coatomer subunit gamma-2	Copg2	2942.99	14699.4	682.806	5544.31	9536.72	5489.56
P61202	CSN2_MOUSE	COP9 signalosome complex subunit 2;Isoform 2 of COP9 signalosome complex subunit 2	Cops2	3796.3	2020.6	1026.2	1317.59	1984.43	1461.27
O88543	CSN3_MOUSE	COP9 signalosome complex subunit 3	Cops3	7971.48	7442.65	2755.26	7285.96	12982.9	9574.81
O88544	CSN4_MOUSE	COP9 signalosome complex subunit 4	Cops4	8617	7181.3	5637.44	13874.5	13971.4	11070.2
O35864	CSN5_MOUSE	COP9 signalosome complex subunit 5	Cops5	5026.49	2810.38	3127.87	2688.47	3342.99	3500.78
O88545	CSN6_MOUSE	COP9 signalosome complex subunit 6	Cops6	3992.09	923.482	1303.25		2698.22	99.2284
Q9CZ04	CSN7A_MOUSE	COP9 signalosome complex subunit 7a;Isoform 2 of COP9 signalosome complex subunit 7a	Cops7a	2605.94	2310.03	1641.55	1086.59	2235.5	2592.56
Q8BV13	CSN7B_MOUSE	COP9 signalosome complex subunit 7b	Cops7b	132.071	480.267	1493.75	2235.96	2230.49	2417.54
Q8VBV7	CSN8_MOUSE	COP9 signalosome complex subunit 8	Cops8	3816.65	2244.68	387.006	1396.37		1104.93
P61924	COPZ1_MOUSE	Coatomer subunit zeta-1	Copz1	3028.92	1316.04	4315.36	5634.71	4716.68	2232.91
Q9CXI0	COQ5_MOUSE	2-methoxy-6-polyprenyl-1,4-benzoquinol methylase, mitochondrial	Coq5	258.055
Q8R1S0	COQ6_MOUSE	Ubiquinone biosynthesis monooxygenase COQ6, mitochondrial	Coq6	891.214	3192830	70.6671	260.109	352.664	253.466
Q60936	COQ8A_MOUSE	Atypical kinase COQ8A, mitochondrial	Coq8a	1213.64
Q8K1Z0	COQ9_MOUSE	Ubiquinone biosynthesis protein COQ9, mitochondrial	Coq9	2400.91	2267.42	1904.07	266.565	32.7056	293.035
O89053	COR1A_MOUSE	Coronin-1A	Coro1a	1221230	1084310	1841000	2051210	2510420	2115580
Q9WUM3	COR1B_MOUSE	Coronin-1B	Coro1b	37839.5	20677.1	22859.8	34197.2	45535.2	32492.8
Q9WUM4	COR1C_MOUSE	Coronin-1C	Coro1c	33387.7	82043.6	12337.2	20550.4	25271.2	100116
Q8C0P5	COR2A_MOUSE	Coronin-2A	Coro2a	165.754					141.342
Q9D2V7	CORO7_MOUSE	Coronin-7	Coro7	15556.9	12376.7	9091.47	16245	19004	14786.9
Q9CQI6	COTL1_MOUSE	Coactosin-like protein	Cotl1	1245630	1007460	933495	843906	1075350	726474
P19783	COX41_MOUSE	Cytochrome c oxidase subunit 4 isoform 1, mitochondrial	Cox4i1	163598	115325	34440.4	53813.8	187587	199745
P12787	COX5A_MOUSE	Cytochrome c oxidase subunit 5A, mitochondrial	Cox5a	2568.06	25610.6	1116.17	5522.86	6369.75	6782.68
P19536	COX5B_MOUSE	Cytochrome c oxidase subunit 5B, mitochondrial	Cox5b	25889.8	26366.5	5428.68	20592	37805.1	36957.1
P56391	CX6B1_MOUSE	Cytochrome c oxidase subunit 6B1	Cox6b1	285141	340625	269891	553561	768585	577661
Q9CPQ1	COX6C_MOUSE	Cytochrome c oxidase subunit 6C	Cox6c	280294	434614	60728.5	173845	243093	257181
Q61387	COX7R_MOUSE	Cytochrome c oxidase subunit 7A-related protein, mitochondrial	Cox7a2l	3367.9	859.992	3016.79
P56393	COX7B_MOUSE	Cytochrome c oxidase subunit 7B, mitochondrial	Cox7b	16579.4	4139.22	709.048			63.9385
P17665	COX7C_MOUSE	Cytochrome c oxidase subunit 7C, mitochondrial	Cox7c	7471.67	11591.5	7699.56	12520.6	18637.1	15763
Q80V42	CBPM_MOUSE	Carboxypeptidase M	Cpm	643.775	91.5908
Q8C166	CPNE1_MOUSE	Copine-1	Cpne1	25081.9	21289.7	28657.1	45652.8	59567.3	51013.4
Q8BT60	CPNE3_MOUSE	Copine-3	Cpne3	5147.83	2900.73	4129.97	6333.52	7667.41	5938.44
P36552	HEM6_MOUSE	Oxygen-dependent coproporphyrinogen-III oxidase, mitochondrial	Cpox	931.279	101.681	109.171	1399.62	925.937	1161.59
Q9EPU4	CPSF1_MOUSE	Cleavage and polyadenylation specificity factor subunit 1	Cpsf1	5926.49	4515.41	2982.11	6084.78	4601.66	5732.1
O35218	CPSF2_MOUSE	Cleavage and polyadenylation specificity factor subunit 2	Cpsf2	3683.28	3997.57	1398.05	1021.1	941.717	1277.18
Q9QXK7	CPSF3_MOUSE	Cleavage and polyadenylation specificity factor subunit 3	Cpsf3	4146.54	3597.72	2388.65	1770.62	1866.1	1655.49
Q8BQZ5	CPSF4_MOUSE	Cleavage and polyadenylation specificity factor subunit 4	Cpsf4	2036.22	2004.14	1528.36	2769.81	3043.37	2542.37
Q6NVF9	CPSF6_MOUSE	Cleavage and polyadenylation specificity factor subunit 6	Cpsf6	22672.1	16564.7	6377.68	9962.04	12291.6	13703.9
Q8BTV2	CPSF7_MOUSE	Cleavage and polyadenylation specificity factor subunit 7;Isoform 2 of Cleavage and polyadenylation specificity factor subunit 7	Cpsf7	8509.56	5628.85	7980.96	10081	12686.3	9261.78
P97742	CPT1A_MOUSE	Carnitine O-palmitoyltransferase 1, liver isoform	Cpt1a	2175.7	1077.34	32.3061	71.5791	695.18	812.674
P52825	CPT2_MOUSE	Carnitine O-palmitoyltransferase 2, mitochondrial	Cpt2	2936.87	2123.92	1059.53	1516.37	4204.87	3364.18
Q8BH50	CR025_MOUSE	Uncharacterized protein C18orf25 homolog;Isoform 2 of Uncharacterized protein C18orf25 homolog	CR025_MOUSE	238.68	248.685	313.67	219.72	333.076	222.486
Q91WE4	CR032_MOUSE	UPF0729 protein C18orf32 homolog	CR032_MOUSE	2955.32	2902.57	7411.88	7854.46	9202.45	8064.94
Q64735	CR1L_MOUSE	Complement component receptor 1-like protein;Isoform 2 of Complement component receptor 1-like protein	Cr1l	3287.74	5188.44	1447.96	1961.17	2871.76	1969.4
Q8C7D2	CRBN_MOUSE	Protein cereblon;Isoform 2 of Protein cereblon;Isoform 3 of Protein cereblon	Crbn	367.808	367.101	490.896	476.636	530.102	368.405
Q01147	CREB1_MOUSE	Cyclic AMP-responsive element-binding protein 1;Isoform 2 of Cyclic AMP-responsive element-binding protein 1	Creb1	3955.63	10925	10175.3	17244.7	16339.6	12674.4
P45481	CBP_MOUSE	Histone lysine acetyltransferase CREBBP	Crebbp	293.139	262.831	175.454	289.432	422.847	259.592
Q9CYA0	CREL2_MOUSE	Protein disulfide isomerase Creld2	Creld2	895.894	451.605	349.341	1009.32		175.703
P63254	CRIP1_MOUSE	Cysteine-rich protein 1	Crip1	146153	147508	8403.94	26594.6	48574.4	33746.4
O70333	CRIPT_MOUSE	Cysteine-rich PDZ-binding protein	Cript	5246.88	10360.5		2730.5	3481.94	3003.51
P47941	CRKL_MOUSE	Crk-like protein	Crkl	16311.6	10025.1	18188.4	19888.9	23959.8	20801.4
Q9Z2L7	CRLF3_MOUSE	Cytokine receptor-like factor 3	Crlf3	24650.5	22189.1	20103.9	22014.7	34453.3	29121.2
P63154	CRNL1_MOUSE	Crooked neck-like protein 1	Crnkl1	7639.46	5232.15	3732.09	7171.62	4996.52	2831.8
Q8CJ40	CROCC_MOUSE	Rootletin	Crocc	84.2682	71.0637	101.456	40.9548	50.5358	46.3632
Q9DC50	OCTC_MOUSE	Peroxisomal carnitine O-octanoyltransferase	Crot	1675.76	2264.46	1250.95	1249.82	1080.56	2225.94
Q3U182	CRTC2_MOUSE	CREB-regulated transcription coactivator 2	Crtc2	64.76
Q91X84	CRTC3_MOUSE	CREB-regulated transcription coactivator 3	Crtc3	1366.31	687.565	746.14	730.693	1026.4	828.624
A0A0G2JG52	A0A0G2JG52_MOUSE;E9PVP1_MOUSE	Crystallin beta-gamma domain-containing 1	Crybg1	178.432	17.2359				7.71796
Q99KP3	CRYL1_MOUSE	Lambda-crystallin homolog	Cryl1	4551.26	5493.83	1579.91	3440.48	5386.44	3943.86
Q921W4	QORL1_MOUSE	Quinone oxidoreductase-like protein 1	Cryzl1	1878.75	359.015		1568.25
Q9CZU6	CISY_MOUSE	Citrate synthase, mitochondrial	Cs	155136	88600.7	73251.3	133310	146158	144512
Q8R3Y5	CS047_MOUSE	Uncharacterized protein C19orf47 homolog;Isoform 2 of Uncharacterized protein C19orf47 homolog	CS047_MOUSE	2597.47	2779.89	5584.61	4178.13	5333.96	3882.12
Q9DBE0	CSAD_MOUSE	Cysteine sulfinic acid decarboxylase	Csad	125.472				12.4939
Q91W50	CSDE1_MOUSE	Cold shock domain-containing protein E1	Csde1	3528.01	2310.83	2118.92	2864.76	3290.04	2706.95
Q9ERK4	XPO2_MOUSE	Exportin-2	Cse1l	1994620	70989.3	4132.61	12344.5	12423	14487.4
P41241	CSK_MOUSE	Tyrosine-protein kinase CSK	Csk	32794	35254.3	30765.2	39177.6	49985.4	39466.3
Q8BK63-2	KC1A_MOUSE	Isoform 2 of Casein kinase I isoform alpha	Csnk1a1	4839.85	1759.76		686.755	8940.26	682.458
Q9DC28	KC1D_MOUSE	Casein kinase I isoform delta;Isoform 2 of Casein kinase I isoform delta	Csnk1d	734.009		1847.32		1307.92	910.567
Q8BTH8	KC1G1_MOUSE	Casein kinase I isoform gamma-1	Csnk1g1	812.261	2604.58		43.1333
Q60737	CSK21_MOUSE	Casein kinase II subunit alpha	Csnk2a1	5041.9	871.514	9318.3	3853.14	5050.08	6335.52
O54833	CSK22_MOUSE	Casein kinase II subunit alpha'	Csnk2a2	1934.88	424.153	1467.84	1412.63	1967.69	2288.49
P67871	CSK2B_MOUSE	Casein kinase II subunit beta	Csnk2b	2889.78	7156.12	7767.4	6324.65	6903.72	7723.27
P97315	CSRP1_MOUSE	Cysteine and glycine-rich protein 1	Csrp1	16153.3	8884.21	2279.35	11995.3	13566.4	8401.93
P21460	CYTC_MOUSE	Cystatin-C	Cst3	685.581	488.29	2152.22	37.7822		35.9734
O89098	CYTF_MOUSE	Cystatin-F	Cst7	12095.1	12347.1	21864.7	17384.1	7972.08	3593.62
Q62426	CYTB_MOUSE	Cystatin-B	Cstb	12092.5	4578.09	3751.55	9759.94	10490.1	8032.54
Q99LC2	CSTF1_MOUSE	Cleavage stimulation factor subunit 1	Cstf1	6990.76	6063.46	3422.39	4610.68	4404.19	653.1
Q8BIQ5	CSTF2_MOUSE	Cleavage stimulation factor subunit 2	Cstf2	23058.9	19530.6	9915.83	12694.1	14387	15115.2
Q8C7E9	CSTFT_MOUSE	Cleavage stimulation factor subunit 2 tau variant	Cstf2t	1203.12	1566.32		270.295		254.129
Q99LI7	CSTF3_MOUSE	Cleavage stimulation factor subunit 3	Cstf3	7853.78	3134.11	11594.9	11313.2	13666.6	11910.2
O88712	CTBP1_MOUSE	C-terminal-binding protein 1	Ctbp1	15103.6	11175.9	5759.23	6179.9	7857.08	5526.92
Q5SUQ9	CTC1_MOUSE	CST complex subunit CTC1;Isoform 3 of CST complex subunit CTC1	Ctc1	128.636	257.89	76.1057	472.116	425.05	367.886
Q61164	CTCF_MOUSE	Transcriptional repressor CTCF	Ctcf	7977.14	3265.52	2254.63	3357.24	3367.86	2567.16
Q7TSG2	CTDP1_MOUSE	RNA polymerase II subunit A C-terminal domain phosphatase	Ctdp1	3894.41	3172.51	2459.93	3545.2	4658.15	2910.29
Q8BG15	CTSL2_MOUSE	CTD small phosphatase-like protein 2;Isoform 2 of CTD small phosphatase-like protein 2	Ctdspl2	634.703	554.613	32.3782	272.438	512.402	294.978
Q9CWL8	CTBL1_MOUSE	Beta-catenin-like protein 1	Ctnnbl1	4424.37	2070.07	1881.72	875.254	983.063	1652.21
P70698	PYRG1_MOUSE	CTP synthase 1	Ctps1	1727.91	381.046	159.973	1305.19	1335.62	1057.86
P70303	PYRG2_MOUSE	CTP synthase 2	Ctps2	4574.04	3976.47	2763.93	5889.92	7990.99	7230.19
Q62018	CTR9_MOUSE	RNA polymerase-associated protein CTR9 homolog	Ctr9	1871.18	2326.84	308.43	1190.42	945.03	802.182
P16675	PPGB_MOUSE	Lysosomal protective protein	Ctsa	1944.61	6765.05	685.068	1195.41	1291.6	1491.92
P10605	CATB_MOUSE	Cathepsin B	Ctsb	3841.61	1764.86	1366.76	2609.21	3340.56	3021.72
P97821	CATC_MOUSE	Dipeptidyl peptidase 1	Ctsc	3287.95	26614.2	27595.7	24414.3	21602.2	24548.6
P18242	CATD_MOUSE	Cathepsin D	Ctsd	28282.4	16637.3	6309.48	16223.9	17245.6	22237.9
P70269	CATE_MOUSE	Cathepsin E	Ctse		400.339	1225.42		981.099	2011.56
P06797	CATL1_MOUSE	Cathepsin L1	Ctsl	698.872	1765.6	6472.9	5824.44	7099.99	6453.96
O70370	CATS_MOUSE	Cathepsin S	Ctss	4661.65	2934.01	891.076	2586.5	2069.9	1492.14
P56203	CATW_MOUSE	Cathepsin W	Ctsw	2906.69	1312.57	1277.46	1130.65	1805.42	996.271
Q9WUU7	CATZ_MOUSE	Cathepsin Z	Ctsz	6642.27	10989.5	18524.1	21964.3	21942.9	16539.8
Q99J10	CTU1_MOUSE	Cytoplasmic tRNA 2-thiolation protein 1	Ctu1	387.871		549.371	3530.8	1352.37	182.793
Q3U308	CTU2_MOUSE	Cytoplasmic tRNA 2-thiolation protein 2	Ctu2	1189.77	4193.65	1866.41	729.785	2082.94	179.554
Q9WTX6	CUL1_MOUSE	Cullin-1	Cul1	3239.43	2818.15	740.795	3881.7	5253.26	3977.02
Q9D4H8	CUL2_MOUSE	Cullin-2	Cul2	1859.98	1327.36	2444.88	2268.65	2525.62	540.163
Q9JLV5	CUL3_MOUSE	Cullin-3	Cul3	4135.12	2890.14	8449.86	5419.2	4767.52	4241.08
Q3TCH7	CUL4A_MOUSE	Cullin-4A	Cul4a	467.554	492.849	102.275	988.328	709.427	695.675
A2A432	CUL4B_MOUSE	Cullin-4B;Isoform 2 of Cullin-4B	Cul4b	2939.33	1320.85	1569.78	1586.39	1638.13	1334.92
Q9D5V5	CUL5_MOUSE	Cullin-5	Cul5	5037.98	5755.79	1849.75	4309.24	5287.21	4516.45
Q9D8X1	CUTC_MOUSE	Copper homeostasis protein cutC homolog	Cutc	1991.47	283.074		778.331	28440.2	124.024
P70403	CASP_MOUSE	Protein CASP	Cux1	185.995	89.1893	184.885	198.07	195.138	194.176
Q9JHS9	CWC15_MOUSE	Spliceosome-associated protein CWC15 homolog	Cwc15	9695.73	8599.91	4074.74	5830.95	8507.12	4697.03
Q8C5N3	CWC22_MOUSE	Pre-mRNA-splicing factor CWC22 homolog;Isoform 2 of Pre-mRNA-splicing factor CWC22 homolog	Cwc22	3872.32	4461.52	4214.02	3561.77	4021.28	1981.49
Q9DBF7	CWC25_MOUSE	Pre-mRNA-splicing factor CWC25 homolog	Cwc25	1410.66	990.164
Q3TKY6	CWC27_MOUSE	Spliceosome-associated protein CWC27 homolog	Cwc27	1211.65	417.075	2096.64	2379.36	2633.22	2189.71
Q8CI33	C19L1_MOUSE	CWF19-like protein 1	Cwf19l1	3587.86	1576.77	1039.94	1291.87	1362.57	1105.98
Q8BG79	C19L2_MOUSE	CWF19-like protein 2	Cwf19l2	312.634	889.134	308.827	320.665	403.986	276.042
Q8VDP2	CX056_MOUSE	UPF0428 protein CXorf56 homolog	CX056_MOUSE	2971.35	2938.5	2681.89	4300.63	5133.07	4173.11
Q9CWW7	CXXC1_MOUSE	CXXC-type zinc finger protein 1	Cxxc1	1364.65	318.576	388.389	405.796	250.903	294.523
P56395	CYB5_MOUSE	Cytochrome b5	Cyb5a	10129.5	13194.2	12289.3	12737.6	9249.69	10637.4
Q9CQX2	CYB5B_MOUSE	Cytochrome b5 type B	Cyb5b	5871.33	5427.33	13242.1	12809.5	11365.6	13452.1
Q9DB73	NB5R1_MOUSE	NADH-cytochrome b5 reductase 1	Cyb5r1	1116.19	11.205		348.153	227.557
Q9DCN2	NB5R3_MOUSE	NADH-cytochrome b5 reductase 3;Isoform 2 of NADH-cytochrome b5 reductase 3	Cyb5r3	7397	969.299	756.451	3553.97	3353.91	4880.1
Q61462	CY24A_MOUSE	Cytochrome b-245 light chain	Cyba	2412.13
Q3TYS2	CYBC1_MOUSE	Cytochrome b-245 chaperone 1	Cybc1	25616.7	19431.5	19250.1	40731.9	43230.8	37563.8
Q9D0M3	CY1_MOUSE	Cytochrome c1, heme protein, mitochondrial;Isoform 2 of Cytochrome c1, heme protein, mitochondrial	Cyc1	22520.9	10455.3	3670.8	7638.5	7764.58	6466.72
P62897	CYC_MOUSE	Cytochrome c, somatic	Cycs	75410.3	85482	133363	162716	291839	172763
Q5SQX6	CYFP2_MOUSE	Cytoplasmic FMR1-interacting protein 2	Cyfip2	11070.7	28281.2	5761.98	20000.1	19793.9	20353.1
Q9QXA1-2	CYHR1_MOUSE	Isoform 2 of Cysteine and histidine-rich protein 1	Cyhr1	235.762	111.347	56.651	28.1312	51.2983
Q80TQ2	CYLD_MOUSE	Ubiquitin carboxyl-terminal hydrolase CYLD;Isoform 1 of Ubiquitin carboxyl-terminal hydrolase CYLD	Cyld	938.889	751.614	285.681	958.925	570.898	759.259
Q8BKE6	CP20A_MOUSE	Cytochrome P450 20A1	Cyp20a1	220.829	49.6096
Q9DBX6	CP2S1_MOUSE	Cytochrome P450 2S1	Cyp2s1	145.423				184.372
Q8K0C4	CP51A_MOUSE	Lanosterol 14-alpha demethylase	Cyp51a1	282.553			168.028
Q8BHZ0	CYRIA_MOUSE	CYFIP-related Rac1 interactor A	Cyria	1172.97	985.061	5233.03	6393.65	7940.64	5597.3
Q921M7	CYRIB_MOUSE	CYFIP-related Rac1 interactor B	Cyrib	51136.1	43838.6	103873	109598	124179	105092
Q9QX11	CYH1_MOUSE	Cytohesin-1;Isoform 2 of Cytohesin-1	Cyth1	6081.15	942.222	137.221	672.636	1443.03	386.93
Q80YW0	CYH4_MOUSE	Cytohesin-4	Cyth4	2217.41	4302.37	4290.6	4688.64	6907.57	5153
Q91VY6	CYTIP_MOUSE	Cytohesin-interacting protein	Cytip	2766.72	2594.76	198.934	1692.22	2171.34	1736.57
Q8BHG2	CZIB_MOUSE	CXXC motif containing zinc binding protein;Isoform 2 of CXXC motif containing zinc binding protein;Isoform 3 of CXXC motif containing zinc binding protein	Czib	5335.73	2939.62	1114.21	2278.82	2108.01	2731.7
Q9CX66	CL045_MOUSE	Uncharacterized protein C12orf45 homolog	D10Wsu102e	495.745	422.666	202.624		1429.27
Q91YN0	CL004_MOUSE	Protein C12orf4 homolog	D6Wsu163e	260.324	21.1195
Q8R1F0	L10K_MOUSE	Leydig cell tumor 10 kDa protein homolog	D8Ertd738e	18712.3	26662.1	27813	16989	9961.54	12287.5
P61804	DAD1_MOUSE	Dolichyl-diphosphooligosaccharide--protein glycosyltransferase subunit DAD1	Dad1	3798.84	388.825	1046.65	377.026	824.916	830.81
Q91XC8	DAP1_MOUSE	Death-associated protein 1	Dap	42356.8	83520.2	7667.71	41031.4	38728.8	37565
Q9ER88	RT29_MOUSE	28S ribosomal protein S29, mitochondrial;Isoform 2 of 28S ribosomal protein S29, mitochondrial	Dap3	1880.33	787.963	137.137	765.909	728.755	824.46
O54784	DAPK3_MOUSE	Death-associated protein kinase 3	Dapk3	121.849
Q9D757	DAPL1_MOUSE	Death-associated protein-like 1	Dapl1	23327.1	64113.1	28159.8	43706.3	69198.8	52138.9
Q9QXT1	DAPP1_MOUSE	Dual adapter for phosphotyrosine and 3-phosphotyrosine and 3-phosphoinositide	Dapp1	1121	139.483	124.942	313.429	96.8408	75.0021
Q922B2	SYDC_MOUSE	Aspartate--tRNA ligase, cytoplasmic	Dars1	74706.4	61785	29463.6	67467.7	79245.6	70081.7
Q8BIP0	SYDM_MOUSE	Aspartate--tRNA ligase, mitochondrial	Dars2		45.9494	164.852	159.919	213.988
O35613	DAXX_MOUSE	Death domain-associated protein 6	Daxx	889.786	381.42	394.693	49.3506	81.1677
Q9JII5	DAZP1_MOUSE	DAZ-associated protein 1;Isoform 2 of DAZ-associated protein 1	Dazap1	22881.5	9516.71	38410.6	39548.3	51923.5	42088.5
P31786	ACBP_MOUSE	Acyl-CoA-binding protein	Dbi	25313.8	27358.8	32157.2	40388.4	47348.8	41675.4
Q62418	DBNL_MOUSE	Drebrin-like protein	Dbnl	54568.9	67562.5	87383.9	101716	121796	104032
Q923B1	DBR1_MOUSE	Lariat debranching enzyme	Dbr1	1436.27	373.256		372.861	929.822	735.288
P53395	ODB2_MOUSE	Lipoamide acyltransferase component of branched-chain alpha-keto acid dehydrogenase complex, mitochondrial	Dbt	5851.13	9475.72	3043.52	6071.7	7163.31	6435.82
Q80TR8	DCAF1_MOUSE	DDB1- and CUL4-associated factor 1;Isoform 4 of DDB1- and CUL4-associated factor 1	Dcaf1	5394.82	695.328	712.594	846.372	686.662	878.873
Q91VU6	DCA11_MOUSE	DDB1- and CUL4-associated factor 11	Dcaf11	1364.14	225.955	58.0076
Q6PAC3	DCA13_MOUSE	DDB1- and CUL4-associated factor 13	Dcaf13	2628.17	890.622	714.399	1129.62	1162.89	1561.48
Q80T85	DCAF5_MOUSE	DDB1- and CUL4-associated factor 5	Dcaf5	468.003	340.824	59.7632	232.507	350.93	404.376
P61963	DCAF7_MOUSE	DDB1- and CUL4-associated factor 7	Dcaf7	1389.03	408.548		21.9083	51.396	637.789
Q8N7N5	DCAF8_MOUSE	DDB1- and CUL4-associated factor 8	Dcaf8	841.75	2485.98	111.55	1237.69	1501.52	1300.7
P43346	DCK_MOUSE	Deoxycytidine kinase	Dck	1891.88	2170.49	358.684	1207.09	1835.08	658.87
Q91YD3	DCP1A_MOUSE	mRNA-decapping enzyme 1A	Dcp1a	624.469	342.163	444.607	313.934	107.224	217.607
Q9DAR7	DCPS_MOUSE	m7GpppX diphosphatase	Dcps	39260.6	56098.2	56735.3	40391	45778	58721.6
O08788	DCTN1_MOUSE	Dynactin subunit 1;Isoform 2 of Dynactin subunit 1	Dctn1	3184.01	3416.14	2923.09	4109.98	5449.4	3981.74
Q99KJ8	DCTN2_MOUSE	Dynactin subunit 2	Dctn2	13206.6	5901.57	753106	250229	107932	394751
Q9Z0Y1	DCTN3_MOUSE	Dynactin subunit 3	Dctn3	2178.62	4398.4	11035	11068.5	12926.1	10287
Q8CBY8-2	DCTN4_MOUSE	Isoform 2 of Dynactin subunit 4	Dctn4	1319.73	635.639	1704.65	3182.22	3722.42	1833.84
Q9QZB9	DCTN5_MOUSE	Dynactin subunit 5	Dctn5	2044.85	1195.09	474.165	1631.97	2256.02	1981.44
Q9WUB4	DCTN6_MOUSE	Dynactin subunit 6	Dctn6	2769.84	1424.47		313.233		13726.5
Q9QZ73	DCNL1_MOUSE	DCN1-like protein 1	Dcun1d1	3610.77	4050.71	3764.2	5557.96	7703.94	6064.32
Q9CXV9	DCNL5_MOUSE	DCN1-like protein 5	Dcun1d5	991.898	195.81		39.5027
Q99LD8	DDAH2_MOUSE	N(G),N(G)-dimethylarginine dimethylaminohydrolase 2	Ddah2	1028.58	690.141	387.391	633.337	591.957	570.824
Q3U1J4	DDB1_MOUSE	DNA damage-binding protein 1	Ddb1	14248.5	17549.7	6521.84	14719.3	10426.8	7637.47
Q99J79	DDB2_MOUSE	DNA damage-binding protein 2	Ddb2	1317.54	2335.06	8356.77	265.525		294.128
A2ADY9	DDI2_MOUSE	Protein DDI1 homolog 2	Ddi2	2232.85	4141.52	1058.89	704.426	1533.83	2216.06
O54734	OST48_MOUSE	Dolichyl-diphosphooligosaccharide--protein glycosyltransferase 48 kDa subunit	Ddost	11314.2	5916.23	889.553	3065.18	3554.52	3583.89
Q80WW9	DDRGK_MOUSE	DDRGK domain-containing protein 1	Ddrgk1	1719.89	3237.42	57.3215	1419.17	2958.75	1622.01
O35215	DOPD_MOUSE	D-dopachrome decarboxylase	Ddt	33415.8	31274.6		2327.52	3479.27	5226.33
Q91VR5	DDX1_MOUSE	ATP-dependent RNA helicase DDX1	Ddx1	19179.5	15718.9	10591.5	16428.5	17053.4	14695.7
Q80Y44	DDX10_MOUSE	Probable ATP-dependent RNA helicase DDX10	Ddx10	127926	13206	7982.74	7883.67	20190.8	25483.7
Q501J6	DDX17_MOUSE	Probable ATP-dependent RNA helicase DDX17	Ddx17	113748	65916.4	70911.7	81374.9	84540.6	75784.8
Q8K363	DDX18_MOUSE	ATP-dependent RNA helicase DDX18	Ddx18	8693.97	9499.02	1442.69	3846.89	4986.14	3579.4
Q61655	DD19A_MOUSE	ATP-dependent RNA helicase DDX19A	Ddx19a	14661.6	19330.6	10565.2	15144.4	17223.2	14299.1
Q8BZY3	Q8BZY3_MOUSE;Q8R3C7_MOUSE	DEAD (Asp-Glu-Ala-Asp) box polypeptide 19b	Ddx19b	321.543	209.697		28.1599	72.5338	32.6191
Q9JJY4	DDX20_MOUSE	Probable ATP-dependent RNA helicase DDX20	Ddx20	324.142	196.013	280.936	458.2	539.821	226.622
Q9JIK5	DDX21_MOUSE	Nucleolar RNA helicase 2	Ddx21	59642.3	49800.2	31720.9	37713.1	42763.8	39077.4
D3Z0M9	D3Z0M9_MOUSE	DEAD (Asp-Glu-Ala-Asp) box polypeptide 23	Ddx23	11791.6	7667.16	1436.56	3938.92	3082.91	2813.08
Q9ESV0	DDX24_MOUSE	ATP-dependent RNA helicase DDX24	Ddx24	1260.33	1880.14	442.408	763433	845.202	2923.71
Q921N6	DDX27_MOUSE	Probable ATP-dependent RNA helicase DDX27	Ddx27	7002.78	3599.53	2393.45	1686.79	2340.25	1011.93
Q6NZQ2	DDX31_MOUSE	Probable ATP-dependent RNA helicase DDX31	Ddx31	1788.68	2287.74	463.168	1694.95	636.619	976.739
Q8VDW0	DX39A_MOUSE	ATP-dependent RNA helicase DDX39A	Ddx39a	52191.3	24188.8	3581.16	6575.12	9086.93	6148.03
Q9Z1N5	DX39B_MOUSE	Spliceosome RNA helicase Ddx39b	Ddx39b	46466.5	48578.2	53599.4	45102.9	58303.8	45795.9
Q62167	DDX3X_MOUSE	ATP-dependent RNA helicase DDX3X	Ddx3x	33231.8	21284.7	10612.9	21561.7	22209.5	19935.3
Q62095	DDX3Y_MOUSE	ATP-dependent RNA helicase DDX3Y	Ddx3y			969.716			806.553
Q91VN6	DDX41_MOUSE	Probable ATP-dependent RNA helicase DDX41	Ddx41	2477.59	741.522	107.665	576.681	389.728	520.569
Q810A7	DDX42_MOUSE	ATP-dependent RNA helicase DDX42	Ddx42	5613.53	4250.47	1024.41	4424.17	2031.53	7501.5
Q569Z5	DDX46_MOUSE	Probable ATP-dependent RNA helicase DDX46	Ddx46	20605.1	12622	2923.67	8748.85	10516.5	29168.4
Q9CWX9	DDX47_MOUSE	Probable ATP-dependent RNA helicase DDX47	Ddx47	12906.8	12996.1		1478.34	3075.35	1805.75
Q4FZF3	DDX49_MOUSE	Probable ATP-dependent RNA helicase DDX49	Ddx49	1641.37	2494.99	56.8483	779.636	1413.79	862
Q61656	DDX5_MOUSE	Probable ATP-dependent RNA helicase DDX5	Ddx5	84590.6	58166.1	66840.7	55299.4	67418.3	55835.2
Q99MJ9	DDX50_MOUSE	ATP-dependent RNA helicase DDX50	Ddx50	1142.08	307.952	226.111	1401.58	508.622	456.198
Q6P9R1	DDX51_MOUSE	ATP-dependent RNA helicase DDX51	Ddx51	1516.43	780.413	2181.66	2099.53	2706.71	2074.05
Q8K301	DDX52_MOUSE	Probable ATP-dependent RNA helicase DDX52	Ddx52	1870.09	2482.83	1538.43	1405.18	2344.79	1414.34
Q8K4L0	DDX54_MOUSE	ATP-dependent RNA helicase DDX54	Ddx54	769.294	347.508	87.2526	295.341	303.212	200.226
Q6ZPL9	DDX55_MOUSE	ATP-dependent RNA helicase DDX55	Ddx55	1221.3	1055.11	1632.81	691.629	1185.5	1000.19
Q9D0R4	DDX56_MOUSE	Probable ATP-dependent RNA helicase DDX56	Ddx56	2247.22	1879.26	1806.23	883.384	1497.49
Q6Q899	DDX58_MOUSE	Antiviral innate immune response receptor RIG-I	Ddx58	12658.5	4813.94	6443.74	8810.94	11255.3	12714.3
Q9DBN9	DDX59_MOUSE	Probable ATP-dependent RNA helicase DDX59	Ddx59		494.219
P54823	DDX6_MOUSE	Probable ATP-dependent RNA helicase DDX6	Ddx6	12129.3	4710.58	10933	11153.2	13311.4	9323.92
Q9CQ62	DECR_MOUSE	2,4-dienoyl-CoA reductase, mitochondrial	Decr1	2873.72	2955.34	4113.69	4406.29	3415.59	3615.73
Q8C2K1	DEFI6_MOUSE	Differentially expressed in FDCP 6	Def6	8579.89	6065.41	2816.86	7382.02	6966.16	7566.2
Q7TNV0	DEK_MOUSE	Protein DEK	Dek	85597.6	90519.8	46345	54799.7	70648.6	56820.2
Q8K382	DEN1A_MOUSE	DENN domain-containing protein 1A	Dennd1a	203.813	123.525	57.8402	110.108	146.185	103.018
Q8CFK6	DEN1C_MOUSE	DENN domain-containing protein 1C	Dennd1c	699.012	467.694	168.197	198.811	278.834	224.329
Q91VV4	DEN2D_MOUSE	DENN domain-containing protein 2D	Dennd2d	5355.46	7418.57	7765.91	7469.94	8107.81	7970.6
E9Q8V6	E9Q8V6_MOUSE	DENN/MADD domain-containing 4A	Dennd4a	17.1803	26.3407	13.6968	25.7281	20.9588	19.0784
Q3U1Y4	DEN4B_MOUSE	DENN domain-containing protein 4B	Dennd4b	368.861	107.025	63.0431	106.974	222.966	81.9523
A6H8H2	DEN4C_MOUSE	DENN domain-containing protein 4C;Isoform 2 of DENN domain-containing protein 4C	Dennd4c	394.998	286.733	56.3982	63.1265	87.1065	28.9926
Q8BH65	DEN6A_MOUSE	Protein DENND6A	Dennd6a	67.5299	88.4251	56.9556	160.281	214.385	167.387
Q9CQJ6	DENR_MOUSE	Density-regulated protein	Denr	12994.1	18044.5	15259.4	25166.4	36292.9	26060.1
Q91YP3	DEOC_MOUSE	Deoxyribose-phosphate aldolase	Dera	443.267	68.4548		241.313	156.626	99.5432
Q99J56	DERL1_MOUSE	Derlin-1	Derl1	4759.33	6007.51		189.544	188.229	678.442
P0CG14	DERPC_MOUSE	Decreased expression in renal and prostate cancer protein	Derpc	1366.62	165.524	2082.54	1832.22	3986.92	1624.33
O54786	DFFA_MOUSE	DNA fragmentation factor subunit alpha	Dffa	15878.8	13797.1	2026.29	9443.98	15156.8	12053
O54788	DFFB_MOUSE	DNA fragmentation factor subunit beta	Dffb	6479.11	2626.29		2006.83	1890.01	1675.26
Q9Z2A7	DGAT1_MOUSE	Diacylglycerol O-acyltransferase 1	Dgat1	329.645	93.5002	274.81	266.475	375.61	265.871
O88673	DGKA_MOUSE	Diacylglycerol kinase alpha	Dgka	12465.5	15451.4	8338.09	12017.2	12675.9	12288
Q9R1C6	DGKE_MOUSE	Diacylglycerol kinase epsilon	Dgke		52.7674	5.84305	72.1099	89.1917	62.302
Q80UP3	DGKZ_MOUSE	Diacylglycerol kinase zeta	Dgkz	1878.77	1296.24	116.965	497.15	978.43	535.032
Q8BH86	GLUCM_MOUSE	D-glutamate cyclase, mitochondrial;Isoform 2 of D-glutamate cyclase, mitochondrial	Dglucy	1112.44	433.734	59663.5	53046.5	57760.4	49.6626
Q9QX60	DGUOK_MOUSE	Deoxyguanosine kinase, mitochondrial;Isoform 2 of Deoxyguanosine kinase, mitochondrial	Dguok	3813.71	4640.46	1182.52	3128.68	3447.29	4197.12
Q8VCH6	DHC24_MOUSE	Delta(24)-sterol reductase	Dhcr24	240.293
O88455	DHCR7_MOUSE	7-dehydrocholesterol reductase	Dhcr7	3791	1941.77	3472.62	10383.2	6984.65	6607.13
P00375	DYR_MOUSE	Dihydrofolate reductase	Dhfr	1655.7	1183.65	3430.65	2288.75	2006.54	1714.98
O35435	PYRD_MOUSE	Dihydroorotate dehydrogenase (quinone), mitochondrial	Dhodh	560.77
Q99L04	DHRS1_MOUSE	Dehydrogenase/reductase SDR family member 1	Dhrs1	13643	3070.06	2669.47	3971.03	5480.98	4552.95
Q99LB2	DHRS4_MOUSE	Dehydrogenase/reductase SDR family member 4	Dhrs4	6511.15	1797.82	851.245	1126.28	3030.57	1974.88
Q9CXR1	DHRS7_MOUSE	Dehydrogenase/reductase SDR family member 7	Dhrs7	3521.36	3257.81	2188.75	2284.94	3387.52	2698.11
Q99J47	DRS7B_MOUSE	Dehydrogenase/reductase SDR family member 7B;Isoform 2 of Dehydrogenase/reductase SDR family member 7B	Dhrs7b	923.841	502.015		252.894	430.613	561.715
O35286	DHX15_MOUSE	Pre-mRNA-splicing factor ATP-dependent RNA helicase DHX15	Dhx15	41717.2	47495.6	36013.6	51977.5	46613.7	53250.7
G3X8X0	G3X8X0_MOUSE	DEAH (Asp-Glu-Ala-His) box polypeptide 16	Dhx16	3051.2	1627.56	1101.35	2804.95	1768.71	2260.6
Q6PGC1	DHX29_MOUSE	ATP-dependent RNA helicase DHX29	Dhx29	1272.25	1333.24	470.211	668.5	1150.9	1669.63
Q99PU8	DHX30_MOUSE	ATP-dependent RNA helicase DHX30;Isoform 2 of ATP-dependent RNA helicase DHX30;Isoform 3 of ATP-dependent RNA helicase DHX30	Dhx30	1593.28	1061.46	515.721	690.942	933.326	469.515
Q80VY9	DHX33_MOUSE	ATP-dependent RNA helicase DHX33	Dhx33	780.862	358.78	226.989	643.62	638.058	148.326
Q9DBV3	DHX34_MOUSE	Probable ATP-dependent RNA helicase DHX34	Dhx34	198.483	138.31	73.4087	40.0146	71.2054	31.8219
A2ACQ1	A2ACQ1_MOUSE;Q8K1G9_MOUSE	DEAH (Asp-Glu-Ala-His) box polypeptide 35	Dhx35	333.223	609.773	177.602	221.482	283.826	191.037
Q8VHK9	DHX36_MOUSE	ATP-dependent DNA/RNA helicase DHX36	Dhx36	1294.37	861.652	511.103	697.358	929.149	705.415
Q6NZL1	Q6NZL1_MOUSE	DEAH (Asp-Glu-Ala-His) box polypeptide 37	Dhx37	1188.75	854.443	1119.02	675.155	940.914	523.186
Q80X98	Q80X98_MOUSE	DEAH (Asp-Glu-Ala-His) box polypeptide 38	Dhx38	2037.98	1042.61	1408.47	1205.79	1736.5	1408.64
Q6PE54	DHX40_MOUSE	Probable ATP-dependent RNA helicase DHX40	Dhx40	141.292		6.54679
Q6P5D3	DHX57_MOUSE	Putative ATP-dependent RNA helicase DHX57;Isoform 2 of Putative ATP-dependent RNA helicase DHX57;Isoform 3 of Putative ATP-dependent RNA helicase DHX57	Dhx57	44.643		2149.88			1035.86
Q99J87	DHX58_MOUSE	Probable ATP-dependent RNA helicase DHX58	Dhx58	423.398	244.813	459.164	150.907	246.786	135.95
A2A4P0	DHX8_MOUSE	ATP-dependent RNA helicase DHX8	Dhx8	2114.57	1076.8	66.8773	633.129	329.739	104.555
O70133	DHX9_MOUSE	ATP-dependent RNA helicase A	Dhx9	48927.5	24531.9	27535	35854.6	38139.3	36888.7
Q9JIQ3	DBLOH_MOUSE	Diablo homolog, mitochondrial	Diablo	1716.75	2083.56	10502.9	13376.5	28128.6	19195.1
O08808	DIAP1_MOUSE	Protein diaphanous homolog 1	Diaph1	3537.1	5415.57	10259.2	14993.8	19562.7	15202.8
O70566	DIAP2_MOUSE	Protein diaphanous homolog 2	Diaph2	1826.05	2722.5	26.4053	35.2176	314.236	38.7986
Q8C9B9	DIDO1_MOUSE	Death-inducer obliterator 1	Dido1	1139.71	400.051	777.934	596.671	865.993	577.186
Q8BTT6	DIEXF_MOUSE	Digestive organ expansion factor homolog	Diexf	1815.7	1910.17	586.808	1086.71	1884.82	1115.37
Q9D0D4	DIM1_MOUSE	Probable dimethyladenosine transferase	Dimt1	5135.91	3475.6	826.201	4489.75	3205.49	4526.95
Q3UH60	DIP2B_MOUSE	Disco-interacting protein 2 homolog B	Dip2b	1370.27	1372.97	766.467	1404.28	1387.32	1156.14
Q9D6I7	DIK1A_MOUSE	Divergent protein kinase domain 1A	Dipk1a	50.8795	108.908		385.93	224.669	362.963
Q9CSH3	RRP44_MOUSE	Exosome complex exonuclease RRP44	Dis3	5118.86	4797.19	1121.05	2572.85	3177.26	2640.44
Q8C0S1	DI3L1_MOUSE	DIS3-like exonuclease 1;Isoform 2 of DIS3-like exonuclease 1	Dis3l	391.892	53.39
Q8CI75	DI3L2_MOUSE	DIS3-like exonuclease 2;Isoform 2 of DIS3-like exonuclease 2	Dis3l2	560.567	362.802	329.717	478.56	561.564	437.466
Q9ESX5	DKC1_MOUSE	H/ACA ribonucleoprotein complex subunit DKC1	Dkc1	47625.3	33207.1	52146.3	54315.1	73420.5	57824.7
Q8BMF4	ODP2_MOUSE	Dihydrolipoyllysine-residue acetyltransferase component of pyruvate dehydrogenase complex, mitochondrial	Dlat	14954.9	13241.4	4146.31	9637.71	12556.4	9575.11
O08749	DLDH_MOUSE	Dihydrolipoyl dehydrogenase, mitochondrial	Dld	16502.5	18697.9	15799	35999.3	39208.9	36795.7
Q811D0	DLG1_MOUSE	Disks large homolog 1;Isoform 2 of Disks large homolog 1;Isoform 3 of Disks large homolog 1	Dlg1	286.209	219.218		150.301	210.288	157.278
B1AZP2	DLGP4_MOUSE	Disks large-associated protein 4;Isoform 2 of Disks large-associated protein 4;Isoform 3 of Disks large-associated protein 4	Dlgap4	435.533	245.807	252.595	546.395	620.007	422.869
Q9D2G2	ODO2_MOUSE	Dihydrolipoyllysine-residue succinyltransferase component of 2-oxoglutarate dehydrogenase complex, mitochondrial	Dlst	26068.6	18128	2834.34	20411.5	28885.7	22410
Q9JI44	DMAP1_MOUSE	DNA methyltransferase 1-associated protein 1	Dmap1	3327.26	852.255	2202.57	3314.77	7184.19	4092.74
B9EJR8	DAAF5_MOUSE	Dynein assembly factor 5, axonemal	Dnaaf5	194.253	304.171	234.478	252.58	299.449	251.934
P63037	DNJA1_MOUSE	DnaJ homolog subfamily A member 1	Dnaja1	14139.5	12201.6	5224.65	7655.26	9581.49	6696.18
Q9QYJ0	DNJA2_MOUSE	DnaJ homolog subfamily A member 2	Dnaja2	16872.4	26100.4	35446.4	42847.2	38731.4	41886
Q99M87	DNJA3_MOUSE	DnaJ homolog subfamily A member 3, mitochondrial	Dnaja3	2525.93	4156.7	2485.15	3512.88	3803.97	3663.75
Q9JMC3	DNJA4_MOUSE	DnaJ homolog subfamily A member 4	Dnaja4	134.764	200.789		31.6949	89.7764	66.9078
Q9QYJ3	DNJB1_MOUSE	DnaJ homolog subfamily B member 1	Dnajb1	12912.7	9562.19	10819.9	12628.7	7365.14	12046.5
Q99KV1	DJB11_MOUSE	DnaJ homolog subfamily B member 11	Dnajb11	6387.9	1682.99	6598.93	7344.28	12035.7	6413.8
Q9QYI4	DJB12_MOUSE	DnaJ homolog subfamily B member 12	Dnajb12	1625.89	405.577	413.469	408.507	458.562	367.597
Q9D832	DNJB4_MOUSE	DnaJ homolog subfamily B member 4	Dnajb4	453.97	1482.26	251.161	1479.64	1744.27	823.616
O54946	DNJB6_MOUSE	DnaJ homolog subfamily B member 6	Dnajb6	2668.63	2305.64	1492.52	1171.1	2294.13	1891.77
Q61712	DNJC1_MOUSE	DnaJ homolog subfamily C member 1	Dnajc1	510.177	445.769	1116.41	901.155	1044.47	682.735
Q9DC23	DJC10_MOUSE	DnaJ homolog subfamily C member 10	Dnajc10	419.549	437.773	79.3558	334.154	492.396	353.096
Q5U458	DJC11_MOUSE	DnaJ homolog subfamily C member 11	Dnajc11	1775.66	2090.66	461.981	3050.31	3021.07	1913.81
G3X922	G3X922_MOUSE	DnaJ heat shock protein family (Hsp40) member C13	Dnajc13	1234.28	657.545	194.824	465.135	465.775	425.174
Q78YY6	DJC15_MOUSE	DnaJ homolog subfamily C member 15	Dnajc15			2088.45	5970.14	5373.35	3275.01
Q91WT4	DJC17_MOUSE	DnaJ homolog subfamily C member 17	Dnajc17	691.854	65.952	135.934	36.5466	46.0386	398.117
P54103	DNJC2_MOUSE	DnaJ homolog subfamily C member 2	Dnajc2	9695.96	9041.12	5282.65	6548	5492.76	2911.22
E9Q8D0	DJC21_MOUSE	DnaJ homolog subfamily C member 21	Dnajc21	268.557	145.508	232.409
Q91YW3	DNJC3_MOUSE	DnaJ homolog subfamily C member 3	Dnajc3	2818.6	1292.72	1912.85	554.354	2695.27	402.064
P60904	DNJC5_MOUSE	DnaJ homolog subfamily C member 5	Dnajc5	690.397	329.018	1300.02	2173.03	2363.62	2449.36
Q9QYI3	DNJC7_MOUSE	DnaJ homolog subfamily C member 7	Dnajc7	10669.9	9255.86	12764.1	14962.6	12454.5	14611.2
Q6NZB0	DNJC8_MOUSE	DnaJ homolog subfamily C member 8	Dnajc8	50945.6	72325.5	59620.1	92441.4	104923	80881.4
Q91WN1	DNJC9_MOUSE	DnaJ homolog subfamily C member 9	Dnajc9	32627.1	19333.3	5854.3	13676.1	16702.9	15395.5
Q8K1M6-3	DNM1L_MOUSE	Isoform 3 of Dynamin-1-like protein	Dnm1l	5570.57	2777.58	5415.35	9894.59	9193.23	9360.48
P39054	DYN2_MOUSE	Dynamin-2	Dnm2	14348.6	17454.7	6157.4	17186	25409.7	17029.9
P13864	DNMT1_MOUSE	DNA (cytosine-5)-methyltransferase 1	Dnmt1	4252.11	2760.03	1570.11	2877.77	3764.81	2068.48
O88508	DNM3A_MOUSE	DNA (cytosine-5)-methyltransferase 3A	Dnmt3a	841.195	218.202	1497.86	167.509	520.115	363.407
Q9Z2W0	DNPEP_MOUSE	Aspartyl aminopeptidase	Dnpep	10783.3	5632.63	7317.89	14649.1	15716.3	14508.4
Q99LB0	TDIF1_MOUSE	Deoxynucleotidyltransferase terminal-interacting protein 1	Dnttip1	281.71	919.666	1176.5	1258.91	1502.24	1410.89
Q8R2M2	TDIF2_MOUSE	Deoxynucleotidyltransferase terminal-interacting protein 2	Dnttip2	6765.58	11347.5	1122.57	4437.91	1954.96	1912.53
Q8BZN6	DOC10_MOUSE	Dedicator of cytokinesis protein 10;Isoform 2 of Dedicator of cytokinesis protein 10;Isoform 3 of Dedicator of cytokinesis protein 10	Dock10	3450.09	3670.35	1674.9	3124.33	2604.64	3559.92
A2AF47	DOC11_MOUSE	Dedicator of cytokinesis protein 11	Dock11	5791.27	6912.59	3426.37	6256.07	5999.35	5462.33
Q8C3J5	DOCK2_MOUSE	Dedicator of cytokinesis protein 2	Dock2	24914.2	29012.1	24124.2	33564.2	33826.7	30687.8
Q8C147	DOCK8_MOUSE	Dedicator of cytokinesis protein 8	Dock8	7248.89	4807.23	4712.32	4662.44	4255.12	4494.9
P97465	DOK1_MOUSE	Docking protein 1	Dok1	846.554	158.803	76.6424	457.703	427.144	218.935
O70469	DOK2_MOUSE	Docking protein 2	Dok2	2910.97	882.274		3808.61	3500	3145.16
Q3UHQ6	DOP2_MOUSE	Protein dopey-2;Isoform 2 of Protein dopey-2	Dop1b	36.0556	52.2111		44.6917	36.2632	293.521
Q61103	REQU_MOUSE	Zinc finger protein ubi-d4	Dpf2	6751.23	6102.88	4244.31	5030.87	8969.32	6286.76
Q9CR25	DPH2_MOUSE	2-(3-amino-3-carboxypropyl)histidine synthase subunit 2	Dph2	1535.01	52.4781
Q9CWQ0	DPH5_MOUSE	Diphthine methyl ester synthase	Dph5	801.303	100.582			69.1766
Q9CQ28	DPH6_MOUSE	Diphthine--ammonia ligase	Dph6		376.411	2112.99	1576.85		1606.88
Q9CYU6	DPH7_MOUSE	Diphthine methyltransferase	Dph7	1000.54	908.382	638.032	1026.63	2503.31	2104.27
O70152	DPM1_MOUSE	Dolichol-phosphate mannosyltransferase subunit 1	Dpm1	8211.69	2887.12	930.705	1658.1	2635.24	3526.9
Q99KK7	DPP3_MOUSE	Dipeptidyl peptidase 3	Dpp3	27882.7	24773.8	26022	28610.6	34655.6	31325.5
P28843	DPP4_MOUSE	Dipeptidyl peptidase 4	Dpp4	10755.9	15099.1	12201.3	11704	10513.7	10518.2
Q9ET22	DPP2_MOUSE	Dipeptidyl peptidase 2	Dpp7	820.328	50.4773	442.996	382.015	74.8576	111.54
Q80YA7	DPP8_MOUSE	Dipeptidyl peptidase 8	Dpp8	199.811	91.8474		24.4666	35.0209	31.7444
Q8BVG4	DPP9_MOUSE	Dipeptidyl peptidase 9	Dpp9	1510.59	563.511	144.001	546.568	766.462	981.546
A6X919	D19L1_MOUSE	Probable C-mannosyltransferase DPY19L1	Dpy19l1	1233.32	1402.85	2988.5	1247.85	2804.52	810.912
O08553	DPYL2_MOUSE	Dihydropyrimidinase-related protein 2	Dpysl2	82122.1	92505.1	57786.7	61275.3	96132	62969.6
Q91WV0	NC2B_MOUSE	Protein Dr1	Dr1	7907.25	7631.35	13653.6	9869.56	19537.8	10585.9
Q9D6N5	NC2A_MOUSE	Dr1-associated corepressor	Drap1	9813.75	5965.09	6986.79	6628.56	3970.34	3440.89
P32233	DRG1_MOUSE	Developmentally-regulated GTP-binding protein 1	Drg1	4320.85	2763.16	2771.89	3211.93	2813.76	12290.5
Q9QXB9	DRG2_MOUSE	Developmentally-regulated GTP-binding protein 2	Drg2	17889.1	3103.47		2207.16	1185.69	1630.91
Q5HZJ0	RNC_MOUSE	Ribonuclease 3	Drosha	351.722	49.6553		30.7343	54.1136	31.7826
Q7TSF1	DSG1B_MOUSE	Desmoglein-1-beta	Dsg1b	15390.8	337.496	771.901	570.047	659.1	2843.15
E9Q557	DESP_MOUSE	Desmoplakin	Dsp	47693.9	2483.3	436.712	572.851	2842.43	3148.56
Q9R0P5	DEST_MOUSE	Destrin	Dstn	4704.63	781.451	13566.6	10588.4	16164	9859.84
Q9DD18	DTD1_MOUSE	D-aminoacyl-tRNA deacylase 1	Dtd1	3558.29	4029.37	2439.45	3629.09	5679.65	5575.91
Q3UIR3	DTX3L_MOUSE	E3 ubiquitin-protein ligase DTX3L	Dtx3l	848.494	750.156	810.009	530.74	752.396	949.292
P97930	KTHY_MOUSE	Thymidylate kinase	Dtymk	3713.33	2409.42	97.5887	2153.47	2740.67	1922.65
Q91XI1	DUS3L_MOUSE	tRNA-dihydrouridine(47) synthase [NAD(P)(+)]-like	Dus3l	2854.79	3401.07	382.372	489.109	1232.49	505.74
Q8VCG1	Q8VCG1_MOUSE	Deoxyuridine 5'-triphosphate nucleotidohydrolase	Dut	5186.72	3605.1	1977.29	2768.19	2143.53	2374.4
Q60838	DVL2_MOUSE	Segment polarity protein dishevelled homolog DVL-2	Dvl2	481.914	301.384	653.879	498.644	596.402	526.373
Q9JHU4	DYHC1_MOUSE	Cytoplasmic dynein 1 heavy chain 1	Dync1h1	12924.2	7747.53	4884.69	12923.9	15340.2	15342.9
O88487	DC1I2_MOUSE	Cytoplasmic dynein 1 intermediate chain 2	Dync1i2	6316.66	3990.21	9552.2	10023.7	14916.1	10570.5
Q8R1Q8	DC1L1_MOUSE	Cytoplasmic dynein 1 light intermediate chain 1	Dync1li1	5578.99	3272.41	3520.64	3862	6776.67	4159.96
Q6PDL0	DC1L2_MOUSE	Cytoplasmic dynein 1 light intermediate chain 2	Dync1li2	931.968	416.335		375.186	1049.9	347.827
P63168	DYL1_MOUSE	Dynein light chain 1, cytoplasmic	Dynll1	58610.1	10756	60771.2	67667.4	74053	26892.3
Q9D0M5	DYL2_MOUSE	Dynein light chain 2, cytoplasmic	Dynll2	11735.3	6274.77		213.292	2283.84	574.622
P62627	DLRB1_MOUSE	Dynein light chain roadblock-type 1	Dynlrb1	1171.75	3449.57
P51807	DYLT1_MOUSE	Dynein light chain Tctex-type 1	Dynlt1	3548.17	36.9135		256.486	776.739	627.831
Q61214	DYR1A_MOUSE	Dual specificity tyrosine-phosphorylation-regulated kinase 1A	Dyrk1a	74.947	303.913		18.6223
Q8R0K9	E2F4_MOUSE	Transcription factor E2F4	E2f4	1172.61	521.725	467.838	2959.52	811.815	658.189
Q9CXJ1	SYEM_MOUSE	Probable glutamate--tRNA ligase, mitochondrial	Ears2	507.956	221.082	17.731	317.227	532.954	339.243
Q9D903	EBP2_MOUSE	Probable rRNA-processing protein EBP2	Ebna1bp2	10981.1	9089.57	5743.79	4166.98	7735.54	3990.31
P70245	EBP_MOUSE	3-beta-hydroxysteroid-Delta(8),Delta(7)-isomerase	Ebp	23496.9	17552.7	5485.19	13390.8	12269.1	15220.5
Q9D0P0	EBPL_MOUSE	Emopamil-binding protein-like	Ebpl	1256.7	2564.52	6700.32	5307.16	6228.17	4888.2
O35459	ECH1_MOUSE	Delta(3,5)-Delta(2,4)-dienoyl-CoA isomerase, mitochondrial	Ech1	2558.49	2349.36	4171.52	9288.2	6052.33	5023.52
Q9D9V3	ECHD1_MOUSE	Ethylmalonyl-CoA decarboxylase;Isoform 2 of Ethylmalonyl-CoA decarboxylase	Echdc1	932.192		383.766	246.92	483.255	288.066
Q8BH95	ECHM_MOUSE	Enoyl-CoA hydratase, mitochondrial	Echs1	16640.7	7242	14859.1	29908.7	32788.9	32052
P42125	ECI1_MOUSE	Enoyl-CoA delta isomerase 1, mitochondrial	Eci1	9160.05	9206.6	1773.53	2866.76	5312.58	4411.13
Q9WUR2	ECI2_MOUSE	Enoyl-CoA delta isomerase 2;Isoform 2 of Enoyl-CoA delta isomerase 2	Eci2	1796.43		1045.35	449.175	1160.75	433.159
Q61508	ECM1_MOUSE	Extracellular matrix protein 1	Ecm1	3769.26	5899.46	4744.07	22379.4	10313.1	12708.8
Q6PDI5	ECM29_MOUSE	Proteasome adapter and scaffold protein ECM29	Ecpas	1048.42	1000.47	453.489	822.465	1041.87	789.867
Q9QZH6	ECSIT_MOUSE	Evolutionarily conserved signaling intermediate in Toll pathway, mitochondrial	Ecsit	2273.73	5362.41		765.866
Q8K2D3	EDC3_MOUSE	Enhancer of mRNA-decapping protein 3	Edc3	2403.85	3530.64	2062.22	2568.66	3406.28	2526.74
Q3UJB9	EDC4_MOUSE	Enhancer of mRNA-decapping protein 4	Edc4	1961.53	2472.79	1980.99	1895.57	2458.05	2145.14
Q9JMG1	EDF1_MOUSE	Endothelial differentiation-related factor 1	Edf1	42388.5	39136.1	32809.1	7520.43	29310.2	11258.7
Q921E6	EED_MOUSE	Polycomb protein EED;Isoform 2 of Polycomb protein EED	Eed	3450.87	2775.81	512.884	1404.37	26088.9	1392.71
P10126	EF1A1_MOUSE	Elongation factor 1-alpha 1	Eef1a1	1376080	1565070	584819	1021440	992157	1055380
Q9CY45	EFMT1_MOUSE	EEF1A lysine methyltransferase 1	Eef1akmt1	982.455	1292.72	2651.84	1894.54	3010.87	1792.27
Q9D853	EFMT2_MOUSE	EEF1A lysine methyltransferase 2	Eef1akmt2	669.693
Q91YR5	EFNMT_MOUSE	eEF1A lysine and N-terminal methyltransferase;Isoform 2 of eEF1A lysine and N-terminal methyltransferase	EEF1AKNMT	117.748	127.682	19.7417	210.556	176.713	138.165
O70251	EF1B_MOUSE	Elongation factor 1-beta	Eef1b	43351.3	35015.6	43719.5	46164.2	58484.1	46721
P57776	EF1D_MOUSE	Elongation factor 1-delta	Eef1d	108304	119618	41173.4	104002	120938	115319
Q9D1M4	MCA3_MOUSE	Eukaryotic translation elongation factor 1 epsilon-1	Eef1e1	3462.16	2992.5	4710.54	2983.76	900.726	3497.97
Q9D8N0	EF1G_MOUSE	Elongation factor 1-gamma	Eef1g	70146.1	62453.9	59718	78442.6	93760.8	78470.8
P58252	EF2_MOUSE	Elongation factor 2	Eef2	199769	270194	167277	272271	336557	291562
O08796	EF2K_MOUSE	Eukaryotic elongation factor 2 kinase	Eef2k	101.402	621.052	429.088	276.873	330.344	274.495
Q9JHW4	SELB_MOUSE	Selenocysteine-specific elongation factor	Eefsec	5781.06	3194.94	2420.98	4099.29	4408.43	4495.76
Q9D8Y0	EFHD2_MOUSE	EF-hand domain-containing protein D2	Efhd2	23134.2	26886.8	15146.3	20673.4	29045.7	22817.5
Q8C0D5	EFL1_MOUSE	Elongation factor-like GTPase 1	Efl1	1131.7	491.176	112.637	3366.24	218.309	194.509
Q8BG67	EFR3A_MOUSE	Protein EFR3 homolog A;Isoform 2 of Protein EFR3 homolog A	Efr3a	575.032	137.485	39.0708	474.529	166.042	162.868
O08810	U5S1_MOUSE	116 kDa U5 small nuclear ribonucleoprotein component	Eftud2	51044.4	54523.3	43820.8	66668.4	66822.6	66085
Q91YE3	EGLN1_MOUSE	Egl nine homolog 1	Egln1	3644.97	2005.9		197.589	134.851	65.7932
Q9WVK4	EHD1_MOUSE	EH domain-containing protein 1	Ehd1	10676.9	10047	2155.19	5040.69	5685.42	4739.49
Q9QXY6	EHD3_MOUSE	EH domain-containing protein 3	Ehd3	5665.01	9916.19	7621.48	9397.34	10068.3	10060.6
Q9EQP2	EHD4_MOUSE	EH domain-containing protein 4	Ehd4	8001.55	1044.78		434.946		6903.72
Q5DW34	EHMT1_MOUSE	Histone-lysine N-methyltransferase EHMT1;Isoform 2 of Histone-lysine N-methyltransferase EHMT1;Isoform 3 of Histone-lysine N-methyltransferase EHMT1	Ehmt1	346.227	232.549	404.394	51.3797	124.678	50.6642
Q9Z148-2	EHMT2_MOUSE	Isoform 2 of Histone-lysine N-methyltransferase EHMT2	Ehmt2	220.01	56.4692	34.5511
P48024	EIF1_MOUSE	Eukaryotic translation initiation factor 1	Eif1	5105.54	765.935			695.092
Q60872	IF1A_MOUSE	Eukaryotic translation initiation factor 1A	Eif1a	24798.2	18728.4	27897.4	24776	23342.6	22764.6
Q3THJ3	EIF1A_MOUSE	Probable RNA-binding protein EIF1AD	Eif1ad	997.692
Q8BJW6	EIF2A_MOUSE	Eukaryotic translation initiation factor 2A	Eif2a	6342.96	4362.72	13422.4	12594.8	14458.3	12172.3
Q03963	E2AK2_MOUSE	Interferon-induced, double-stranded RNA-activated protein kinase	Eif2ak2	274.68	7.56989	483.714	943.643	525.608	1017.11
Q99LC8	EI2BA_MOUSE	Translation initiation factor eIF-2B subunit alpha	Eif2b1	1939.98	2503.93	4031.46	597.643	1623.35	102.837
Q99LD9	EI2BB_MOUSE	Translation initiation factor eIF-2B subunit beta	Eif2b2	3779.52	2440.51	11258.6	10571.7	9967.16	590.984
B1AUN2	B1AUN2_MOUSE	Eukaryotic translation initiation factor 2B, subunit 3	Eif2b3	1538.88	1882.87	598.54	851.007	1154.58	934.876
Q61749	EI2BD_MOUSE	Translation initiation factor eIF-2B subunit delta	Eif2b4	2186.53	10347.9	3768.95	3600.95	15786.8	6696.4
Q8CHW4	EI2BE_MOUSE	Translation initiation factor eIF-2B subunit epsilon	Eif2b5	18560.6	1643.72	1552.87	1516.43	1304.09	1449.96
Q61211	EIF2D_MOUSE	Eukaryotic translation initiation factor 2D;Isoform 2 of Eukaryotic translation initiation factor 2D	Eif2d	3307.28	425.692	203.248	906.404	1234.95	11118.8
Q6ZWX6	IF2A_MOUSE	Eukaryotic translation initiation factor 2 subunit 1	Eif2s1	43772.6	81729.8	49338.9	79607.5	97147.2	73653.1
Q99L45	IF2B_MOUSE	Eukaryotic translation initiation factor 2 subunit 2	Eif2s2	20673.1	15661.4	7147.1	15259.5	15790.6	17503.4
Q9Z0N1	IF2G_MOUSE	Eukaryotic translation initiation factor 2 subunit 3, X-linked	Eif2s3x	8150.86	7528.79	7984.36	10281.7	10913.7	6373.55
Q9Z0N2	IF2H_MOUSE	Eukaryotic translation initiation factor 2 subunit 3, Y-linked	Eif2s3y	24572.1	32004.6	21037.8	32271.1	27708.6	33685.5
P23116	EIF3A_MOUSE	Eukaryotic translation initiation factor 3 subunit A	Eif3a	20471.8	9921.56	5832.84	7603.38	9682.08	8738.74
Q8JZQ9	EIF3B_MOUSE	Eukaryotic translation initiation factor 3 subunit B	Eif3b	13195.4	11912.8	17032.9	22055.6	21772.4	22795.7
Q8R1B4	EIF3C_MOUSE	Eukaryotic translation initiation factor 3 subunit C	Eif3c	17161.8	14862.3	7464.11	15158.8	20721.3	13562.6
O70194	EIF3D_MOUSE	Eukaryotic translation initiation factor 3 subunit D	Eif3d	12986	8720.77	21170.1	24437.4	33213.8	27814.9
P60229	EIF3E_MOUSE	Eukaryotic translation initiation factor 3 subunit E	Eif3e	20211.7	13557.1	19819.8	27183.9	40525.7	27337.6
Q9DCH4	EIF3F_MOUSE	Eukaryotic translation initiation factor 3 subunit F	Eif3f	14352.3	22669.9	15728.4	18966.4	25743.7	20108.3
Q9Z1D1	EIF3G_MOUSE	Eukaryotic translation initiation factor 3 subunit G	Eif3g	20707.5	8893.37	11054.2	15992.6	18019.8	19035.4
Q91WK2	EIF3H_MOUSE	Eukaryotic translation initiation factor 3 subunit H	Eif3h	20260.2	13128.9	30080.5	35638.2	37425.6	43397.3
Q9QZD9	EIF3I_MOUSE	Eukaryotic translation initiation factor 3 subunit I	Eif3i	20558.9	19771.3	20030.1	25174.1	28546	25715.3
Q3UGC7	EI3JA_MOUSE	Eukaryotic translation initiation factor 3 subunit J-A	Eif3j1	19030.8	21879.3	10874.8	18710.2	16532.5	20341.8
Q9DBZ5	EIF3K_MOUSE	Eukaryotic translation initiation factor 3 subunit K	Eif3k	6700.49	11444.8	8878.92	6198.26	8679.85	10090.2
Q8QZY1	EIF3L_MOUSE	Eukaryotic translation initiation factor 3 subunit L	Eif3l	26510.2	25750.1	9865.44	24620.8	30942.1	22681.7
Q99JX4	EIF3M_MOUSE	Eukaryotic translation initiation factor 3 subunit M	Eif3m	10498.1	5086.81	13988	14526.7	18070.9	14816.8
P60843	IF4A1_MOUSE	Eukaryotic initiation factor 4A-I	Eif4a1	33887.2	17588.1	5227.92	13704.9	8660.18	13585.7
P10630	IF4A2_MOUSE	Eukaryotic initiation factor 4A-II	Eif4a2	91383.9	33389.9	75879.8	97623.7	99555.7	89767.5
Q91VC3	IF4A3_MOUSE	Eukaryotic initiation factor 4A-III	Eif4a3	83058.3	39069	95353.3	40280.5	40453.3	86061
Q8BGD9	IF4B_MOUSE	Eukaryotic translation initiation factor 4B	Eif4b	18705	14347.5	19677.5	16214.2	26696.1	17179.7
P63073	IF4E_MOUSE	Eukaryotic translation initiation factor 4E	Eif4e	10822.1	2541.21		255.762	747.386	680.515
P70445	4EBP2_MOUSE	Eukaryotic translation initiation factor 4E-binding protein 2	Eif4ebp2	428.662	735.347	2147.46	3338.37	4081.98	1067.1
Q9EST3	4ET_MOUSE	Eukaryotic translation initiation factor 4E transporter;Isoform 2 of Eukaryotic translation initiation factor 4E transporter	Eif4enif1	259.448	362.603		225.92	432.669	223.119
Q6NZJ6	IF4G1_MOUSE	Eukaryotic translation initiation factor 4 gamma 1	Eif4g1	8645.05	6341.03	4201.74	2554.47	4268.65	3610.18
Q62448	IF4G2_MOUSE	Eukaryotic translation initiation factor 4 gamma 2;Isoform 2 of Eukaryotic translation initiation factor 4 gamma 2	Eif4g2	2751.65	3556.53	2268.99	5617.29	7128.96	6107.72
Q80XI3	IF4G3_MOUSE	Eukaryotic translation initiation factor 4 gamma 3;Isoform 2 of Eukaryotic translation initiation factor 4 gamma 3;Isoform 3 of Eukaryotic translation initiation factor 4 gamma 3;Isoform 4 of Eukaryotic translation initiation factor 4 gamma 3	Eif4g3	1914.02	799.639	468.32	545.488	772.671	438.066
Q9WUK2	IF4H_MOUSE	Eukaryotic translation initiation factor 4H	Eif4h	43011.4	25105.2	20699.1	18129.6	35147.8	24174.1
P59325	IF5_MOUSE	Eukaryotic translation initiation factor 5	Eif5	17818.3	16770.1	1962.55	13834.1	16144.6	15343.6
P63242	IF5A1_MOUSE	Eukaryotic translation initiation factor 5A-1	Eif5a	357584	403003	192208	578800	707255	389813
Q05D44	IF2P_MOUSE	Eukaryotic translation initiation factor 5B	Eif5b	3616.96	3562.46	3145.23	2220.81	3065.56	1451.45
O55135	IF6_MOUSE	Eukaryotic translation initiation factor 6	Eif6	13088.9	8675.37	8609.28	23081.2	25127.8	25803.6
Q8K0G5	EIPR1_MOUSE	EARP and GARP complex-interacting protein 1	Eipr1	1765.85	343.503	516.996	910.694	2251.18	989.648
Q80Y81	RNZ2_MOUSE	Zinc phosphodiesterase ELAC protein 2;Isoform 2 of Zinc phosphodiesterase ELAC protein 2	Elac2	2302.1	1960.02	723.273	960.824	876.03	755.451
P70372	ELAV1_MOUSE	ELAV-like protein 1	Elavl1	121516	60220.1	45538	97052	95689.5	92901.7
Q60775	ELF1_MOUSE	ETS-related transcription factor Elf-1	Elf1	6528.78	3432.74	1413.6	6115.1	9631.58	9158.14
Q9JHC9-3	ELF2_MOUSE	Isoform 2 of ETS-related transcription factor Elf-2;Isoform 3 of ETS-related transcription factor Elf-2	Elf2	2674.31	1021.22	2466.91	2533.07	3369.75	1662.94
Q9Z2U4	ELF4_MOUSE	ETS-related transcription factor Elf-4	Elf4	37.8086	501.805	14.9748	112.157	147.491	95.2361
P41158	ELK4_MOUSE	ETS domain-containing protein Elk-4	Elk4	1208.98	983.759	375.096
O08856	ELL_MOUSE	RNA polymerase II elongation factor ELL	Ell	565.114	175.667	19.7871	20.5163	39.2785	6.54013
Q8BPU7	ELMO1_MOUSE	Engulfment and cell motility protein 1	Elmo1	38956.4	43459.9	20420.1	25888	53266.7	46952.2
Q8BHL5-2	ELMO2_MOUSE	Isoform 2 of Engulfment and cell motility protein 2	Elmo2	1252.27	2011.65	2297.78	1658.47	2772.26	1817.98
Q8CB77	ELOA1_MOUSE	Elongin-A	Eloa	2151.44	1616.05	1817.84	2249.77	2053.25	2524.05
P62869	ELOB_MOUSE	Elongin-B	Elob	13949.4	7017.14		4034.61	2397.73	2403.93
P83940	ELOC_MOUSE	Elongin-C	Eloc	2459.99	4770.31	4655.14	6625.21	8059.01	5507.6
Q8BHI7	ELOV5_MOUSE	Elongation of very long chain fatty acids protein 5	Elovl5	141.356	15.2603				157.031
Q7TT37	ELP1_MOUSE	Elongator complex protein 1	Elp1	1691.75	1315.8	1495.29	1314.6	1355.19	780.514
Q91WG4	ELP2_MOUSE	Elongator complex protein 2	Elp2	1242.52	617.951	99.1452	1994.58	2176.2	899.228
Q9CZX0	ELP3_MOUSE	Elongator complex protein 3;Isoform 2 of Elongator complex protein 3	Elp3	2423.15	925.386	457.089	701.718	801.123	787.843
Q9ER73	ELP4_MOUSE	Elongator complex protein 4	Elp4	239.623	191.558	227.19	325.543	723.255	289.019
P21995	EMB_MOUSE	Embigin	Emb	7650.88	6598.18	9093.65	10344.6	10962.9	11840.4
Q8C7X2	EMC1_MOUSE	ER membrane protein complex subunit 1;Isoform 2 of ER membrane protein complex subunit 1	Emc1	2291.96	379.76	51.6514	512.994	266.53	305.196
Q9CRD2	EMC2_MOUSE	ER membrane protein complex subunit 2	Emc2	4480.18	1620.95	5383.52	5624.54	4709.47	760.846
Q99KI3	EMC3_MOUSE	ER membrane protein complex subunit 3	Emc3	1694.95	594.789	230.252	2299.2	3082.5	1442.14
Q9CZX9	EMC4_MOUSE	ER membrane protein complex subunit 4	Emc4	6042.39	7724.56	7709.95	5853.98	12101.9	9316.76
Q9CQW0	EMC6_MOUSE	ER membrane protein complex subunit 6	Emc6	3825.16	2052.68		1710.32	1468.2	1572.48
Q9EP72	EMC7_MOUSE	ER membrane protein complex subunit 7	Emc7	2601.07	1624.54		665.835	814.067	1128.56
O70378	EMC8_MOUSE	ER membrane protein complex subunit 8	Emc8	3357.9	2141.12	2123	1571.64	3011.67	3671.15
O08579	EMD_MOUSE	Emerin	Emd	8536.97	6719.92	7438.42	11479.8	18941	15578.2
O35130	NEP1_MOUSE	Ribosomal RNA small subunit methyltransferase NEP1	Emg1	11290.7	16563.6	980.669	17295.9	8832.88	7110.4
Q7TNG5	EMAL2_MOUSE	Echinoderm microtubule-associated protein-like 2;Isoform 2 of Echinoderm microtubule-associated protein-like 2	Eml2	2468.08	4396.26	11046.6	14105.2	19810	17165.2
Q8VC03	EMAL3_MOUSE	Echinoderm microtubule-associated protein-like 3	Eml3	2995.37	1337.91	1011.97	3415.99	3542.94	3717.05
Q3UMY5	EMAL4_MOUSE	Echinoderm microtubule-associated protein-like 4	Eml4	3634.38	1637.41	2005.23	6923.36	5380.75	4747.41
Q8BMB0	EMSY_MOUSE	BRCA2-interacting transcriptional repressor EMSY;Isoform 3 of BRCA2-interacting transcriptional repressor EMSY	Emsy	771.186	561.886	472.429	309.225	366.969	514.478
O08600	NUCG_MOUSE	Endonuclease G, mitochondrial	Endog	845.531	2117.08	1072.37	1160.26	1342.59	1222.04
Q8BX80	ENASE_MOUSE	Cytosolic endo-beta-N-acetylglucosaminidase	Engase	1432.97	681.513	110.158	462.567	338.424	633.786
P17182	ENOA_MOUSE	Alpha-enolase	Eno1	630988	480833	246826	628044	818982	577225
P21550	ENOB_MOUSE	Beta-enolase	Eno3	14624.2	184.249
Q8BGB7	ENOPH_MOUSE	Enolase-phosphatase E1;Isoform 2 of Enolase-phosphatase E1	Enoph1	1083.98	7137.31	6519.14	5707.01	6787.8	2680.95
P60840	ENSA_MOUSE	Alpha-endosulfine	Ensa	4893.25	26580.3	9904.93	18423.8	17568.2	21233.8
Q9WUZ9	ENTP5_MOUSE	Ectonucleoside triphosphate diphosphohydrolase 5	Entpd5	2157.46	1192.75	1203.56	2501.64	2508.46	2390.08
Q3U0P5	Q3U0P5_MOUSE	Ectonucleoside triphosphate diphosphohydrolase 6	Entpd6	76.0465
P10404	ENV1_MOUSE	MLV-related proviral Env polyprotein	ENV1_MOUSE	489.005	324.53	254.256	422.064	307.005	179.69
B2RWS6	EP300_MOUSE	Histone acetyltransferase p300	Ep300	60.3489	47.4028	260.309	229.592	298.163	236.939
Q8CHI8	EP400_MOUSE	E1A-binding protein p400;Isoform 2 of E1A-binding protein p400;Isoform 3 of E1A-binding protein p400;Isoform 4 of E1A-binding protein p400	Ep400	657.43	494.443	293.392	566.059	901.956	411.928
P48193	41_MOUSE	Protein 4.1;Isoform 2 of Protein 4.1	Epb41	2624.85	2214.26	3659.38	2904.39	4836.61	2364.36
O70318	E41L2_MOUSE	Band 4.1-like protein 2	Epb41l2	2656.59	3388.62	2196.92	3333.25	3188.46	2069.39
Q8C9X6	EPC1_MOUSE	Enhancer of polycomb homolog 1;Isoform 2 of Enhancer of polycomb homolog 1	Epc1	438.947	475.16		31.9153	90.0058	31.8085
Q8C0I4	EPC2_MOUSE	Enhancer of polycomb homolog 2	Epc2	105.685	5.81098	31.3333	20.8939	27.6665	11.2474
Q9D379	HYEP_MOUSE	Epoxide hydrolase 1	Ephx1	17620.7	12382.5	4098.13	16230.9	18877.8	15567.5
Q80VP1	EPN1_MOUSE	Epsin-1;Isoform 2 of Epsin-1	Epn1	639.509			34.0775	65.592
Q8CGC7	SYEP_MOUSE	Bifunctional glutamate/proline--tRNA ligase	Eprs1	14336	12722.8	10495.5	16234.3	16532.7	15728.5
P42567	EPS15_MOUSE	Epidermal growth factor receptor substrate 15	Eps15	916.565	1157.08	2607.82	3742.12	3036.27	1721.83
Q60902	EP15R_MOUSE	Epidermal growth factor receptor substrate 15-like 1;Isoform 2 of Epidermal growth factor receptor substrate 15-like 1	Eps15l1	2332.77	1718.06	1317.74	1975.85	3076.15	1478.31
Q8VDI1	ESIP1_MOUSE	Epithelial-stromal interaction protein 1	Epsti1	15674	7123.97	5063.55	5679.6	6910.24	6430.3
P49290	PERE_MOUSE	Eosinophil peroxidase	Epx	853.45	335.346	147.3	382.976	323.366	115.371
Q9CZU4	ERAL1_MOUSE	GTPase Era, mitochondrial	Eral1	16212.4	17864.7		1284.46	88.1594	1667.9
Q9EQH2	ERAP1_MOUSE	Endoplasmic reticulum aminopeptidase 1	Erap1	16957.3	17009	5959.91	15343.3	17264.9	17332.8
Q80TH2	ERBIN_MOUSE	Erbin;Isoform 1 of Erbin;Isoform 2 of Erbin	Erbin	763.529	239.741	78.4775	362.665	636.007	427.166
P07903	ERCC1_MOUSE	DNA excision repair protein ERCC-1	Ercc1	1380.36	1445.13		420.095	875.319	474.67
O08811	ERCC2_MOUSE	General transcription and DNA repair factor IIH helicase subunit XPD	Ercc2	262.984	180.309	718.81	682.63	630.76	722.799
P49135	ERCC3_MOUSE	General transcription and DNA repair factor IIH helicase subunit XPB	Ercc3	537.098	174.326	45.2673	13.825	230.07	43.8947
Q9QZD4	XPF_MOUSE	DNA repair endonuclease XPF	Ercc4	246.999	436.835	122.942	121.792	412.704	150.796
Q9JIM3-4	ER6L2_MOUSE	Isoform 4 of DNA excision repair protein ERCC-6-like 2	Ercc6l2		16297.3	30896.2	8635.58	7837.72	12457
Q9DC16	ERGI1_MOUSE	Endoplasmic reticulum-Golgi intermediate compartment protein 1	Ergic1	799.304	565.32			59.9453	73.3035
Q9CQE7	ERGI3_MOUSE	Endoplasmic reticulum-Golgi intermediate compartment protein 3;Isoform 2 of Endoplasmic reticulum-Golgi intermediate compartment protein 3	Ergic3	472.384	664.039	27.5152	280.046	416.654	343.746
P84089	ERH_MOUSE	Enhancer of rudimentary homolog	Erh	86229.3	143232	45383.6	72040.9	128110	96868.1
Q7TMF2	ERI1_MOUSE	3'-5' exoribonuclease 1	Eri1	39094.9	846.471			784.035
Q8C460	ERI3_MOUSE	ERI1 exoribonuclease 3;Isoform 2 of ERI1 exoribonuclease 3	Eri3		168.548
Q8BFZ9	ERLN2_MOUSE	Erlin-2	Erlin2	21014.7	494.039	1931.44	2102.35	2226.79	1712.42
Q3UVK0	ERMP1_MOUSE	Endoplasmic reticulum metallopeptidase 1	Ermp1	1232.04	490.72	132.906	479.691	397.578	627.404
Q8R180	ERO1A_MOUSE	ERO1-like protein alpha	Ero1a	1511.16	2157.48	3115.07	3458.41	3411.27	4074.55
P57759	ERP29_MOUSE	Endoplasmic reticulum resident protein 29	Erp29	6964.24	6728.81	3747.48	10676.8	7228.22	7818.43
Q9D1Q6	ERP44_MOUSE	Endoplasmic reticulum resident protein 44	Erp44	6734.64	6864.08	108.836	1696.22	2914.13	1689.27
Q69Z69	ESCO1_MOUSE	N-acetyltransferase ESCO1;Isoform 3 of N-acetyltransferase ESCO1	Esco1	31.5249	113.858	19.9504	15.4909	37.4317	35.1916
Q9R0P3	ESTD_MOUSE	S-formylglutathione hydrolase	Esd	65575.7	28976.3	24048.2	39216.1	39978.3	40102.4
Q3V1V3	ESF1_MOUSE	ESF1 homolog	Esf1	1168.98	1122.87	465.046	691.952	1011.22	630.697
O70279	ESS2_MOUSE	Splicing factor ESS-2 homolog	Ess2	836.09	362.193	343.843	7144.52	6402.07	7238.69
Q3U7R1	ESYT1_MOUSE	Extended synaptotagmin-1	Esyt1	28168.7	20043.4	12335.7	19972	22891.6	22960.5
Q3TZZ7	ESYT2_MOUSE	Extended synaptotagmin-2	Esyt2	13639.4	6475.54	5392.64	9643.71	9559.67	11357.3
Q8BWY3	ERF1_MOUSE	Eukaryotic peptide chain release factor subunit 1	Etf1	9524.74	5183.93	2242.96	6114.45	6364.06	6054.75
Q99LC5	ETFA_MOUSE	Electron transfer flavoprotein subunit alpha, mitochondrial	Etfa	48071.7	59130.9	34490.8	58144.3	66283.8	58934.2
Q9DCW4	ETFB_MOUSE	Electron transfer flavoprotein subunit beta	Etfb	41576.9	66623.4	28078.6	83459.9	106896	89517.9
Q921G7	ETFD_MOUSE	Electron transfer flavoprotein-ubiquinone oxidoreductase, mitochondrial	Etfdh	7647.91	3704.61	8420.01	7791.01	9907.38	8882.57
Q9DCM0	ETHE1_MOUSE	Persulfide dioxygenase ETHE1, mitochondrial	Ethe1	3831.45	1532.93	884.364	2184.41	2360.81	2374.26
Q9D4V0	EKI1_MOUSE	Ethanolamine kinase 1	Etnk1	212.58	16.1215				121.311
P27577	ETS1_MOUSE	Protein C-ets-1	Ets1	4873.31	5597.83	359.313	1384.13	789.131	1520.98
P97360	ETV6_MOUSE	Transcription factor ETV6	Etv6	561.107	378.369
Q8VD58	EVI2B_MOUSE	Protein EVI2B	Evi2b	711.96	230.556			557.284
P70429	EVL_MOUSE	Ena/VASP-like protein	Evl	46512.3	40154	38872.3	46469.8	64420.3	51637.4
Q61545	EWS_MOUSE	RNA-binding protein EWS	Ewsr1	24551.9	20888.3	84971.4	71487.5	89997.6	79545
Q8R3S6	EXOC1_MOUSE	Exocyst complex component 1	Exoc1	382.135	367.188	137.881	634.558	1073.45	644.086
Q9D4H1	EXOC2_MOUSE	Exocyst complex component 2	Exoc2	658.696	153.364	108.909	328.085	206.595	95.7627
Q6KAR6	EXOC3_MOUSE	Exocyst complex component 3	Exoc3	437.361	178.203		355.833	513.565	327.972
O35382	EXOC4_MOUSE	Exocyst complex component 4	Exoc4	1085.57	1250.53	213.776	1628.18	2300.74	1223.66
Q3TPX4	EXOC5_MOUSE	Exocyst complex component 5	Exoc5	949.009	503.336	62.2845	293.743	371.164	265.678
Q8R313	EXOC6_MOUSE	Exocyst complex component 6	Exoc6	265.324	145.83		43.0999	79.7673
A6H5Z3	EXC6B_MOUSE	Exocyst complex component 6B;Isoform 2 of Exocyst complex component 6B	Exoc6b	4185.38					1101.38
O35250	EXOC7_MOUSE	Exocyst complex component 7;Isoform 2 of Exocyst complex component 7	Exoc7	2416.38	817.853	272.904	396.661	648.534	534.296
Q6PGF7	EXOC8_MOUSE	Exocyst complex component 8	Exoc8	860.553	8881.65	732.272	884.602	1016.01	1593.18
Q8C163	EXOG_MOUSE	Nuclease EXOG, mitochondrial	Exog	1045.7	748.027		659.564	784.106	742.736
Q9DAA6	EXOS1_MOUSE	Exosome complex component CSL4	Exosc1	8127.68	8414.04	16264.4	19722.6	23960.7	18128.7
P56960	EXOSX_MOUSE	Exosome component 10	Exosc10	4030.53	3109.93	1361.17	1492.22	2586.36	1907.69
Q8VBV3	EXOS2_MOUSE	Exosome complex component RRP4	Exosc2	6172.07	10458.6	12010.2	6940.74	6701.94	5974.18
Q7TQK4	EXOS3_MOUSE	Exosome complex component RRP40	Exosc3	3118.99	1965.81	18006	10643.5	14097.2	11368.9
Q921I9	EXOS4_MOUSE	Exosome complex component RRP41	Exosc4	10200.2	16841.9	2214.95	5616.85	11628.8	3537.41
Q9CRA8	EXOS5_MOUSE	Exosome complex component RRP46	Exosc5	6334.52	8581.12	3766.65	4328.19	5199.97	3723.49
Q8BTW3	EXOS6_MOUSE	Exosome complex component MTR3	Exosc6	18616.3	11888.8	17101.9	17723.4	23034	18205.3
Q9D0M0	EXOS7_MOUSE	Exosome complex exonuclease RRP42	Exosc7	6852.68	4358.63	26227	17492.7	22074.6	17011.7
Q9D753	EXOS8_MOUSE	Exosome complex component RRP43	Exosc8	5035.17	15613.6	14450.6	21330.1	21667.6	21566.7
Q9JHI7	EXOS9_MOUSE	Exosome complex component RRP45	Exosc9	4753.59	6222.56	3663.67	6425.15	9478.64	6262.25
P97480	EYA3_MOUSE	Eyes absent homolog 3;Isoform 2 of Eyes absent homolog 3	Eya3	403.697	143.571	98.5127	228.812	165.597	238.228
P70351	EZH1_MOUSE	Histone-lysine N-methyltransferase EZH1	Ezh1	638.219	362.599	135.615	344.238	644.131	290.938
P26040	EZRI_MOUSE	Ezrin	Ezr	52065.8	60192.6	49036.8	61616.3	81959.5	75326.9
P19221	THRB_MOUSE	Prothrombin	F2	587.02	1755.57	3577.17	2748.49	3144.1	3092.5
O88783	FA5_MOUSE	Coagulation factor V	F5	942.071	706.633	1318.22	1378.37	1330.31	1655.67
O08914	FAAH1_MOUSE	Fatty-acid amide hydrolase 1	Faah	1605.34	1553.08	1157.21	2519.54	3266.17	2548.93
Q05816	FABP5_MOUSE	Fatty acid-binding protein 5	Fabp5	19883.3	5199.37	2569.26	6132.74	5288.51	3596.28
Q61160	FADD_MOUSE	FAS-associated death domain protein	Fadd	580.01	1296.08	194.791	1200.23	2333.03	1346.48
P54731	FAF1_MOUSE	FAS-associated factor 1	Faf1	645.086	515.222	915.6	634.439	546.606	747.873
Q3TDN2	FAF2_MOUSE	FAS-associated factor 2	Faf2	3868.15	1109.82	979.162	3228.4	3086.1	2572.76
P35505	FAAA_MOUSE	Fumarylacetoacetase	Fah	287.409	170.642		56.7366	139.774	68.6897
A0A0R4J094	A0A0R4J094_MOUSE	Fumarylacetoacetate hydrolase domain-containing 2A	Fahd2a	214.186		514.164	902.682	36.8305
Q9WUD8	FAIM1_MOUSE	Fas apoptotic inhibitory molecule 1	Faim	8929.63	5917.97	2847.81	2272.42	3153.64	1632.42
Q78T81	F102A_MOUSE	Protein FAM102A	Fam102a	1382.4	550.261	395.27	849.291	1086.98	164.837
Q3TGF2	F107B_MOUSE	Protein FAM107B	Fam107b	34152.1	50759.3	30116.3	32791.3	50003.8	34560.9
Q8VE88	F1142_MOUSE	Protein FAM114A2;Isoform 2 of Protein FAM114A2	Fam114a2	1583.1	329.979	499.666	1628.98	2190.26	1864.96
Q6A0A9	F120A_MOUSE	Constitutive coactivator of PPAR-gamma-like protein 1	FAM120A	3894.68	2657.91	1802.4	2442.61	2499.67	2451.52
Q8C3F2	F120C_MOUSE	Constitutive coactivator of PPAR-gamma-like protein 2;Isoform 3 of Constitutive coactivator of PPAR-gamma-like protein 2	Fam120c	210.911	31.4544
Q9CVI2	F133B_MOUSE	Protein FAM133B;Isoform 2 of Protein FAM133B	Fam133b	2924.19	4269.36	3269.48	4690.21	5122.27	3789.97
Q9CR98	F136A_MOUSE	Protein FAM136A	Fam136a	769.163	5576.17	23271.8	17488.8	36675	17920.2
Q8CDM8	F16B1_MOUSE	Protein FAM160B1	Fam160b1	172.484	135.307		5.82393	26.4975
Q8CHT6	F169B_MOUSE	Protein FAM169B	Fam169b	1022.97	190.878	130.984		914.554
Q3TNH5	F172A_MOUSE	Cotranscriptional regulator FAM172A	Fam172a	1540.26	789.599	336.517	375.29	240.286	971.76
P58468	F207A_MOUSE	Protein FAM207A	Fam207a	6777.62	903.982	7455.88	3490.66	7431.28	2985.7
Q8BGY7	F210A_MOUSE	Protein FAM210A	Fam210a	1461.13		110.691
Q9CZL2	F241A_MOUSE	Uncharacterized protein FAM241A	Fam241a	1036.01	237.208		29.8852	166.234	58.2457
Q9CR80	FA32A_MOUSE	Protein FAM32A	Fam32a	4250.6	9672.28	7173.52	6870.66	9268.69	8039.23
Q91VU0	FAM3C_MOUSE	Protein FAM3C	Fam3c	5936.99	7286.77	12802.6	15415	16622.5	10599.9
Q9WV03	FA50A_MOUSE	Protein FAM50A	Fam50a	3173.28	1849.72	1062.9	1696.5	1069.82	1289.26
Q922G2	FA76A_MOUSE	Protein FAM76A;Isoform 2 of Protein FAM76A	Fam76a	352.934	455.34	366.655	459.641	669.181	432.984
Q80XP8	FA76B_MOUSE	Protein FAM76B	Fam76b	3436.56	4332.73	3645.24	5801.87	10031.3	5394.23
Q8C552	FA78A_MOUSE	Protein FAM78A	Fam78a	2469.28	868.605	158.667	1037.07	1061.43	457.925
Q3TJZ6	FA98A_MOUSE	Protein FAM98A	Fam98a	798.601	137.652	771.356	880.483	907.971	632.739
Q80VD1	FA98B_MOUSE	Protein FAM98B	Fam98b	9182.45	2781.28	5514.17	6609.76	7836.6	5689.61
E9PYD1	E9PYD1_MOUSE	Family with sequence similarity 98, member C	Fam98c	1523.43	1079.97	129.538
Q922J9	FACR1_MOUSE	Fatty acyl-CoA reductase 1;Isoform 2 of Fatty acyl-CoA reductase 1;Isoform 3 of Fatty acyl-CoA reductase 1;Isoform 4 of Fatty acyl-CoA reductase 1	Far1	466.672	294.007	117.057	240.285	228.462	214.098
Q8C0C7	SYFA_MOUSE	Phenylalanine--tRNA ligase alpha subunit	Farsa	13433.5	6703.72	2454.52	12100.1	10072.2	8633.42
Q9WUA2	SYFB_MOUSE	Phenylalanine--tRNA ligase beta subunit	Farsb	23748	25850.3	21192.4	33244.8	35904.6	31808.1
P25446	TNR6_MOUSE	Tumor necrosis factor receptor superfamily member 6	Fas	271.196	40.6202
P19096	FAS_MOUSE	Fatty acid synthase	Fasn	7351.12	6110.41	3840.94	8321.51	7737.37	7673.74
P62862	RS30_MOUSE	40S ribosomal protein S30	Fau	110943	49044.6		29646.1	31270.5	32052.9
P35550	FBRL_MOUSE	rRNA 2'-O-methyltransferase fibrillarin	Fbl	100824	103422	31491.3	70499	75397.5	73437.6
Q08879	FBLN1_MOUSE	Fibulin-1	Fbln1	598.616	64.9528
Q9CZV8	FXL20_MOUSE	F-box/LRR-repeat protein 20;Isoform 3 of F-box/LRR-repeat protein 20;Isoform 2 of F-box/LRR-repeat protein 20	Fbxl20	934.08	1229.71	203.001	316.347	395.816	417.485
Q8CIG9	FBXL8_MOUSE	F-box/LRR-repeat protein 8	Fbxl8	2959.26	999.441		558.602	906.865	605.901
Q78JE5	FBX22_MOUSE	F-box only protein 22	Fbxo22	549.747	1213.89		356.663	15.6116	452.561
Q8BMI0	FBX38_MOUSE	F-box only protein 38	Fbxo38	473.101	226.212	105.114	167.872	205.693	161.035
Q3U7U3	FBX7_MOUSE	F-box only protein 7	Fbxo7	611.705	1753.57	1590.45	1004.2	1863.21	716.279
Q5SRY7	FBW1B_MOUSE	F-box/WD repeat-containing protein 11;Isoform 2 of F-box/WD repeat-containing protein 11;Isoform 3 of F-box/WD repeat-containing protein 11;Isoform 4 of F-box/WD repeat-containing protein 11	Fbxw11	397.023	331.66	310.816
Q9CTH6	FCF1_MOUSE	rRNA-processing protein FCF1 homolog	Fcf1	4069.42	2712.79	2684.51	3255.82	3075.24	3426.34
Q8K285	FCHO1_MOUSE	F-BAR domain only protein 1	Fcho1	273.277	355.289	7556.46	6976.95	23094.3	22304.7
Q6PFY1	FCSD1_MOUSE	F-BAR and double SH3 domains protein 1	Fchsd1	125.809
Q3USJ8	FCSD2_MOUSE	F-BAR and double SH3 domains protein 2;Isoform 2 of F-BAR and double SH3 domains protein 2	Fchsd2	24.2715	34.9795	19.8751	84.3811	30.3516	19783.5
Q920A9	FCRLA_MOUSE	Fc receptor-like A;Isoform 2 of Fc receptor-like A	Fcrla	506.812	372.671
Q920E5	FPPS_MOUSE	Farnesyl pyrophosphate synthase	Fdps	3169.43	1557.64	3263.62	3778.23	3800.78	4353.79
P46656	ADX_MOUSE	Adrenodoxin, mitochondrial	Fdx1	974.149	946.983		455.185		289.467
Q9CPW2	FDX2_MOUSE	Ferredoxin-2, mitochondrial	Fdx2	260.857	55.4517				692.672
Q61578	ADRO_MOUSE	NADPH:adrenodoxin oxidoreductase, mitochondrial	Fdxr	9676.32	4918.01	3728.92	9340.82	9255.55	8947.37
P22315	HEMH_MOUSE	Ferrochelatase, mitochondrial	Fech	1295.42	89.1268		353.181	526.611	684.515
P39749	FEN1_MOUSE	Flap endonuclease 1	Fen1	16234.8	18699.1	15908.3	15574.8	16751.1	14128.7
Q8K1B8	URP2_MOUSE	Fermitin family homolog 3	Fermt3	81814.5	20702.1	33696.7	45623	45164.9	45042
Q8K0E8	FIBB_MOUSE	Fibrinogen beta chain	Fgb	96.2108	277.286		54.5906	266.377	103.55
O88842	FGD3_MOUSE	FYVE, RhoGEF and PH domain-containing protein 3	Fgd3	1360.41	698.025	331.266	1014.03	1789.19	1363.42
Q9CRA9	FGOP2_MOUSE	FGFR1 oncogene partner 2 homolog;Isoform 2 of FGFR1 oncogene partner 2 homolog	Fgfr1op2	3264.01	1982.97	668.002	1714.51	1776.17	1287.54
P97807-2	FUMH_MOUSE	Isoform Cytoplasmic of Fumarate hydratase, mitochondrial	Fh	27046.4	14997	11420.7	16468.3	16377.3	13917
Q9R059	FHL3_MOUSE	Four and a half LIM domains protein 3	Fhl3	2184.87	1766.27	125.046	1287.41	1788.15	1256.56
Q6P9Q4	FHOD1_MOUSE	FH1/FH2 domain-containing protein 1	Fhod1	433.489	437.151	569.05	829.506	1116.94	873.671
Q91WF7	FIG4_MOUSE	Polyphosphoinositide phosphatase	Fig4	113.936	7.38164	107.915		254.075
Q6P6L0	FIL1L_MOUSE	Filamin A-interacting protein 1-like;Isoform 3 of Filamin A-interacting protein 1-like	Filip1l	198.73	144.097	147.742	157.771	170.857	141.022
Q9D824	FIP1_MOUSE	Pre-mRNA 3'-end-processing factor FIP1	Fip1l1	7701.99	8073.23	7746.92	9380.44	10709.2	9780.03
Q9CQ92	FIS1_MOUSE	Mitochondrial fission 1 protein	Fis1	18693.3	20195.5	10209.1	35333.7	38577.9	37107
Q9WTJ4	FIZ1_MOUSE	Flt3-interacting zinc finger protein 1	Fiz1	355.607	165.743
Q6P9Q6	FKB15_MOUSE	FK506-binding protein 15	Fkbp15	1217.56	1017.6	1639.03	1700.18	2969.4	1860.77
P26883	FKB1A_MOUSE	Peptidyl-prolyl cis-trans isomerase FKBP1A	Fkbp1a	142928	105266	390602	331466	437874	349243
P45878	FKBP2_MOUSE	Peptidyl-prolyl cis-trans isomerase FKBP2	Fkbp2	6218.57	3060.42		2130.41	2352.32	2154.78
Q62446	FKBP3_MOUSE	Peptidyl-prolyl cis-trans isomerase FKBP3	Fkbp3	34941.2	47909.7	43995.2	69173.5	102312	72575.3
P30416	FKBP4_MOUSE	Peptidyl-prolyl cis-trans isomerase FKBP4	Fkbp4	31370.9	35141.1	54206.3	47088.8	46637.2	47902.1
Q64378	FKBP5_MOUSE	Peptidyl-prolyl cis-trans isomerase FKBP5	Fkbp5	10053.1	10526.3	6618.48	11416.9	12145.1	13522.9
O35465	FKBP8_MOUSE	Peptidyl-prolyl cis-trans isomerase FKBP8	Fkbp8	2894.87	2007.34		2340.58	2707.06	2391.9
Q8R123	FAD1_MOUSE	FAD synthase;Isoform 2 of FAD synthase	Flad1	581.004	846.501	639.346	1771.28	2084.32	1421.48
Q8QZS3	FLCN_MOUSE	Folliculin	Flcn	108.4	51.8242
P26323	FLI1_MOUSE	Friend leukemia integration 1 transcription factor	Fli1	4159.25	5664.48	5116.28	6223.08	7631.85	5772.75
Q9JJ28	FLII_MOUSE	Protein flightless-1 homolog	Flii	3138.48	2405.6	2290.07	3782.84	4821.09	5053.7
Q8BTM8	FLNA_MOUSE	Filamin-A	Flna	67704.1	53586.2	64801.6	81042	93632.4	86765.5
Q80X90	FLNB_MOUSE	Filamin-B	Flnb	2547.57	2441.88	1828.24	4758.94	3434.14	11446.9
O08917	FLOT1_MOUSE	Flotillin-1	Flot1	839.653	954.511	596.51	493.482	606.562	781.115
Q60634	FLOT2_MOUSE	Flotillin-2;Isoform 2 of Flotillin-2;Isoform 3 of Flotillin-2	Flot2	2492.69	1957.92	991.676	2343.77	3493.85	2427.54
Q9JL26	FMNL1_MOUSE	Formin-like protein 1	Fmnl1	19638.5	29974.6	19734.6	35314.1	32181.1	32872
P97872	FMO5_MOUSE	Flavin-containing monooxygenase 5	Fmo5	362.145	338.223		16.4568		191.092
P35922	FMR1_MOUSE	Synaptic functional regulator FMR1;Isoform 2 of Synaptic functional regulator FMR1;Isoform 3 of Synaptic functional regulator FMR1;Isoform 7 of Synaptic functional regulator FMR1;Isoform 8 of Synaptic functional regulator FMR1;Isoform 9 of Synaptic functional regulator FMR1	Fmr1	988.758	834.032	171.673	671.485	972.727	700.902
P11276	FINC_MOUSE	Fibronectin	Fn1	327.774	359.68	1501.42	131.884	302.447	458.2
Q80TY0-2	FNBP1_MOUSE	Isoform 2 of Formin-binding protein 1	Fnbp1	15904.8	16041.6	20631.6	30538.9	35511.8	31714.4
Q6ZQ03	FNBP4_MOUSE	Formin-binding protein 4	Fnbp4	991.993	762.591	996.466	853.451	934.008	1009.09
Q61239	FNTA_MOUSE	Protein farnesyltransferase/geranylgeranyltransferase type-1 subunit alpha	Fnta	986.354	792.158	1075.09		131.025	481.543
Q8K2I1	FNTB_MOUSE	Protein farnesyltransferase subunit beta	Fntb	886.414	228.89	421.492
A2AKG8	FOCAD_MOUSE	Focadhesin	Focad	83.0644	38.8842	15.145	57.9435	98.5829	80.309
Q8BUR3	FOXJ3_MOUSE	Forkhead box protein J3;Isoform 2 of Forkhead box protein J3	Foxj3	201.296	43.5982		15.733	25.6217	16.1649
P42128	FOXK1_MOUSE	Forkhead box protein K1	Foxk1	3541.2	5084.57	4054.22	5074	5998.39	5694.09
Q9R1E0	FOXO1_MOUSE	Forkhead box protein O1	Foxo1	1507.65	1241.84	653.577	1065.69	1404.46	1378.52
Q9WVH4	FOXO3_MOUSE	Forkhead box protein O3	Foxo3	188.127		198.697	99.6218	427.375	167.242
P58462	FOXP1_MOUSE	Forkhead box protein P1	Foxp1	3278.46	3848.01	2136.12	4734.79	3095.88	3183.07
Q3TQB2	FXRD1_MOUSE	FAD-dependent oxidoreductase domain-containing protein 1;Isoform 2 of FAD-dependent oxidoreductase domain-containing protein 1	Foxred1	75.0487		371.192
P97376	FRG1_MOUSE	Protein FRG1	Frg1	29642.4	41341	46053.8	58094.7	72514.5	66116.7
Q3UFK8	FRMD8_MOUSE	FERM domain-containing protein 8	Frmd8	1208.86	2462.37	1693.48	2059.1	1891.14	1939.26
F8VQ05	F8VQ05_MOUSE	FRY-like transcription coactivator	Fryl	709.81	469.303	273.503	833.436	693.968	357.602
P09528	FRIH_MOUSE	Ferritin heavy chain	Fth1	10315	14106.4	6169.61	9426.59	18253.9	11975.8
P29391	FRIL1_MOUSE	Ferritin light chain 1	Ftl1	40103.1	24001.3	20351.4	29530.1	28636	23845
Q8BGW1	FTO_MOUSE	Alpha-ketoglutarate-dependent dioxygenase FTO;Isoform 2 of Alpha-ketoglutarate-dependent dioxygenase FTO;Isoform 3 of Alpha-ketoglutarate-dependent dioxygenase FTO	Fto	956.226	53.3218				124.517
Q9DBE9	SPB1_MOUSE	pre-rRNA 2'-O-ribose RNA methyltransferase FTSJ3	Ftsj3	1742.42	1921.96	412.807	590.483	382.101	459.954
Q91WJ8	FUBP1_MOUSE	Far upstream element-binding protein 1	Fubp1	70609	81370.9	81134.4	76857.8	95706	63563.8
A2AJ72	A2AJ72_MOUSE;Q3TIX6_MOUSE	Far upstream element (FUSE)-binding protein 3	Fubp3	12581.2	16909.9	16175.7	21369.3	26409.6	20770.6
Q99LJ1	FUCO_MOUSE	Tissue alpha-L-fucosidase	Fuca1	284.95	395.732
Q9D6K8	FUND2_MOUSE	FUN14 domain-containing protein 2	Fundc2	1021.91	227.637		214.307		284.15
P56959	FUS_MOUSE	RNA-binding protein FUS	Fus	26626.1	17132.3	5656.97	9100.62	8487.03	8825.82
Q61584	FXR1_MOUSE	Fragile X mental retardation syndrome-related protein 1;Isoform B of Fragile X mental retardation syndrome-related protein 1;Isoform C of Fragile X mental retardation syndrome-related protein 1	Fxr1	2921.43	2710.66	636.838	2113.93	1365.88	1525.84
Q9WVR4	FXR2_MOUSE	Fragile X mental retardation syndrome-related protein 2	Fxr2	829.999	470.84	9.34056	128.872	10.0304
P97808	FXYD5_MOUSE	FXYD domain-containing ion transport regulator 5	Fxyd5	4333.95	12184.9	5058.91	3074.85	7703.73	3785.95
O35601	FYB1_MOUSE	FYN-binding protein 1;Isoform FYB-120 of FYN-binding protein 1	Fyb1	9749.29	8030.38	6575.01	7131.52	8268.85	7125.65
P39688-2	FYN_MOUSE	Isoform 2 of Tyrosine-protein kinase Fyn	Fyn	3463.82	15989.2	22439.2	27254.5	21778.3	64266.2
Q91Z49	UIF_MOUSE	UAP56-interacting factor	Fyttd1	902.815	208.792			497.001
P97855	G3BP1_MOUSE	Ras GTPase-activating protein-binding protein 1	G3bp1	13583.4	18354.2	3657.39	6860.39	13011.1	7917.41
P97379	G3BP2_MOUSE	Ras GTPase-activating protein-binding protein 2;Isoform B of Ras GTPase-activating protein-binding protein 2	G3bp2	5171.53	2738.23	116.383	698.447	618.159	932.806
Q00612	G6PD1_MOUSE	Glucose-6-phosphate 1-dehydrogenase X	G6pdx	15285.5	12804.4	16844.3	18535.5	26978.4	24811.1
P70699	LYAG_MOUSE	Lysosomal alpha-glucosidase	Gaa	89.6988	60.7333	81.7407	81.0275	74.4688
Q00422	GABPA_MOUSE	GA-binding protein alpha chain	Gabpa	5793	2552.24	742.057	761.719	822.663	709.894
Q00420	GABP1_MOUSE	GA-binding protein subunit beta-1;Isoform 3 of GA-binding protein subunit beta-1	Gabpb1	2524.65	2004.55	1915.51	1210.84	1763.18	1491.34
P81069	GABP2_MOUSE	GA-binding protein subunit beta-2	Gabpb2	1112.71	2731.89	1436.2	1962.73	3184.75	2940.63
Q9CR59	G45IP_MOUSE	Growth arrest and DNA damage-inducible proteins-interacting protein 1	Gadd45gip1	1344.78	2636.23	4824.08	3619.57	5493.84	4766.58
Q99KY4	GAK_MOUSE	Cyclin-G-associated kinase;Isoform 2 of Cyclin-G-associated kinase	Gak	2794.83	1618.36	746.735	2918.29	3165.9	2869.27
Q8R059	GALE_MOUSE	UDP-glucose 4-epimerase	Gale	502.427	21.9944		77.7753	152.554	80.4142
Q9R0N0	GALK1_MOUSE	Galactokinase	Galk1	16126.5	6030.78	3018.18	8161.67	10840.6	11147.9
Q68FH4	GALK2_MOUSE	N-acetylgalactosamine kinase	Galk2	10779.3	10540.6	10309.1	9720.88	12585.1	10488
Q8K157	GALM_MOUSE	Galactose mutarotase	Galm	1006.94	2350.54	242.928	1219.51	591.527	831.623
Q571E4	GALNS_MOUSE	N-acetylgalactosamine-6-sulfatase	Galns	2687.67	407.589	1075.87	980.719	795.799	798.872
O08912	GALT1_MOUSE	Polypeptide N-acetylgalactosaminyltransferase 1	Galnt1	1275.33	1015.22	1149.78	831.261	1431.57	1382.41
Q8BGT9	GLT12_MOUSE	Polypeptide N-acetylgalactosaminyltransferase 12	Galnt12	1047.9			38.4103	127.693
Q6PB93	GALT2_MOUSE	Polypeptide N-acetylgalactosaminyltransferase 2	Galnt2	1179.13	1798.51	2560.6	977.572	2887.67	3117.87
Q80VA0	GALT7_MOUSE	N-acetylgalactosaminyltransferase 7;Isoform 2 of N-acetylgalactosaminyltransferase 7	Galnt7	439.357	639.871	806.984	1191.54	1299.75	1167.9
Q03249	GALT_MOUSE	Galactose-1-phosphate uridylyltransferase	Galt	913.339	1673.79		2917.2	4030.08
Q8BHN3	GANAB_MOUSE	Neutral alpha-glucosidase AB	Ganab	20020.4	17992.1	4003.1	13471.1	13317.1	15104.8
Q8BVW0	GANC_MOUSE	Neutral alpha-glucosidase C	Ganc	341.341	4074.4			950.518	1308.75
P16858	G3P_MOUSE	Glyceraldehyde-3-phosphate dehydrogenase	Gapdh	3267590	2084870	5525490	5453440	3566110	5320930
Q6PAR5	GAPD1_MOUSE	GTPase-activating protein and VPS9 domain-containing protein 1;Isoform 2 of GTPase-activating protein and VPS9 domain-containing protein 1;Isoform 4 of GTPase-activating protein and VPS9 domain-containing protein 1;Isoform 6 of GTPase-activating protein and VPS9 domain-containing protein 1	Gapvd1	1315.38	615.255	534.742	1406.71	2197.3	1816.77
Q9CY66	GAR1_MOUSE	H/ACA ribonucleoprotein complex subunit 1;Isoform 2 of H/ACA ribonucleoprotein complex subunit 1;Isoform 3 of H/ACA ribonucleoprotein complex subunit 1	Gar1	48692.4	74551.6	119.474	3999.92	16401.1	6182.93
Q9CZD3	GARS_MOUSE	Glycine--tRNA ligase	Gars1	13302.3	9951.9	5612.96	8936.72	9265.53	6908.62
Q64737	PUR2_MOUSE	Trifunctional purine biosynthetic protein adenosine-3	Gart	14058.9	10110.3	10064.4	14272.8	16522.9	14579
Q920S3	GATD1_MOUSE	GATA zinc finger domain-containing protein 1	Gatad1	101.213				177.315
Q8CHY6	P66A_MOUSE	Transcriptional repressor p66 alpha	Gatad2a	7995.62	9607.39	7486.64	7585.79	9481.05	7237.83
Q8VHR5	P66B_MOUSE	Transcriptional repressor p66-beta	Gatad2b	5468.15	10968.5	15866	12516.4	10455.1	11734.9
Q99JT1	GATB_MOUSE	Glutamyl-tRNA(Gln) amidotransferase subunit B, mitochondrial	Gatb	251.094	167.63		89.9468	212.891	39.1777
Q8BFQ8	GALD1_MOUSE	Glutamine amidotransferase-like class 1 domain-containing protein 1	Gatd1	1125.84	26570.5	14.6677	517.246	945.069	419.88
Q9D172	GAL3A_MOUSE	Glutamine amidotransferase-like class 1 domain-containing protein 3A, mitochondrial	Gatd3a	33391.2	30144.5	1706.91	28582.2	27646.4	9925.18
P17439	GLCM_MOUSE	Lysosomal acid glucosylceramidase	Gba	855.383	216.299		45.2426	52.8279
Q69ZF3	GBA2_MOUSE	Non-lysosomal glucosylceramidase	Gba2	163.742	117.507		104.049	368.575	82.4945
Q9D6Y9	GLGB_MOUSE	1,4-alpha-glucan-branching enzyme	Gbe1	1264.55	238.521		25.7605	22.4394	15.983
Q6A099	Q6A099_MOUSE;Q6DFZ1_MOUSE	MKIAA0248 protein (Fragment);Golgi-specific brefeldin A-resistance factor 1	Gbf1	891.369	578.957	144.128	309.499	170.258	579.971
Q9Z0E6	GBP2_MOUSE	Guanylate-binding protein 2	Gbp2	7269.16	4460.08	2513.51	5971.18	6023.45	4312.34
Q61107	GBP4_MOUSE	Guanylate-binding protein 4	Gbp4	46231.2	82896.1	3410.03	2644.9	2894.87	3993.63
Q8CFB4	GBP5_MOUSE	Guanylate-binding protein 5	Gbp5	227.946	44.756	105.677	405.011	581.814	236.605
A0A0G2JDV3	A0A0G2JDV3_MOUSE	Guanylate-binding protein 6	Gbp6	4317.26	4442.01	5719.05	6624.57	7812.55	6277.96
Q91Z40	Q91Z40_MOUSE	Gbp6 protein	Gbp7	4630.22	1394.06	721.909	1508.08	1980.71	1123.79
Q9D4H2	GCC1_MOUSE	GRIP and coiled-coil domain-containing protein 1	Gcc1	148.606	337.945
Q8CHG3	GCC2_MOUSE	GRIP and coiled-coil domain-containing protein 2	Gcc2	302.236	329.464		7.79121	29.4385	13.7859
Q60759	GCDH_MOUSE	Glutaryl-CoA dehydrogenase, mitochondrial	Gcdh	786.423	355.738	178.334	421.684	350.022	549.814
P97494	GSH1_MOUSE	Glutamate--cysteine ligase catalytic subunit	Gclc	574.853	788.807	1014.95	981.981	1484.01	843.149
O09172	GSH0_MOUSE	Glutamate--cysteine ligase regulatory subunit	Gclm	973.767	15999.8		1365.26	4487.63	951.281
E9PVA8	GCN1_MOUSE	eIF-2-alpha kinase activator GCN1	Gcn1	2937.86	2241.44	1598.63	2408.36	18500.2	2549.78
P50396	GDIA_MOUSE	Rab GDP dissociation inhibitor alpha	Gdi1	4471.52	3958.48	1483.66	6674.01	6193.26	7185.27
Q61598	GDIB_MOUSE	Rab GDP dissociation inhibitor beta;Isoform 2 of Rab GDP dissociation inhibitor beta	Gdi2	35979.2	29408	92355.8	97462.9	117536	92800.9
Q3TLS3	GDPP1_MOUSE	GDP-D-glucose phosphorylase 1	Gdpgp1	1248.03	1334.54	749.885		246.33
Q9CQQ4	GEMI2_MOUSE	Gem-associated protein 2	Gemin2	420.497	130.532	16087.6	19343.3	1335.87	537.725
Q6P6L6	Q6P6L6_MOUSE	Gem (Nuclear organelle) associated protein 4	Gemin4	137.169			252.13	2.97348
Q8BX17	GEMI5_MOUSE	Gem-associated protein 5	Gemin5	18088	10759	360.033	487.067	433.241	508.651
O54984	GET3_MOUSE	ATPase GET3	Get3	5364.58	2313.22		547.156	1271.8	490.014
Q9D1H7	GET4_MOUSE	Golgi to ER traffic protein 4 homolog	Get4	526.13	312.8	3946.74	4329.43	5268.29	3698.64
Q8K0D5	EFGM_MOUSE	Elongation factor G, mitochondrial	Gfm1	2157.51	356.927	712.032	932.953	1251.63	766.515
Q8R2Q4	RRF2M_MOUSE	Ribosome-releasing factor 2, mitochondrial;Isoform 2 of Ribosome-releasing factor 2, mitochondrial;Isoform 3 of Ribosome-releasing factor 2, mitochondrial	Gfm2	486.033	532.628	9.94046	202.742	281.464	209.01
P47856	GFPT1_MOUSE	Glutamine--fructose-6-phosphate aminotransferase [isomerizing] 1;Isoform 2 of Glutamine--fructose-6-phosphate aminotransferase [isomerizing] 1	Gfpt1	1978.48	5134.79	560.799	933.246	683.314	699.734
Q8R0H9	GGA1_MOUSE	ADP-ribosylation factor-binding protein GGA1	Gga1	1560.64	994.087	323.563	904.214	1054.73	765.244
Q8BMI3	GGA3_MOUSE	ADP-ribosylation factor-binding protein GGA3	Gga3	134.563	98.2602	100.464	142.18	191.349
Q9D7X8	GGCT_MOUSE	Gamma-glutamylcyclotransferase	Ggct	14131.9	20415.2	19350.8	23864.5	26414.2	21987.4
Q9Z0L8	GGH_MOUSE	Gamma-glutamyl hydrolase;Isoform II of Gamma-glutamyl hydrolase	Ggh	2246.53	1199.34	1308.06	1951.28	2952.13	2875.08
Q9WTN0	GGPPS_MOUSE	Geranylgeranyl pyrophosphate synthase	Ggps1	1338.34	1188.89	1799.75	2014.47	1868.43	1342.35
Q60928	GGT1_MOUSE	Glutathione hydrolase 1 proenzyme	Ggt1	2081.07	796.244	711.28	2724.27	856.346	1473.07
Q91VC9	GHITM_MOUSE	Growth hormone-inducible transmembrane protein	Ghitm	5419.29	6019.65	2821.72	7723.27	6420.78	6823.51
Q9D7M1	GID8_MOUSE	Glucose-induced degradation protein 8 homolog	Gid8	1063.08
Q99MR1	GGYF1_MOUSE	GRB10-interacting GYF protein 1	Gigyf1	333.14	60.892
Q6Y7W8	GGYF2_MOUSE	GRB10-interacting GYF protein 2	Gigyf2	564.514	396.806	438.84	814.28	595.988	616.922
P70224	GIMA1_MOUSE	GTPase IMAP family member 1	Gimap1	34551.7	28897.2	19590.7	50308.1	53934.8	39765
Q99MI6	GIMA3_MOUSE	GTPase IMAP family member 3	Gimap3	378.479		424.013	104.508	787.449	614.225
Q99JY3	GIMA4_MOUSE	GTPase IMAP family member 4	Gimap4	221739	236057	323542	555649	703140	538787
Q8BWF2	GIMA5_MOUSE	GTPase IMAP family member 5	Gimap5	4520.4	4320.77	280.909	2816.37	2445.37	3093.72
Q8K349	GIMA6_MOUSE	GTPase IMAP family member 6	Gimap6	1237.99	1848.18	251.261	792.027	1429.37	809.435
Q8R379	Q8R379_MOUSE	GTPase, IMAP family member 7	Gimap7	44901.1	30138	16832.3	28773.1	43017.9	26988
Q75N62	GIMA8_MOUSE	GTPase IMAP family member 8	Gimap8	4658.19	6313.17	3070.2	7241.26	9785.1	6915.92
G3X987	GIMA9_MOUSE	GTPase IMAP family member 9	Gimap9	31660.3	28304.8	25216.2	42739.2	53902.1	42983.6
Q9Z0G0	GIPC1_MOUSE	PDZ domain-containing protein GIPC1	Gipc1	675.487	70.895		768.146	38.7883	449.025
Q68FF6	GIT1_MOUSE	ARF GTPase-activating protein GIT1	Git1	303.465		47.2709	173.962
Q9JLQ2	GIT2_MOUSE	ARF GTPase-activating protein GIT2	Git2	8303.05	8418.42	3524.99	5208.56	13466.6	10286
Q64516	GLPK_MOUSE	Glycerol kinase;Isoform 1 of Glycerol kinase;Isoform 2 of Glycerol kinase	Gk	150.282	388.993	63.0815	1280.54	972.552	596.721
P23780	BGAL_MOUSE	Beta-galactosidase	Glb1	4209.88	6248.98	6511.77	6657.79	6900.17	6456.84
Q8R322	GLE1_MOUSE	Nucleoporin GLE1	Gle1	818.237	998.046	1168.85	522.209	1677.67	849.07
Q61543	GSLG1_MOUSE	Golgi apparatus protein 1	Glg1	2731.54	3165	1984.56	4368.42	5511.75	3808.76
Q9CYL5	GAPR1_MOUSE	Golgi-associated plant pathogenesis-related protein 1	Glipr2	37266.1	20958.9	69836	56211.4	77263	53937.9
Q8BZM1	GLMN_MOUSE	Glomulin	Glmn	300.801	1155.2	245.034	647.201	862.621	574.309
Q9CPU0	LGUL_MOUSE	Lactoylglutathione lyase	Glo1	9518.67	1465.59		1082.49	1328.14	1342.08
Q9CPV4	GLOD4_MOUSE	Glyoxalase domain-containing protein 4;Isoform 2 of Glyoxalase domain-containing protein 4	Glod4	20306.1	28159.1	7789.03	14486.1	22480.8	18257.3
Q9QUH0	GLRX1_MOUSE	Glutaredoxin-1	Glrx	3488.65	1736.46	23944.7	21130	36129.3	23146.9
Q9CQM9	GLRX3_MOUSE	Glutaredoxin-3	Glrx3	5250.22	1134.41	229.941	2939.41	1319.05	534.705
Q80Y14	GLRX5_MOUSE	Glutaredoxin-related protein 5, mitochondrial	Glrx5	4430.42	8986.83	1018.43	5176.24	13591.1	7947.72
D3Z7P3-2	GLSK_MOUSE	Isoform 2 of Glutaminase kidney isoform, mitochondrial	Gls	10324.2	7284.02	14749.3	20117.8	24631.6	24006.9
Q9JL62	GLTP_MOUSE	Glycolipid transfer protein	Gltp	23495.6	38096.3	13803.4	33825	63343.8	43882.9
P26443	DHE3_MOUSE	Glutamate dehydrogenase 1, mitochondrial	Glud1	85568.6	44843	66931	94307.1	110436	100606
P15105	GLNA_MOUSE	Glutamine synthetase	Glul	6449.16	8132.77	3985.96	3970.32	12885.2	6865.17
Q8QZY2	GLCTK_MOUSE	Glycerate kinase	Glyctk	369.373			419.444		129.558
Q922P9	GLYR1_MOUSE	Putative oxidoreductase GLYR1	Glyr1	6790.34	12382	7484.53	10449	12441.7	13569.2
Q60648	SAP3_MOUSE	Ganglioside GM2 activator	Gm2a	53622.3	43956.3	59420.1	59449.5	58900.3	63876.7
Q8K0C9	GMDS_MOUSE	GDP-mannose 4,6 dehydratase	Gmds	2305.59	1584.28	1196.43	2503.8	4919.77	2925.28
Q9JL60	GMEB1_MOUSE	Glucocorticoid modulatory element-binding protein 1	Gmeb1	1520.6	523.38		425.495	395.331	450.491
P58929	GMEB2_MOUSE	Glucocorticoid modulatory element-binding protein 2	Gmeb2	2174.71	477.952	212.528	1064.14	932.151	495.12
Q9CQI3	GMFB_MOUSE	Glia maturation factor beta	Gmfb	100119	161105	247500	199888	132415	201192
Q9ERL7	GMFG_MOUSE	Glia maturation factor gamma	Gmfg	48232.6	36058	22412	18275	30955.4	18182.6
Q6PGG2	GMIP_MOUSE	GEM-interacting protein	Gmip	1406.87	925.631	1607.57	1975.16	2502.95	1934.78
Q922H4	GMPPA_MOUSE	Mannose-1-phosphate guanyltransferase alpha	Gmppa	4079.58	4929.46	5506.68	3844.21	4318.96	2410.46
Q8BTZ7	GMPPB_MOUSE	Mannose-1-phosphate guanyltransferase beta	Gmppb	6144.22	2833.01	5031.44	9341.52	4517.84	9430.35
Q99L27	GMPR2_MOUSE	GMP reductase 2	Gmpr2	2978.17	2760.91	5554.54	6128.12	7434.3	5878.41
Q3THK7	GUAA_MOUSE	GMP synthase [glutamine-hydrolyzing]	Gmps	7646.82	5300.48	6742.42	8397.31	8194.17	7222.97
P21278	GNA11_MOUSE	Guanine nucleotide-binding protein subunit alpha-11	Gna11	1491.12	2141.32		352.207	860.288
P27601	GNA13_MOUSE	Guanine nucleotide-binding protein subunit alpha-13	Gna13	5914.08	356.573	1210.59	941.369	1327.47	1612.66
P08752	GNAI2_MOUSE	Guanine nucleotide-binding protein G(i) subunit alpha-2	Gnai2	61693.9	52726	23775.2	33137.6	30216.5	36149.6
Q9DC51	GNAI3_MOUSE	Guanine nucleotide-binding protein G(i) subunit alpha	Gnai3	13987	16850.5	13202.3	14764.7	12865.7	15517
P63094	GNAS2_MOUSE;GNAS2_MOUSE;GNAS2_MOUSE;GNAS1_MOUSE;GNAS1_MOUSE	Guanine nucleotide-binding protein G(s) subunit alpha isoforms short;Isoform Gnas-2 of Guanine nucleotide-binding protein G(s) subunit alpha isoforms short;Isoform Gnas-3 of Guanine nucleotide-binding protein G(s) subunit alpha isoforms short;Guanine nucleotide-binding protein G(s) subunit alpha isoforms XLas;Isoform XLas-4 of Guanine nucleotide-binding protein G(s) subunit alpha isoforms XLas	Gnas	7540.21	5863.05	3335.46	3596.3	4427.74	3801.53
P62874	GBB1_MOUSE	Guanine nucleotide-binding protein G(I)/G(S)/G(T) subunit beta-1	Gnb1	11771.8	9803.66	4715.1	19578.6	23573.1	12767.7
P62880	GBB2_MOUSE	Guanine nucleotide-binding protein G(I)/G(S)/G(T) subunit beta-2	Gnb2	64010.9	37205.6	71645.1	42526.9	39508.2	45379.3
Q91WG8	GLCNE_MOUSE	Bifunctional UDP-N-acetylglucosamine 2-epimerase/N-acetylmannosamine kinase	Gne	1124.81	512.265		375.543	545.799	298.885
Q80SZ7	GBG5_MOUSE	Guanine nucleotide-binding protein G(I)/G(S)/G(O) subunit gamma-5	Gng5	2306.73	6068.85	2438.18	7178.37	9018.52	6618.51
P36916	GNL1_MOUSE	Guanine nucleotide-binding protein-like 1	Gnl1	1379.57	875.756		295.655	565.375	239.411
Q99LH1	NOG2_MOUSE	Nucleolar GTP-binding protein 2	Gnl2	1112.95	1306.93	2291.32	2071.55	1981.36	1294.17
Q8CI11	GNL3_MOUSE	Guanine nucleotide-binding protein-like 3	Gnl3	9637.65	6712.17	11198.4	9015.6	7098.14	6127.63
Q6PGG6	GNL3L_MOUSE	Guanine nucleotide-binding protein-like 3-like protein	Gnl3l	1288.92	1107.46	130.813	276.346	617.986	1725.07
P98192	GNPAT_MOUSE	Dihydroxyacetone phosphate acyltransferase	Gnpat	100.605	453.948		316.411
O88958	GNPI1_MOUSE	Glucosamine-6-phosphate isomerase 1	Gnpda1	3627.15	1875.36	214.316	873.775	847.049	1266.54
Q9CRC9	GNPI2_MOUSE	Glucosamine-6-phosphate isomerase 2;Isoform 2 of Glucosamine-6-phosphate isomerase 2	Gnpda2	2548.69	1858.95		620.126	287.236	637.679
Q9JK38	GNA1_MOUSE	Glucosamine 6-phosphate N-acetyltransferase	Gnpnat1	1257.11	2241.32	3130.14	3797.01	4117.61	3472.17
Q8BFR4	GNS_MOUSE	N-acetylglucosamine-6-sulfatase	Gns	835.479	185.054		1282
Q921M4	GOGA2_MOUSE	Golgin subfamily A member 2;Isoform 2 of Golgin subfamily A member 2	Golga2	502.731	1209.35	12527.5	5001.93	917.39	694.031
P55937	GOGA3_MOUSE	Golgin subfamily A member 3;Isoform 1 of Golgin subfamily A member 3	Golga3	600.184	248.297	209.331	281.011	475.883	412.498
Q91VW5	GOGA4_MOUSE	Golgin subfamily A member 4	Golga4	45.5792	87.8175	13.0113	26.585	38.9065	13.9219
Q9QYE6	GOGA5_MOUSE	Golgin subfamily A member 5	Golga5	1501.15	427.651	1061.3	1185.42	1118.32	630.3
Q91W53	GOGA7_MOUSE	Golgin subfamily A member 7	Golga7	1396.91	2203.81	1667.79	3002.83	2267.16	2238.31
E9PVZ8	E9PVZ8_MOUSE;E9QAH1_MOUSE	Golgi autoantigen, golgin subfamily b, macrogolgin 1;Golgi autoantigen, golgin subfamily b, macrogolgin 1	Golgb1	343.583	71.8426	50.8091	171.705	135.988	150.68
Q91XA2	GOLM1_MOUSE	Golgi membrane protein 1	Golm1	858.625	1110.38	590.5	3297.8	3011.81	5359.05
Q9CRA5	GOLP3_MOUSE	Golgi phosphoprotein 3	Golph3	1277.86	69.4252	157.383	117.471	215.987	91.0048
Q8R088	GLP3L_MOUSE	Golgi phosphoprotein 3-like	Golph3l	520.941	159.895	375.435		27.6918
Q9DB00	GON4L_MOUSE	GON-4-like protein	Gon4l	21.0259
Q8BH60	GOPC_MOUSE	Golgi-associated PDZ and coiled-coil motif-containing protein;Isoform 2 of Golgi-associated PDZ and coiled-coil motif-containing protein	Gopc	512.884	362.182	276.627	574.293	786.228	569.422
Q99JX3	GORS2_MOUSE	Golgi reassembly-stacking protein 2	Gorasp2	3339.54	2649.24	1828.65	6336.14	10213.1	4543.95
O88630	GOSR1_MOUSE	Golgi SNAP receptor complex member 1	Gosr1	662.987	544.622		33.743		60.2254
O35166	GOSR2_MOUSE	Golgi SNAP receptor complex member 2	Gosr2	1214	3033.95	4291.66	2867.25	3263.84	3143.27
P05201	AATC_MOUSE	Aspartate aminotransferase, cytoplasmic	Got1	25419.4	12487.5	4700.38	13497.5	23226.4	12899
P05202	AATM_MOUSE	Aspartate aminotransferase, mitochondrial	Got2	69637.4	73486.7	29773.8	63855.3	82126.3	72837
Q9WTK3	GPAA1_MOUSE	Glycosylphosphatidylinositol anchor attachment 1 protein	Gpaa1	392.224	1144.26		56.1933		104.303
Q69ZC8	GPAM1_MOUSE	GPALPP motifs-containing protein 1	Gpalpp1	1033.51	733.771	297.706	521.785	431.915	231.388
Q9DBM1	GPTC1_MOUSE	G patch domain-containing protein 1	Gpatch1	132.875	100.473	221.049	163.989	237.692	133.856
Q3UFS4	GPT11_MOUSE	G patch domain-containing protein 11	Gpatch11	2135.69	1355.62	1239.14	8235.33	1380.18	860.224
Q3TFK5	GPTC4_MOUSE	G patch domain-containing protein 4	Gpatch4	811.793	368.824	554.73	393.043	605.463	454.443
A2A6A1	GPTC8_MOUSE	G patch domain-containing protein 8	Gpatch8	1012.31	926.687	482.655	458.761	948.046	674.44
Q3ULJ0	GPD1L_MOUSE	Glycerol-3-phosphate dehydrogenase 1-like protein;Isoform 2 of Glycerol-3-phosphate dehydrogenase 1-like protein	Gpd1l	31758.3	28386	22440.7	36507.8	19190.3	17620.1
Q64521	GPDM_MOUSE	Glycerol-3-phosphate dehydrogenase, mitochondrial	Gpd2	6130.67	4622.75	5232.16	8085.16	9549.48	7592.16
Q8BUV3	GEPH_MOUSE	Gephyrin	Gphn	638.269	1979.01	724.336	132.302	448.858	176.527
P06745	G6PI_MOUSE	Glucose-6-phosphate isomerase	Gpi	36814.6	52347.2	78608.7	80684.4	107100	85495.1
Q56A08	GPKOW_MOUSE	G-patch domain and KOW motifs-containing protein	Gpkow	3098.84	2155.45	785.499	1414.68	2093.65	1425.13
Q8BPS4	GP180_MOUSE	Integral membrane protein GPR180	Gpr180	148.175	247.247			130.723
Q8BFQ3	OGR1_MOUSE	Ovarian cancer G-protein coupled receptor 1	Gpr68	38.181	132.034
Q8BWS5	GRIN3_MOUSE	G protein-regulated inducer of neurite outgrowth 3	Gprin3	128.964	248.311
Q99LD4	CSN1_MOUSE	COP9 signalosome complex subunit 1	Gps1	12589	8916.76	6803.95	9315.76	11574.6	8860.79
Q3U1Z5	GPSM3_MOUSE	G-protein-signaling modulator 3;Isoform 2 of G-protein-signaling modulator 3	Gpsm3	517.11	700.807		325.318	510.808	158.445
P11352	GPX1_MOUSE	Glutathione peroxidase 1	Gpx1	32484.7	39382.4	20217.4	41622.2	44837.6	44218.6
O70325	GPX4_MOUSE	Phospholipid hydroperoxide glutathione peroxidase;Isoform Cytoplasmic of Phospholipid hydroperoxide glutathione peroxidase;Isoform Nuclear of Phospholipid hydroperoxide glutathione peroxidase	Gpx4	16253.2	10370.8	13323.6	21415	13259.9	13671.9
Q8VEF1	ASTRA_MOUSE	Protein Aster-A;Isoform 2 of Protein Aster-A;Isoform 3 of Protein Aster-A	Gramd1a	188.605	25.9104
Q6PEM6	GRM2B_MOUSE	GRAM domain-containing protein 2B	Gramd2b	2781.88	10.514		266.099	32.8341	32.711
Q8CB44	GRAM4_MOUSE	GRAM domain-containing protein 4	Gramd4	2749.36	2057.14	2188.9	1446.59	2028.87	1647.58
Q9CX99	GRAP_MOUSE	GRB2-related adapter protein	Grap	990.288
O89100	GRAP2_MOUSE	GRB2-related adaptor protein 2	Grap2	26700.4	23676.8	15252.4	13927	17536	34515.8
Q60631	GRB2_MOUSE	Growth factor receptor-bound protein 2	Grb2	29133.6	33581.5	19476	32030.2	51568.3	33010.4
Q91Z53	GRHPR_MOUSE	Glyoxylate reductase/hydroxypyruvate reductase	Grhpr	12618.6	2072.28	213.239	3231.31	2225.47	1336.47
Q8VD04	GRAP1_MOUSE	GRIP1-associated protein 1	Gripap1	807.655	631.562		101.579		576.268
Q99MK8	ARBK1_MOUSE	Beta-adrenergic receptor kinase 1	Grk2	8639.86	5869.55	2609.54	5564.7	5206.66	4842.87
O70293-2	GRK6_MOUSE	Isoform GRK6B of G protein-coupled receptor kinase 6	Grk6	6549.75	4495.26	2768.64	4426.62	5328.55	4023.04
Q99LP6	GRPE1_MOUSE	GrpE protein homolog 1, mitochondrial	Grpel1	9600.33	3765.35	10542.4	11517.4	14558.6	8627.6
Q810D6	GRWD1_MOUSE	Glutamate-rich WD repeat-containing protein 1	Grwd1	2039.66	1986.49	1793.47	1986.93	1919.85	1680.42
Q9EST1	GSDMA_MOUSE	Gasdermin-A	Gsdma	1190.17	783.525			431.569	112.224
Q9D8T2	GSDMD_MOUSE	Gasdermin-D	Gsdmdc1	3734.85	3099.21	4019.32	4975.34	6837.39	4085.07
Q2NL51	GSK3A_MOUSE	Glycogen synthase kinase-3 alpha	Gsk3a	1523.23	1513.62	1759.32	4850.15	5899.59	5264.8
Q9WV60	GSK3B_MOUSE	Glycogen synthase kinase-3 beta	Gsk3b	2439.37		46.5754	705.184	803.479	453.726
P13020-2	GELS_MOUSE	Isoform 2 of Gelsolin	Gsn	73361.2	70762.9	100720	96148.9	109813	92729.7
Q8R050	ERF3A_MOUSE	Eukaryotic peptide chain release factor GTP-binding subunit ERF3A;Isoform 2 of Eukaryotic peptide chain release factor GTP-binding subunit ERF3A	Gspt1	13533.7	11645.5	4933.08	9345.76	11731.6	9633.25
P47791-2	GSHR_MOUSE	Isoform Cytoplasmic of Glutathione reductase, mitochondrial	Gsr	13480.2	13194.7	27417.6	34267.7	54641.5	40200.6
P51855	GSHB_MOUSE	Glutathione synthetase	Gss	1452.67	502.776	240.642	1331.49	2345.46	1551.39
Q9DCM2	GSTK1_MOUSE	Glutathione S-transferase kappa 1	Gstk1	1131.01	1685.84	1695.93	1250.19	2075.31	871.12
P10649	GSTM1_MOUSE	Glutathione S-transferase Mu 1	Gstm1	2898.82	1728.88		129.875		306.637
O09131	GSTO1_MOUSE	Glutathione S-transferase omega-1	Gsto1	4734.07	1313.77	12997.5	8926.87	11175.7	6414.1
P19157	GSTP1_MOUSE	Glutathione S-transferase P 1	Gstp1	94473.7	92992.6		12595.4	14517	13275.7
Q61133	GSTT2_MOUSE	Glutathione S-transferase theta-2	Gstt2	2947.99	1903.49	1084.36	1270.03	1774.92	1119.45
Q99PM3	TF2AA_MOUSE	Transcription initiation factor IIA subunit 1	Gtf2a1		363.196	1099.13	1371.21	1322.25	2935.84
Q80ZM7	T2AG_MOUSE	Transcription initiation factor IIA subunit 2	Gtf2a2	2750.39	5578.91		44.3948	97.4147	50.9909
P62915	TF2B_MOUSE	Transcription initiation factor IIB	Gtf2b	9370.32	4289.98	2583.01	3942.31	4704.65	4084.5
Q9D0D5	T2EA_MOUSE	General transcription factor IIE subunit 1	Gtf2e1	505.305	605.731		57.1935	219.266	65.1085
Q9D902	T2EB_MOUSE	General transcription factor IIE subunit 2	Gtf2e2	1680.51	2180.49	2651.26	2555.32	2680.4	3056.3
Q3THK3	T2FA_MOUSE	General transcription factor IIF subunit 1	Gtf2f1	4452.58	6296.07	16749.2	12701.9	14844.7	10743.6
Q8R0A0	T2FB_MOUSE	General transcription factor IIF subunit 2	Gtf2f2	10973.1	5624.62	337.634	571.185	3529.14	4705.34
Q9DBA9	TF2H1_MOUSE	General transcription factor IIH subunit 1	Gtf2h1	146.288	177.216	116.863	88.6303	592.816	123.998
Q9JIB4	TF2H2_MOUSE	General transcription factor IIH subunit 2	Gtf2h2	877.442	804.014
Q8VD76	TF2H3_MOUSE	General transcription factor IIH subunit 3	Gtf2h3	387.368	211.306
O70422	TF2H4_MOUSE	General transcription factor IIH subunit 4	Gtf2h4	816.789	100.12	705.675		544.902
Q9ESZ8	GTF2I_MOUSE	General transcription factor II-I;Isoform 2 of General transcription factor II-I;Isoform 3 of General transcription factor II-I;Isoform 4 of General transcription factor II-I;Isoform 5 of General transcription factor II-I;Isoform 6 of General transcription factor II-I	Gtf2i	9345.02	10843.8	6048.46	12750.9	13340.5	13381
Q8K284	TF3C1_MOUSE	General transcription factor 3C polypeptide 1;Isoform 2 of General transcription factor 3C polypeptide 1	Gtf3c1	380.128	298.992	98.3089	328.462	228.225	178.812
Q8BL74	TF3C2_MOUSE	General transcription factor 3C polypeptide 2	Gtf3c2	300.63	12.9925			110.196
Q3TMP1	Q3TMP1_MOUSE	General transcription factor IIIC, polypeptide 3	Gtf3c3	730.187	416.879	83.147	477.731	546.759	572.399
Q8BMQ2	TF3C4_MOUSE	General transcription factor 3C polypeptide 4	Gtf3c4	1264.99	187.719	525.078	604.203	706.697	604.555
Q8R2T8	TF3C5_MOUSE	General transcription factor 3C polypeptide 5;Isoform 2 of General transcription factor 3C polypeptide 5	Gtf3c5	1131.01	1022.82	1064.72	782.109	919.172	1292.04
O08582	GTPB1_MOUSE	GTP-binding protein 1	Gtpbp1	8906.1	4413.1	8030.9	6644.51	8248.97	3803.41
Q3UJK4	GTPB2_MOUSE	GTP-binding protein 2	Gtpbp2	25.6095	151.327	118.585	130.209	133.604	119.014
Q99ME9	NOG1_MOUSE	Nucleolar GTP-binding protein 1	Gtpbp4	10936.3	8833.24	627.067	2924.28	3834.51	3158.51
Q64520	KGUA_MOUSE	Guanylate kinase	Guk1	4403.74	3465.79	4522	7442.65	8410.55	8587.96
P12265	BGLR_MOUSE	Beta-glucuronidase	Gusb	7833.97	1819.13	1232.28	1314.73	863.156	1082.79
Q80SU7	GVIN1_MOUSE	Interferon-induced very large GTPase 1	Gvin1	2726.19	1578.74	807.051	2739.76	2046.63	1815.09
Q9R062	GLYG_MOUSE	Glycogenin-1	Gyg1	1624.53	3465.87	2423.15	4208.85	999.862	4547.65
Q9Z1E4	GYS1_MOUSE	Glycogen [starch] synthase, muscle	Gys1	52.8513			8.81748
P11032	GRAA_MOUSE	Granzyme A;Isoform HF2 of Granzyme A	Gzma	1986.24	66.694
P04187	GRAB_MOUSE	Granzyme B(G,H)	Gzmb		134.081	482.481	395.798	147.107	585.067
P10922	H10_MOUSE	Histone H1.0	H1-0	44390.1	54099.6	22192.2	37646.2	98866.1	44172
P43275	H11_MOUSE	Histone H1.1	H1-1	1182560	1603030	9942900	4578920	4852380	4471530
P15864	H12_MOUSE	Histone H1.2	H1-2	8390650	10936100	14240800	13573000	15262000	11233200
P43277	H13_MOUSE	Histone H1.3	H1-3	260457	249323	17675000	15518000	16438300	14067100
P43274	H14_MOUSE	Histone H1.4	H1-4	15923900	20397500	31757800	25639800	16125100	24461000
P43276	H15_MOUSE	Histone H1.5	H1-5	4130850	7490020	3834230	5017490	3062330	4695320
Q07133	H1T_MOUSE	Histone H1t	H1-6	1161.12
P14434	HA2B_MOUSE;HA2U_MOUSE	H-2 class II histocompatibility antigen, A-B alpha chain;H-2 class II histocompatibility antigen, A-U alpha chain (Fragment)	H2-Aa	4230.96
P14483	HB2A_MOUSE	H-2 class II histocompatibility antigen, A beta chain	H2-Ab1	12695.3	3168.58	2404.47	19632.4	9242.95	2501.32
P01899	HA11_MOUSE	H-2 class I histocompatibility antigen, D-B alpha chain	H2-D1	36571.5	28811.9	11369.3	17643	19785.1	14670.4
P35737	DMB_MOUSE	Class II histocompatibility antigen, M beta 1 chain	H2-DMb1	2770.32	592.828		773.9	28.7185	973.475
P04231	HB23_MOUSE;HB2I_MOUSE;HB24_MOUSE	H-2 class II histocompatibility antigen, E-S beta chain (Fragment);H-2 class II histocompatibility antigen, I-A beta chain;H-2 class II histocompatibility antigen, E-Q beta chain	H2-Eb1	2481.38			320.666
P01901	HA1B_MOUSE	H-2 class I histocompatibility antigen, K-B alpha chain	H2-K1	59166.4	35772.3	27757.1	77540.5	87854.1	61681.7
P14429	HA17_MOUSE	H-2 class I histocompatibility antigen, Q7 alpha chain	H2-Q7	7269.83	3042.15	1393.24	3291.47	5122.52	3001.01
P14430	HA18_MOUSE	H-2 class I histocompatibility antigen, Q8 alpha chain	H2-Q8	14706.5	16263.6	833.207	5508.18	5726.95	4444.75
P06339	HA15_MOUSE	H-2 class I histocompatibility antigen, D-37 alpha chain	H2-T23	572.241	891.751	71.1278	1054.94	937.379	597.309
Q64522	H2A2B_MOUSE	Histone H2A type 2-B	H2ac21	142370	189126	67009.6	195321	304043	239389
C0HKE1	H2A1B_MOUSE;H2A1C_MOUSE;H2A1D_MOUSE;H2A1E_MOUSE;H2A1G_MOUSE;H2A1I_MOUSE;H2A1N_MOUSE;H2A1O_MOUSE;H2A1P_MOUSE;H2A3_MOUSE;H2A1F_MOUSE;H2A1H_MOUSE	Histone H2A type 1-B;Histone H2A type 1-C;Histone H2A type 1-D;Histone H2A type 1-E;Histone H2A type 1-G;Histone H2A type 1-I;Histone H2A type 1-N;Histone H2A type 1-O;Histone H2A type 1-P;Histone H2A type 3;Histone H2A type 1-F;Histone H2A type 1-H	H2ac4	34559000	13433600	3383800	13621900	9108770	12884300
P27661	H2AX_MOUSE	Histone H2AX	H2ax	76150.2	244078	1012000	838888	820966	821225
P0C0S6	H2AZ_MOUSE;H2AV_MOUSE	Histone H2A.Z;Histone H2A.V	H2az1	223363	50991.7			968.656	13.0309
P10854	H2B1M_MOUSE	Histone H2B type 1-M	H2bc14	179788	1358230	8489680	6285510	2966600	5679610
Q64524	H2B2E_MOUSE	Histone H2B type 2-E	H2bc21	17566.9	25412.8	10165	20553.8	34823.8	37631.2
P10853	H2B1F_MOUSE	Histone H2B type 1-F/J/L	H2bc7	68840200	73910700	37656200	48759200	62950200	53268800
P02301	H3C_MOUSE;H33_MOUSE	Histone H3.3C;Histone H3.3	H3-5	27390.3	44030.8	125391	112691	117297	104548
P84228	H32_MOUSE	Histone H3.2	H3c2	35665400	21967600	14801300	19555700	19890200	23621800
P62806	H4_MOUSE	Histone H4	H4c1	57207700	73340900	59932000	55123600	63205300	55817000
Q8CFX1	G6PE_MOUSE	GDH/6PGL endoplasmic bifunctional protein	H6pd	633.767	792.142	456.621	662.598	668.511	688.708
Q78JT3	3HAO_MOUSE	3-hydroxyanthranilate 3,4-dioxygenase	Haao	4096.29	1365.8	2710.34	1664.48	4001.16	1138.95
Q9D3B1	HACD2_MOUSE	Very-long-chain (3R)-3-hydroxyacyl-CoA dehydratase 2	Hacd2	953.985	1454.13	2850.69	4174.98	6105.23	4647.99
Q8K2C9	HACD3_MOUSE	Very-long-chain (3R)-3-hydroxyacyl-CoA dehydratase 3	Hacd3	6152.73	2751.21	1982.63	5197.36	4243.92	3143.56
Q61425	HCDH_MOUSE	Hydroxyacyl-coenzyme A dehydrogenase, mitochondrial	Hadh	13661.2	17587.1	6011.69	20778.7	27621.4	22648.7
Q8BMS1	ECHA_MOUSE	Trifunctional enzyme subunit alpha, mitochondrial	Hadha	51349	72805.2	55653.8	66677.6	72670	70108.1
Q99JY0	ECHB_MOUSE	Trifunctional enzyme subunit beta, mitochondrial	Hadhb	54549.4	44508.3	15691.5	45810.6	55186	50712
Q99KB8	GLO2_MOUSE	Hydroxyacylglutathione hydrolase, mitochondrial;Isoform 2 of Hydroxyacylglutathione hydrolase, mitochondrial	Hagh	1717.84	793.775
P35492	HUTH_MOUSE	Histidine ammonia-lyase	Hal	1122.14
Q61035	HARS1_MOUSE	Histidine--tRNA ligase, cytoplasmic	Hars1	16334.3	12745	10239.4	15316.9	20009.6	14772.8
Q99KK9	SYHM_MOUSE	Histidine--tRNA ligase, mitochondrial	Hars2	2108.92	1143.44	1447.87	4919.48	4525.63	3773.66
Q8BY71	HAT1_MOUSE	Histone acetyltransferase type B catalytic subunit	Hat1	1000.42	20821		1057.02	9303.59	248.757
Q8BHX1	HAUS1_MOUSE	HAUS augmin-like complex subunit 1	Haus1	101.81	259.622	378.019	625.155	748.587	523.976
Q8BFT2	HAUS4_MOUSE	HAUS augmin-like complex subunit 4	Haus4	311.23	106.27		390.81	643.397	414.322
Q6NV99	Q6NV99_MOUSE	HAUS augmin-like complex, subunit 6	Haus6	437.241	139.151	32.5077	419.991	429.894	496.548
Q8BKT8	HAUS7_MOUSE	HAUS augmin-like complex subunit 7	Haus7	143.082	401.613	408.49	321.524	444.934	292.82
Q99L00	HAUS8_MOUSE	HAUS augmin-like complex subunit 8;Isoform 2 of HAUS augmin-like complex subunit 8	Haus8	128.453	273.901		650.53	1190.55	319.679
P01942	HBA_MOUSE	Hemoglobin subunit alpha	Hba	220622	3069.22	31653.6	650702	485586	603436
P02088	HBB1_MOUSE;HBB2_MOUSE	Hemoglobin subunit beta-1;Hemoglobin subunit beta-2	Hbb-b1	21166	1371.99	1091.13	4815.31	1734.32
Q69ZS7	HBS1L_MOUSE	HBS1-like protein;Isoform 2 of HBS1-like protein	Hbs1l	255.509	241.228	216.982	116.042	239.66	367.805
P53702	CCHL_MOUSE	Cytochrome c-type heme lyase	Hccs	2197.68	439.981	2283.26	3052.36	3545.65	10497.4
Q61191	HCFC1_MOUSE	Host cell factor 1	Hcfc1	18854	14554.4	12707.9	18671.5	20355.3	15875.5
Q9D968	HCFC2_MOUSE	Host cell factor 2	Hcfc2	199.283	18.8219	11.9494	43.3435	35.7249	37.1432
P49710	HCLS1_MOUSE	Hematopoietic lineage cell-specific protein	Hcls1	43566.8	61323.6	65292.7	75996.3	87462.9	78494.6
O09106	HDAC1_MOUSE	Histone deacetylase 1	Hdac1	21077.1	6522.61	4145.84	2983.87	4998.7	5423.94
P70288	HDAC2_MOUSE	Histone deacetylase 2	Hdac2	3088.6	4195.26	8806.77	4751.3	6656.5	7088.78
O88895	HDAC3_MOUSE	Histone deacetylase 3	Hdac3	494.621	2427.72	2094.38	2146.07	2027.67	1997.31
Q6NZM9	HDAC4_MOUSE	Histone deacetylase 4	Hdac4	321.312	2032.13	61.0866	341.55	234.346	127.568
Q9Z2V6	HDAC5_MOUSE	Histone deacetylase 5	Hdac5	22.8394	48.6535	36.6004	46.7175	57.5432	46.8964
Q9Z2V5	HDAC6_MOUSE	Histone deacetylase 6	Hdac6	91.4261	117.247		11.2804	24.7908	6.87816
Q8C2B3	HDAC7_MOUSE	Histone deacetylase 7;Isoform 2 of Histone deacetylase 7;Isoform 3 of Histone deacetylase 7;Isoform 5 of Histone deacetylase 7	Hdac7	694.612	526.947	470.247	1025.48	988.203	777.936
Q8VH37	HDAC8_MOUSE	Histone deacetylase 8	Hdac8	181.05	70.3937	26.5791
Q3SXD3	HDDC2_MOUSE	5'-deoxynucleotidase HDDC2	Hddc2	1518.83	1498.02	3982.92	6253.33	2668.26	5284.5
P51859	HDGF_MOUSE	Hepatoma-derived growth factor	Hdgf	43845.8	41039.3	50616.6	61470.5	50061.8	66913.3
Q3UMU9	HDGR2_MOUSE	Hepatoma-derived growth factor-related protein 2;Isoform 3 of Hepatoma-derived growth factor-related protein 2	Hdgfl2	11713.6	9757.33	4935.22	6369.7	8721.42	6421.14
Q9JMG7	HDGR3_MOUSE	Hepatoma-derived growth factor-related protein 3;Isoform 2 of Hepatoma-derived growth factor-related protein 3	Hdgfl3	10968.1	18507	10210.8	5318.26	11851.8	9111.71
Q3UGR5	HDHD2_MOUSE	Haloacid dehalogenase-like hydrolase domain-containing protein 2	Hdhd2	1325.03	842.549	69.4794	128.673	241.37	150.324
Q91WM2	HDHD5_MOUSE	Haloacid dehalogenase-like hydrolase domain-containing 5	Hdhd5	2056.95	2517.92	5718.95	2697.23	8734.35	3668.12
Q8VDJ3	VIGLN_MOUSE	Vigilin	Hdlbp	2511.48	2428.03	1047.51	1186.49	1473.37	1522.16
G3X9B1	G3X9B1_MOUSE	HEAT repeat-containing 1	Heatr1	3589.83	2340.13	690.13	1796.59	2062.22	1638.38
Q8BQM4	HEAT3_MOUSE	HEAT repeat-containing protein 3	Heatr3	505.971	84.5584		461.496	347.54	454.929
Q8C547	HTR5B_MOUSE	HEAT repeat-containing protein 5B	Heatr5b	212.438	224.156	1209.09	453.639	815.978	498.551
Q6P1G0	HEAT6_MOUSE	HEAT repeat-containing protein 6	Heatr6	677.21	432.127	412.099	324.845	534.066	353.282
Q3V1N5	Q3V1N5_MOUSE	Hdc homolog, cell cycle regulator	Heca	254.923	220.294			339.939	178.538
Q69ZR2	HECD1_MOUSE	E3 ubiquitin-protein ligase HECTD1	Hectd1	470.263	364.932	187.367	186.519	166.168	171.927
Q3U487	HECD3_MOUSE	E3 ubiquitin-protein ligase HECTD3	Hectd3	6457.55	36.0899	819.714	2366.04	505.692	1446.3
Q6NVF4	HELB_MOUSE	DNA helicase B	Helb	1095.97	474.811	1157.69	773.251	772.086	828.497
Q60848	HELLS_MOUSE	Lymphocyte-specific helicase;Isoform 2 of Lymphocyte-specific helicase	Hells	72.3062			445.415
Q6DFV5	HELZ_MOUSE	Probable helicase with zinc finger domain;Isoform 2 of Probable helicase with zinc finger domain;Isoform 3 of Probable helicase with zinc finger domain	Helz	3.51371	34.9447		4.4475	14.1887	6.38154
E9QAM5	HELZ2_MOUSE	Helicase with zinc finger domain 2	Helz2	803.761	906.683	258.4	533.695	724.926	791.909
Q6PAV2	HERC4_MOUSE	Probable E3 ubiquitin-protein ligase HERC4;Isoform 2 of Probable E3 ubiquitin-protein ligase HERC4	Herc4	1855.27	2027.8	231.119	3992.54	656.415	636.047
P29416	HEXA_MOUSE	Beta-hexosaminidase subunit alpha	Hexa	4413.39	2678.72	2009.21	3737.54	3758.81	5125.2
P20060	HEXB_MOUSE	Beta-hexosaminidase subunit beta	Hexb	25061.6	4930.16	18623.6	18684.7	18722.9	18882.6
Q8R409	HEXI1_MOUSE	Protein HEXIM1	Hexim1	2009.83	1058.98		721.566	1400.86	1081.55
Q8C3I8	HGH1_MOUSE	Protein HGH1 homolog	Hgh1	1331.72	1584.71
Q99LI8	HGS_MOUSE	Hepatocyte growth factor-regulated tyrosine kinase substrate	Hgs	2768.68	1473.05	611.834	899.516	876.177	381.53
Q3UDW8	HGNAT_MOUSE	Heparan-alpha-glucosaminide N-acetyltransferase;Isoform 2 of Heparan-alpha-glucosaminide N-acetyltransferase	Hgsnat	534.574	45.7082	374.441	43.8973	16637.7	959.089
Q99L13	3HIDH_MOUSE	3-hydroxyisobutyrate dehydrogenase, mitochondrial	Hibadh	3288.02	3176.63	5759.02	7915.08	8663.53	9091.1
Q8QZS1	HIBCH_MOUSE	3-hydroxyisobutyryl-CoA hydrolase, mitochondrial	Hibch	3640.18	949.872	1176.33	3574.98	2778.2	2427.08
Q8R1F6	HID1_MOUSE	Protein HID1;Isoform 2 of Protein HID1	Hid1	385.18	384.438	36.2275	530.095	796.573	536.616
Q9DD02	HIKES_MOUSE	Protein Hikeshi	Hikeshi	425.156		280.795
P70349	HINT1_MOUSE	Histidine triad nucleotide-binding protein 1	Hint1	77479.7	126171	37432.7	77822.7	100638	77761.8
Q9JKY5	HIP1R_MOUSE	Huntingtin-interacting protein 1-related protein	Hip1r	1238.29	401.668	325.146	403.849	333.96	245.54
Q61666	HIRA_MOUSE	Protein HIRA	Hira	672.214	495.555	369.485	511.731	634.192	523.976
Q8BLH7	HIRP3_MOUSE	HIRA-interacting protein 3	Hirip3	47.8071	830.156	9139.19	90.9174	120.358	60.9798
Q64525	H2B2B_MOUSE	Histone H2B type 2-B	Hist2h2bb	1562.21	3587.81		6506.62	3939.65	930.089
Q3UHF7	ZEP2_MOUSE	Transcription factor HIVEP2	Hivep2	102.849	70.1904	118.983		13.7564	21.2321
P17710	HXK1_MOUSE	Hexokinase-1;Isoform HK1 of Hexokinase-1;Isoform HK1-SC of Hexokinase-1	Hk1	24076.5	20673	11684.2	22429.1	29274.8	25634.9
O08528	HXK2_MOUSE	Hexokinase-2	Hk2	19.1434	87.0681		19.6376
Q920N2	BPL1_MOUSE	Biotin--protein ligase	Hlcs	143.216
Q6PCN7	HLTF_MOUSE	Helicase-like transcription factor	Hltf	735.254	174.134		2026.75	14410.2
Q9D8V0	HM13_MOUSE	Minor histocompatibility antigen H13	Hm13	16110.8	17668.8	20234.8	26380.9	28005.9	26708.3
P22907	HEM3_MOUSE	Porphobilinogen deaminase	Hmbs	1033.12	972.859	64.6701	53.0343	53.8632	40.4056
Q9DC33	HM20A_MOUSE	High mobility group protein 20A	Hmg20a	165.829	200.419	362.654	367.399	412.06	410.913
P17095	HMGA1_MOUSE	High mobility group protein HMG-I/HMG-Y	Hmga1	148585	321772	533369	282073	335213	290561
P63158	HMGB1_MOUSE	High mobility group protein B1	Hmgb1	798642	647397	8793.93	28441.1	99294.8	33989.9
P30681	HMGB2_MOUSE	High mobility group protein B2	Hmgb2	450386	262159	105198	130305	172553	132344
O54879	HMGB3_MOUSE	High mobility group protein B3	Hmgb3	27052	15956.1	13460.3	18819	15377.5	23399.2
P38060	HMGCL_MOUSE	Hydroxymethylglutaryl-CoA lyase, mitochondrial	Hmgcl	10216.6	8325.27	2253.22	7318.97	6469.85	6372.45
Q8JZK9	HMCS1_MOUSE	Hydroxymethylglutaryl-CoA synthase, cytoplasmic	Hmgcs1	362.546	48.2436	168.796
P18608	HMGN1_MOUSE	Non-histone chromosomal protein HMG-14	Hmgn1	82404.4	143812	22868.7	31896.8	76061.2	22098.8
P09602	HMGN2_MOUSE	Non-histone chromosomal protein HMG-17	Hmgn2	650348	286506	127868	175586	289203	202749
Q9JL35	HMGN5_MOUSE	High mobility group nucleosome-binding domain-containing protein 5	Hmgn5	3951.75	8259.03	10727.9	6055.8	8719.86	6809.79
Q80Y32	Q80Y32_MOUSE	HMG box domain-containing 4	Hmgxb4	466.3	754.469		50.5792	81.4854
O70252	HMOX2_MOUSE	Heme oxygenase 2	Hmox2	19161.7	5614.11	2112.84	7965.44	10502.5	6569.7
Q9CX86	ROA0_MOUSE	Heterogeneous nuclear ribonucleoprotein A0	Hnrnpa0	85757.6	70821.9	15256.1	81881.6	87648.3	75495.3
P49312	ROA1_MOUSE	Heterogeneous nuclear ribonucleoprotein A1	Hnrnpa1	99716.6	55428.8	16827.4	33100.3	46121.6	36744.9
O88569	ROA2_MOUSE	Heterogeneous nuclear ribonucleoproteins A2/B1	Hnrnpa2b1	857921	543170	592968	829772	1101050	944573
Q8BG05	ROA3_MOUSE	Heterogeneous nuclear ribonucleoprotein A3	Hnrnpa3	229597	78380.5	326493	256404	434858	272925
Q99020	ROAA_MOUSE	Heterogeneous nuclear ribonucleoprotein A/B	Hnrnpab	91373.2	86444.6	106032	29798.3	106169	32700.6
Q9Z204-2	HNRPC_MOUSE	Isoform C1 of Heterogeneous nuclear ribonucleoproteins C1/C2	Hnrnpc	216540	184342	260664	256717	277716	255566
Q60668-3	HNRPD_MOUSE	Isoform 3 of Heterogeneous nuclear ribonucleoprotein D0	Hnrnpd	254020	200338	5895.56	170326	176309	30759.4
Q9Z130	HNRDL_MOUSE	Heterogeneous nuclear ribonucleoprotein D-like	Hnrnpdl	10510.1	9366.05	4513.18	12353.4	8273.17	11233.2
Q9Z2X1	HNRPF_MOUSE	Heterogeneous nuclear ribonucleoprotein F	Hnrnpf	184586	168989	176648	202384	192632	212104
O35737	HNRH1_MOUSE	Heterogeneous nuclear ribonucleoprotein H	Hnrnph1	92650.2	44417.2	9796.18	17239	25184	16917.4
P70333	HNRH2_MOUSE	Heterogeneous nuclear ribonucleoprotein H2	Hnrnph2	15642.4	11651	14666.1	15618.1	18894	15810.2
D3YWT1	D3YWT1_MOUSE;D3Z3N4_MOUSE	Heterogeneous nuclear ribonucleoprotein H3	Hnrnph3	3901.06	5169.35	4444.82	4247.69	9823.97	3662.09
P61979-2	HNRPK_MOUSE	Isoform 2 of Heterogeneous nuclear ribonucleoprotein K	Hnrnpk	408149	259747	626410	631195	701060	636960
Q8R081	HNRPL_MOUSE	Heterogeneous nuclear ribonucleoprotein L	Hnrnpl	232101	245144	85510.4	152468	180119	150191
Q921F4	HNRLL_MOUSE	Heterogeneous nuclear ribonucleoprotein L-like	Hnrnpll	8630.45	3039.51	4930.97	4319.36	4502.26	4207.8
Q9D0E1	HNRPM_MOUSE	Heterogeneous nuclear ribonucleoprotein M;Isoform 2 of Heterogeneous nuclear ribonucleoprotein M	Hnrnpm	320248	388380	266640	331470	418926	338699
Q8VHM5	Q8VHM5_MOUSE	Heterogeneous nuclear ribonucleoprotein R	Hnrnpr	27358	39334.2	28615	37945.3	31649.1	33513.6
Q8VEK3	HNRPU_MOUSE	Heterogeneous nuclear ribonucleoprotein U	Hnrnpu	342348	197483	198376	246975	253172	239811
Q8VDM6	HNRL1_MOUSE	Heterogeneous nuclear ribonucleoprotein U-like protein 1	Hnrnpul1	15262.7	11217.4	13606.6	13649.2	14888.6	14015.7
Q00PI9	HNRL2_MOUSE	Heterogeneous nuclear ribonucleoprotein U-like protein 2	Hnrnpul2	66123.2	56269.7	39876.9	41790.5	48436.8	54485.8
Q8BUK6	HOOK3_MOUSE	Protein Hook homolog 3	Hook3	1204.5	377.778	55.1673	452.752	369.987	336.395
Q3TEA8	HP1B3_MOUSE	Heterochromatin protein 1-binding protein 3	Hp1bp3	150207	134535	107256	142281	171265	171371
P62748	HPCL1_MOUSE	Hippocalcin-like protein 1	Hpcal1	14451.6	76742.4	31237	64528.9	91936.8	70533.3
Q8CFE2	HPF1_MOUSE	Histone PARylation factor 1	Hpf1	4187.34	3859.82	3609.96	5713.69	5881.05	5248.73
P00493	HPRT_MOUSE	Hypoxanthine-guanine phosphoribosyltransferase	Hprt1	15145.6	27627.9	1816.26	8490.56	10849.6	8455
O08983	HPS1_MOUSE	Hermansky-Pudlak syndrome 1 protein homolog	Hps1	62.6489	159.423		49.6004	48.6862	43.9695
Q3TC93	H1BP3_MOUSE	HCLS1-binding protein 3	Hs1bp3	338.978	406.571
Q8K3A0	HSC20_MOUSE	Iron-sulfur cluster co-chaperone protein HscB	Hscb	2748.49	1269.41		273.01		327.786
P50172	DHI1_MOUSE	Corticosteroid 11-beta-dehydrogenase isozyme 1	Hsd11b1	20137.8	28539.7	27278.5	39892.5	51148.3	55502.6
O08756	HCD2_MOUSE	3-hydroxyacyl-CoA dehydrogenase type-2	Hsd17b10	27121.9	21107.6	29431.5	63698.7	83200.1	73227.2
Q9EQ06	DHB11_MOUSE	Estradiol 17-beta-dehydrogenase 11	Hsd17b11	6414.02	3460.21	3900.89	6233.16	7843.76	6562.34
O70503	DHB12_MOUSE	Very-long-chain 3-oxoacyl-CoA reductase	Hsd17b12	56863.2	7381.26		601.375	685.528	38963.9
P51660	DHB4_MOUSE	Peroxisomal multifunctional enzyme type 2	Hsd17b4	8047.33	6998.57	4693.39	7085.09	9902.26	7058.77
P50171	DHB8_MOUSE	Estradiol 17-beta-dehydrogenase 8;Isoform Long of Estradiol 17-beta-dehydrogenase 8	Hsd17b8	3952.39	5000.42	4322.73	12215.3	13666.2	10224
Q8BTX9	HSDL1_MOUSE	Inactive hydroxysteroid dehydrogenase-like protein 1	Hsdl1	6299.87	4173.66	2868.87	7336.14	3466.66	5362.69
Q2TPA8	HSDL2_MOUSE	Hydroxysteroid dehydrogenase-like protein 2	Hsdl2	9373.79	6427.1	6283.53	8125.9	12221.3	4783.71
P38532	HSF1_MOUSE	Heat shock factor protein 1;Isoform 1 of Heat shock factor protein 1	Hsf1	255.522	341.594	372.638	479.917	437.884	272.245
P07901	HS90A_MOUSE	Heat shock protein HSP 90-alpha	Hsp90aa1	62350.9	72963.8	79716.3	106674	123396	110250
P11499	HS90B_MOUSE	Heat shock protein HSP 90-beta	Hsp90ab1	488211	409405	355583	497715	408263	505511
P08113	ENPL_MOUSE	Endoplasmin	Hsp90b1	37216.2	25582.5	16718.1	33107.9	29327.1	28326.9
Q99M31	HSP7E_MOUSE	Heat shock 70 kDa protein 14;Isoform 2 of Heat shock 70 kDa protein 14	Hspa14	6999.54	6401.6	3224.47	7831.54	9323.13	6990.79
P17879	HS71B_MOUSE;HS71A_MOUSE	Heat shock 70 kDa protein 1B;Heat shock 70 kDa protein 1A	Hspa1b	23579.8	72275.9	19051.9	51377.5	65129.3	45656.6
P16627	HS71L_MOUSE	Heat shock 70 kDa protein 1-like	Hspa1l	5721.14	21679	1861.74	5241.93	6315.71	5338.57
P17156	HSP72_MOUSE	Heat shock-related 70 kDa protein 2	Hspa2	350.606	678.409	2.64816	2127.99	620.285	2365.35
Q61316	HSP74_MOUSE	Heat shock 70 kDa protein 4	Hspa4	37774.6	46318	39161.6	46319.3	55040.3	52826.5
P48722	HS74L_MOUSE	Heat shock 70 kDa protein 4L	Hspa4l	412.813	5741.1	106.162	180.415	3700.83	3018.47
P20029	BIP_MOUSE	Endoplasmic reticulum chaperone BiP	Hspa5	136517	142376	86172.6	164483	155548	151872
P63017	HSP7C_MOUSE	Heat shock cognate 71 kDa protein	Hspa8	771690	823064	761660	985141	956180	954030
P38647	GRP75_MOUSE	Stress-70 protein, mitochondrial	Hspa9	104165	87245.5	82965.6	113938	139069	125495
Q8BK58	HBAP1_MOUSE	HSPB1-associated protein 1	Hspbap1	2524.86	1157.81	120.722	194.896	160.211	212.301
Q99P31	HPBP1_MOUSE	Hsp70-binding protein 1	Hspbp1	746.931	266.126	1259.17	964.793	1013.86	510.006
P63038	CH60_MOUSE	60 kDa heat shock protein, mitochondrial	Hspd1	197468	156294	89495.3	172136	220308	191647
Q64433	CH10_MOUSE	10 kDa heat shock protein, mitochondrial	Hspe1	513778	1049810	812210	860423	744506	1037660
Q61699	HS105_MOUSE	Heat shock protein 105 kDa	Hsph1	16042.3	14647.8	8731.9	13708.3	17735	15806.1
Q9Z2G9	HTAI2_MOUSE	Oxidoreductase HTATIP2	Htatip2	1200.41	363.369		365.992
Q8BGC0	HTSF1_MOUSE	HIV Tat-specific factor 1 homolog	Htatsf1	4207.34	1888.37	3227.48	2826.3	5167	3783.61
Q9JIY5	HTRA2_MOUSE	Serine protease HTRA2, mitochondrial	Htra2	1046.56	456.273	245.539	49.5278	1428.08	470.574
P42859	HD_MOUSE	Huntingtin	Htt	302.44	163.093	71.3084	206.461	1089.03	103.768
Q8BQY8	HUS1_MOUSE	Checkpoint protein HUS1;Isoform 2 of Checkpoint protein HUS1	Hus1	1144.03	929.205	83.4977	82.9879	136.662
Q7TMY8	HUWE1_MOUSE	E3 ubiquitin-protein ligase HUWE1	Huwe1	4234.79	3070.61	4310.27	1255.08	11799.4	7990.92
Q3U2S8	HVCN1_MOUSE	Voltage-gated hydrogen channel 1	Hvcn1	1712.18	414.016	454.549	779.881	435.383	500.278
Q9CXX0	HYLS1_MOUSE	Hydrolethalus syndrome protein 1 homolog	Hyls1	18.0169	24.6309	46.8781	156.789	65.19	162.186
Q9JKR6	HYOU1_MOUSE	Hypoxia up-regulated protein 1	Hyou1	14791.9	8959.61	4693.96	9313.62	9664.12	8738.48
Q9CR41	HYPK_MOUSE	Huntingtin-interacting protein K;Isoform 2 of Huntingtin-interacting protein K	Hypk	1297.82	839.112	3922.57	2036.03	3050.75	2867.22
Q9DB29	IAH1_MOUSE	Isoamyl acetate-hydrolyzing esterase 1 homolog	Iah1	4430.31	4546.38	585.208	1909.44	2692.5	1707.45
P03975	IGEB_MOUSE	IgE-binding protein	Iap	1242.37	1020.57	1932.34	406.004	202.734	481.225
Q8BU30	SYIC_MOUSE	Isoleucine--tRNA ligase, cytoplasmic	Iars1	5939.4	1831.35	11376.9	1467.24	1133.16	1557.47
Q8BIJ6	SYIM_MOUSE	Isoleucine--tRNA ligase, mitochondrial	Iars2	3588.38	2758.58	583.799	2572.37	2808.32	2637.97
Q8CAK1	CAF17_MOUSE	Putative transferase CAF17 homolog, mitochondrial	Iba57	1031.58	457.522	108.623	389.362	654.957	387.318
Q6ZPR6	IBTK_MOUSE	Inhibitor of Bruton tyrosine kinase	Ibtk	43.9452			58.6629
P13597	ICAM1_MOUSE	Intercellular adhesion molecule 1;Isoform 2 of Intercellular adhesion molecule 1	Icam1	2177.5	1202.12	134.275	218.338	304.189	170.684
P35330	ICAM2_MOUSE	Intercellular adhesion molecule 2	Icam2	3183.71	6920.4	6852.82	6022.43	4551.71	5817.9
E9Q286	ICE1_MOUSE	Little elongation complex subunit 1	Ice1	8.5065
Q9JHR7	IDE_MOUSE	Insulin-degrading enzyme	Ide	4447.48	9666.57	831.944	2590.72	2206.72	2647.96
O88844	IDHC_MOUSE	Isocitrate dehydrogenase [NADP] cytoplasmic	Idh1	3456.26	1017.45	1763.36	691.06	723.968	748.897
P54071	IDHP_MOUSE	Isocitrate dehydrogenase [NADP], mitochondrial	Idh2	23333.9	18218.1	20745.5	37282.3	45448.1	37386.3
Q9D6R2	IDH3A_MOUSE	Isocitrate dehydrogenase [NAD] subunit alpha, mitochondrial	Idh3a	36130.7	51976.7	6130.81	27693.1	26277.5	56764.1
Q91VA7	Q91VA7_MOUSE	Isocitrate dehydrogenase [NAD] subunit, mitochondrial	Idh3b	15125.1	11284.6	939.844	5895.89	2704.67	7577.09
P70404	IDHG1_MOUSE	Isocitrate dehydrogenase [NAD] subunit gamma 1, mitochondrial	Idh3g	15399.4	8719.08		7993.71	7102.89	9010.83
P58044	IDI1_MOUSE	Isopentenyl-diphosphate Delta-isomerase 1	Idi1	1970.59	1503.75	1619.26	2901.98	2667.61	3024.82
Q8R0J8	GNTK_MOUSE	Probable gluconokinase	Idnk	557.026	162.565		518.215	523.658	565.973
Q08890	IDS_MOUSE	Iduronate 2-sulfatase	Ids	270.973	105.253
O35368	IFI3_MOUSE	Interferon-activable protein 203	Ifi203	6053.93	2047.89	3284.04	3182.31	2994.89	2577.94
Q9D8C4	IN35_MOUSE	Interferon-induced 35 kDa protein homolog	Ifi35	19071.2	6146.98	16922.7	22110.8	19101.6	18762.9
Q8R5F7	IFIH1_MOUSE	Interferon-induced helicase C domain-containing protein 1;Isoform 2 of Interferon-induced helicase C domain-containing protein 1	Ifih1	19.7387	38.1705		24.6706	48.6513	1126.01
Q64282	IFIT1_MOUSE	Interferon-induced protein with tetratricopeptide repeats 1	Ifit1	2145.92	644.54	758.034	2048.45	1397.54	2167.56
Q64345	IFIT3_MOUSE	Interferon-induced protein with tetratricopeptide repeats 3	Ifit3	284.756	136.304	125.756	148.605	261.09	154.668
P15261	INGR1_MOUSE	Interferon gamma receptor 1	Ifngr1	2112.67	1853.33	88.6758	1212.75	1882.7	20845.1
P19182	IFRD1_MOUSE	Interferon-related developmental regulator 1	Ifrd1	510.426	910.735			432.303
Q61249	IGBP1_MOUSE	Immunoglobulin-binding protein 1	Igbp1	3732.64	4363.37	2525.38	5345.29	6010.72	5000.15
Q9CPN8	IF2B3_MOUSE	Insulin-like growth factor 2 mRNA-binding protein 3	Igf2bp3	298.823	34.6585		218.444
Q07113	MPRI_MOUSE	Cation-independent mannose-6-phosphate receptor	Igf2r	778.423	229.099	153.565	452.402	659.631	430.678
P47877	IBP2_MOUSE	Insulin-like growth factor-binding protein 2	Igfbp2	403.633	447.982	2777.29	599.476	1766.06	1237.81
P01872	IGHM_MOUSE	Immunoglobulin heavy constant mu;Isoform 2 of Immunoglobulin heavy constant mu	Ighm	2184.99	1327.97	777.102	2784.4	1624.16	149.951
P40694	SMBP2_MOUSE	DNA-binding protein SMUBP-2	Ighmbp2	1706.06	19.6122	62.0803	134.807	180.599	51.7991
P01837	IGKC_MOUSE	Immunoglobulin kappa constant	Igkc	10714.9	12080.9	4485.45	25062.1	12387.9	3078.21
Q9QZ85	IIGP1_MOUSE	Interferon-inducible GTPase 1	Iigp1	327.299			406.553	219.892
Q9Z1M8	RED_MOUSE	Protein Red	Ik	9638.98	10615	6443.1	5266.04	7948.7	5958.82
O88351	IKKB_MOUSE	Inhibitor of nuclear factor kappa-B kinase subunit beta	Ikbkb	5002.82	3308.12	2912.17	3443.32	3530.38	5003.07
Q9R0T8	IKKE_MOUSE	Inhibitor of nuclear factor kappa-B kinase subunit epsilon	Ikbke	763.674	146.268	8.70242	93.1417	71.6246	10.7196
O88522	NEMO_MOUSE	NF-kappa-B essential modulator	Ikbkg	2290.7	2044.26	321.042	1480.35	1469.58	1396.52
Q03267	IKZF1_MOUSE	DNA-binding protein Ikaros	Ikzf1	18272.7	19069.7	13698.6	20142.2	31098.3	26184.1
O08900	IKZF3_MOUSE	Zinc finger protein Aiolos	Ikzf3	7786.83	3586.84	1937.93	4072.85	4998.75	3621.85
O54824	IL16_MOUSE	Pro-interleukin-16;Isoform 2 of Pro-interleukin-16	Il16	28247.6	28412.7	40406.1	43849.1	57990.1	49654.9
Q9JHX3	IL21R_MOUSE	Interleukin-21 receptor	Il21r	255.724	453.404
P34902	IL2RG_MOUSE	Cytokine receptor common subunit gamma	Il2rg	1100.5	80.3055	804.036	67.2034	66.5984	54.3972
O09046	OXLA_MOUSE	L-amino-acid oxidase;Isoform 2 of L-amino-acid oxidase	Il4i1	1601.75	1012.66		148.918	175.607	408.067
P22272	IL6RA_MOUSE	Interleukin-6 receptor subunit alpha	Il6ra	61.8639
Q9CXY6	ILF2_MOUSE	Interleukin enhancer-binding factor 2	Ilf2	23948	10710.4	1945.95	5809.43	6566.5	7051.7
Q9Z1X4	ILF3_MOUSE	Interleukin enhancer-binding factor 3;Isoform 3 of Interleukin enhancer-binding factor 3	Ilf3	18613.1	48758	3179.69	14368.6	7230.72	24620.8
O55222	ILK_MOUSE	Integrin-linked protein kinase	Ilk	8437.76	7301.84	1426.8	1983.25	1699.72	2332.37
Q8R0F6	ILKAP_MOUSE	Integrin-linked kinase-associated serine/threonine phosphatase 2C	Ilkap	5682.79	4694.97	925.041	2888.58	3361.48	2854.98
Q3TT38	ILRUN_MOUSE	Protein ILRUN	Ilrun	509.588	72.6871			158.137
Q8BU33	HACL2_MOUSE	2-hydroxyacyl-CoA lyase 2	Ilvbl	494.372	718.384	723.876	1832.03	1841.99	1511.49
Q8CAQ8-2	MIC60_MOUSE	Isoform 2 of MICOS complex subunit Mic60	Immt	42733.5	39979.1	19117.3	47894.5	53020.4	46760.3
Q921Y2	IMP3_MOUSE	U3 small nucleolar ribonucleoprotein protein IMP3	Imp3	2707.49	1369.96		3418.26	408.392	564.316
Q8VHZ7	IMP4_MOUSE	U3 small nucleolar ribonucleoprotein protein IMP4	Imp4	1358.06	1260.14		590.766	593.426	491.924
O55023	IMPA1_MOUSE	Inositol monophosphatase 1	Impa1	36393.3	29385.7	39365.2	46428.3	59959.1	44254.4
Q91UZ5	IMPA2_MOUSE	Inositol monophosphatase 2	Impa2	1341.28	1362.21	519.562	192.034		377.804
O55091	IMPCT_MOUSE	Protein IMPACT	Impact		109.88	76.7552	122.633	190.059	151.381
P50096	IMDH1_MOUSE	Inosine-5'-monophosphate dehydrogenase 1	Impdh1	2389.56	1640.76	178.601	308.765	1720.2	1185.79
P24547	IMDH2_MOUSE	Inosine-5'-monophosphate dehydrogenase 2	Impdh2	15170.6	10018	9753.3	17571.8	17658.5	15215.7
Q0GNC1	INF2_MOUSE	Inverted formin-2	Inf2	21.4958	25.4641	28.3335	31.2598	1018.85	97.3643
Q9QXV3	ING1_MOUSE	Inhibitor of growth protein 1	Ing1	1171.92	441.347
Q8VEK6	ING3_MOUSE	Inhibitor of growth protein 3	Ing3	365.266		218.703	308.175	340.021	13.9844
Q9D8Y8	ING5_MOUSE	Inhibitor of growth protein 5;Isoform 2 of Inhibitor of growth protein 5	Ing5	705.728	983.139	544.705	1831.46	1847.68	34.4861
Q6ZPV2	INO80_MOUSE	Chromatin-remodeling ATPase INO80;Isoform 2 of Chromatin-remodeling ATPase INO80	Ino80	353.414	210.126	488.655	548.727	358.551	344.108
Q99PT3	IN80B_MOUSE	INO80 complex subunit B	Ino80b	1755.29	662.034
Q8BHA0	IN80C_MOUSE	INO80 complex subunit C	Ino80c	561.492	386.248		904.014	532.335
D3Z3H0	D3Z3H0_MOUSE;Q8R359_MOUSE	INO80 complex subunit E	Ino80e	750.376	2970.03	3834.86	1666.54	1797.4	1469.19
P49442	INPP_MOUSE	Inositol polyphosphate 1-phosphatase	Inpp1	7397.85	2054.08	269.572	2399.79	2729.69	3061.39
Q6P1Y8	INP4B_MOUSE	Type II inositol 3,4-bisphosphate 4-phosphatase	Inpp4b	1016.11	884.574	680.729	15231.8	2087.36	679.11
Q8K337	I5P2_MOUSE	Type II inositol 1,4,5-trisphosphate 5-phosphatase;Isoform 3 of Type II inositol 1,4,5-trisphosphate 5-phosphatase	Inpp5b	2959.48	2270.79	1071.4	1905.21	1822.72	2452.68
Q9ES52	SHIP1_MOUSE	Phosphatidylinositol 3,4,5-trisphosphate 5-phosphatase 1;Isoform 2 of Phosphatidylinositol 3,4,5-trisphosphate 5-phosphatase 1	Inpp5d	11879.8	8942.99	4637.97	7555.69	7776.52	5160.63
Q8C5L6	INP5K_MOUSE	Inositol polyphosphate 5-phosphatase K	Inpp5k	434.81	40.6609	126.895	289.382	308.682	324.109
Q9WTL4	INSRR_MOUSE	Insulin receptor-related protein	Insrr	28507.8	507.162		115.618	700.193	785.211
Q6P4S8	INT1_MOUSE	Integrator complex subunit 1	Ints1	1152.93	500.463	279.312	597.688	386.921	369.101
Q8K2A7	INT10_MOUSE	Integrator complex subunit 10	Ints10	1645.98	111.743	509.948	594.566	438.033	566.492
Q9CWS4	INT11_MOUSE	Integrator complex subunit 11	Ints11	1814.15	734.928		524.535	348.866	595.555
Q9D168	INT12_MOUSE	Integrator complex subunit 12	Ints12	796.577	794.346	2108.86	1846.32	1944.16	1131.77
Q8QZV7	INT13_MOUSE	Integrator complex subunit 13	IntS13	1978.51	937.265	1169.76	2021.98	996.61	1213.78
Q8R3P6	INT14_MOUSE	Integrator complex subunit 14	Ints14	8502.17	185.884			54.664
Q80UK8	INT2_MOUSE	Integrator complex subunit 2	Ints2	664.481	375.308	92.9131	140.09	129.616	149.394
Q7TPD0	INT3_MOUSE	Integrator complex subunit 3	Ints3	2440.97	2686.07	1311.7	1244.55	1829.85	1370.1
Q8CIM8	INT4_MOUSE	Integrator complex subunit 4	Ints4	1177.99	718.438	299.777	1035.84	1143.83	1052.36
Q8CHT3	INT5_MOUSE	Integrator complex subunit 5	Ints5	1040.32	512.841	186.108	433.33	398.217	420.459
Q6PCM2	INT6_MOUSE	Integrator complex subunit 6;Isoform 2 of Integrator complex subunit 6	Ints6	1526.59	655.351	802.444	1153.44	975.523	950.248
Q7TQK1	INT7_MOUSE	Integrator complex subunit 7	Ints7	1076.34	456.454	84.3274		118.455	43.4361
Q80V86	INT8_MOUSE	Integrator complex subunit 8	Ints8	911.92	299.706		153.935	20.5598
Q8K114	INT9_MOUSE	Integrator complex subunit 9	Ints9	908.937	221.442		597.84
Q6PD10	IP6K1_MOUSE	Inositol hexakisphosphate kinase 1	Ip6k1	93.7868	71.6613
Q5DU31-2	ICEF1_MOUSE	Isoform 2 of Interactor protein for cytohesin exchange factors 1	Ipcef1	4875.6	1966.72	4105.29	7894.91	12128.4	7309.72
Q8K2V6	IPO11_MOUSE	Importin-11;Isoform 2 of Importin-11	Ipo11	354.995	268.894		122.055	170.297	64.3504
Q8K0C1	IPO13_MOUSE	Importin-13;Isoform 2 of Importin-13	Ipo13	91.1868			25.527	34.5419	22.3387
Q8VI75	IPO4_MOUSE	Importin-4	Ipo4	2070.36	1687.96	1179.84	1612.13	1729.83	1721.06
Q8BKC5	IPO5_MOUSE	Importin-5	Ipo5	4495.92	8786.54	1388.8	3911.82	5195.38	8848.01
Q9EPL8	IPO7_MOUSE	Importin-7	Ipo7	1923.62	921.668	1283.82	2453.63	2006.79	1735.17
Q7TMY7	IPO8_MOUSE	Importin-8	Ipo8	349.464	35.956		97.1102	94.4773	82.8957
Q91YE6	IPO9_MOUSE	Importin-9	Ipo9	804.62	883.694	1411.11	1591.11	1802.24	2130.86
Q9JKF1	IQGA1_MOUSE	Ras GTPase-activating-like protein IQGAP1	Iqgap1	32507.1	25352.7	11681.9	20826	23695.9	19976.2
Q3UQ44	IQGA2_MOUSE	Ras GTPase-activating-like protein IQGAP2	Iqgap2	2993.37	1855.34	580.247	1897.99	2619.55	4673.85
Q8R0S2	IQEC1_MOUSE	IQ motif and SEC7 domain-containing protein 1;Isoform 2 of IQ motif and SEC7 domain-containing protein 1	Iqsec1	75.6177
Q60664	IRAG2_MOUSE	Inositol 1,4,5-triphosphate receptor associated 2	Irag2	857.455	562.409	1521.93	130.396	1803.35	90.7528
Q8R4K2	IRAK4_MOUSE	Interleukin-1 receptor-associated kinase 4	Irak4	2559.74	949.127	1512.82	1474.38	1441.56	1883.72
P23906	IRF2_MOUSE	Interferon regulatory factor 2	Irf2	909.055	741.775	1020.7	612.267	782.481	675.552
Q8R3Y8	I2BP1_MOUSE	Interferon regulatory factor 2-binding protein 1;Isoform 2 of Interferon regulatory factor 2-binding protein 1	Irf2bp1	337.189	496.559	290.091	159.813	209.215	198.156
E9Q1P8	I2BP2_MOUSE	Interferon regulatory factor 2-binding protein 2	Irf2bp2	1841.47	1653.26	2317.61	986.389	475.599	1117.54
Q8K3X4	I2BPL_MOUSE	Probable E3 ubiquitin-protein ligase IRF2BPL	Irf2bpl	1470.39	2055.26	3752.38	3044.4	4264.43	3205.64
P70671	IRF3_MOUSE	Interferon regulatory factor 3	Irf3	1339.95	1065.71		333.33		314.212
Q64287	IRF4_MOUSE	Interferon regulatory factor 4;Isoform 2 of Interferon regulatory factor 4	Irf4	163.054	156.343		21.2826
Q61179	IRF9_MOUSE	Interferon regulatory factor 9	Irf9	1748.72	1512.98	330.317	2035.54	1926.65	769.857
Q60766	IRGM1_MOUSE	Immunity-related GTPase family M protein 1;Isoform 2 of Immunity-related GTPase family M protein 1	Irgm1	7102.83	1350.24	178.9	3081.76	2562.39	1282.44
Q8VIM9	IRGQ_MOUSE	Immunity-related GTPase family Q protein	Irgq	438.485	458.104	31.5727	277.177	458.437	293.224
Q9DCB8	ISCA2_MOUSE	Iron-sulfur cluster assembly 2 homolog, mitochondrial	Isca2	501.774	1186.94	281.251	1733.68	2611.55	1321.2
Q9D7P6	ISCU_MOUSE	Iron-sulfur cluster assembly enzyme ISCU, mitochondrial	Iscu	3785.48	6402.57	5053.5	15934.6	17299.2	16343.7
Q9JL16-2	ISG20_MOUSE	Isoform 2 of Interferon-stimulated gene 20 kDa protein	Isg20	5215.55	4075.82	1064.06		1060.76	557.724
Q3U1G5	I20L2_MOUSE	Interferon-stimulated 20 kDa exonuclease-like 2	Isg20l2	9818.62	9785.44	12344.2	12608	13164.9	11736.2
Q91V64	ISOC1_MOUSE	Isochorismatase domain-containing protein 1	Isoc1	6018.77	11796.2	5015.64	2561.74	7671.2	5876.04
P85094	ISC2A_MOUSE	Isochorismatase domain-containing protein 2A	Isoc2a	2242.54	2210.77	260.432	1448.62	2387.79	1880.06
Q9CX00	IST1_MOUSE	IST1 homolog	Ist1	10400.5	15589.8	7805.41	19392.3	22732.5	22309.7
Q69ZQ2	ISY1_MOUSE	Pre-mRNA-splicing factor ISY1 homolog	Isy1	3675.86	3504.26	1334.37	3149.67	2666.79	2441.91
Q9JHU9	INO1_MOUSE	Inositol-3-phosphate synthase 1	Isyna1	4992.01	4691.01	509.096	2751.02	2552.49	2972.85
Q8C863	ITCH_MOUSE	E3 ubiquitin-protein ligase Itchy	Itch	158.296	16.044	38.137	281.144	393.126	376.074
Q00651	ITA4_MOUSE	Integrin alpha-4	Itga4	438.894	253.93	281.486	444.538	357.169	305.476
Q61739-2	ITA6_MOUSE	Isoform Alpha-6X1A of Integrin alpha-6	Itga6	223.066	114.303
Q60677	ITAE_MOUSE	Integrin alpha-E	Itgae	1461.5	578.073	36.7992	349.549	316.513	50.5285
P24063	ITAL_MOUSE	Integrin alpha-L	Itgal	6285.77	4640.48	351.909	3343.81	1598.86	4146.43
P43406	ITAV_MOUSE	Integrin alpha-V	Itgav	178.979	14.1723		46.4241	107.5	43.9949
P09055	ITB1_MOUSE	Integrin beta-1	Itgb1	892.366	1211.87	1492.93	807.599	1595.32	541.274
O35671	ITBP1_MOUSE	Integrin beta-1-binding protein 1	Itgb1bp1	383.384	930.585	102.191	68.6399	259.701	86.6381
P11835	ITB2_MOUSE	Integrin beta-2	Itgb2	14750.1	14957.3	14901.4	18767.2	18925.2	16905.6
O54890	ITB3_MOUSE	Integrin beta-3	Itgb3	290.913	442.716	696.924	523.4	925.164	505.516
P26011	ITB7_MOUSE	Integrin beta-7	Itgb7	4921.87	3318.01	3452.46	3444.69	5569.5	4959.16
Q61703	ITIH2_MOUSE	Inter-alpha-trypsin inhibitor heavy chain H2	Itih2	9024.08	11406.6	31059	14880.4	20722	29279.8
Q61704	ITIH3_MOUSE	Inter-alpha-trypsin inhibitor heavy chain H3	Itih3	592.782	122.855				179.679
Q03526	ITK_MOUSE	Tyrosine-protein kinase ITK/TSK	Itk	4279.55	3124.89	1430.87	1288.78	1311.98	1242.1
Q9D892	ITPA_MOUSE	Inosine triphosphate pyrophosphatase	Itpa	8560.32	12185.8	15263.1	12802.7	22070	14327.6
B2RXC2	B2RXC2_MOUSE	Kinase	Itpkb	1055.16	1308.46	315.32	729.59	1019.71	809.478
P11881	ITPR1_MOUSE	Inositol 1,4,5-trisphosphate receptor type 1;Isoform 2 of Inositol 1,4,5-trisphosphate receptor type 1;Isoform 3 of Inositol 1,4,5-trisphosphate receptor type 1;Isoform 4 of Inositol 1,4,5-trisphosphate receptor type 1;Isoform 5 of Inositol 1,4,5-trisphosphate receptor type 1;Isoform 6 of Inositol 1,4,5-trisphosphate receptor type 1;Isoform 7 of Inositol 1,4,5-trisphosphate receptor type 1;Isofor…	Itpr1	298.585	347.875	76.7527	183.428	206.601	88.0606
Q9Z329	ITPR2_MOUSE	Inositol 1,4,5-trisphosphate receptor type 2	Itpr2	6439.14	9760.51	3919.43	10621.1	12622.3	9973.01
P70227	ITPR3_MOUSE	Inositol 1,4,5-trisphosphate receptor type 3	Itpr3	1644.55	1509.97	712.589	2261.28	1873.04	1814.94
Q3TNL8	IPRI_MOUSE	Inositol 1,4,5-trisphosphate receptor-interacting protein;Isoform 2 of Inositol 1,4,5-trisphosphate receptor-interacting protein	Itprip	1127.37	353.251	525.052	1118.15	1098.15	905.574
Q9Z0R6	ITSN2_MOUSE	Intersectin-2	Itsn2	2613.28	1516.53	1002.55	1006.43	2662.12	1979.73
Q9JHI5	IVD_MOUSE	Isovaleryl-CoA dehydrogenase, mitochondrial	Ivd	20207.4	23375.3	24503.7	31036.9	39854.5	34734.8
Q920Q8	NS1BP_MOUSE	Influenza virus NS1A-binding protein homolog;Isoform 3 of Influenza virus NS1A-binding protein homolog;Isoform 4 of Influenza virus NS1A-binding protein homolog	Ivns1abp	394.954	180.91		54.5144		72.1548
Q8C1D8	IWS1_MOUSE	Protein IWS1 homolog	Iws1	2610.52	2448.24	2722.24	1838.85	2282.13	2493.64
Q6ZQF7	JADE2_MOUSE	E3 ubiquitin-protein ligase Jade-2	Jade2	902.109	714.073	316.797	1425.09	1768.73	1375.95
Q5XKN4	JAGN1_MOUSE	Protein jagunal homolog 1	Jagn1	3623.73	2303.38	176.446	305.011	973.495	313.152
P52332	JAK1_MOUSE	Tyrosine-protein kinase JAK1	Jak1	4102.57	2597.05	3020.57	3044.43	2900.38	3018.48
Q62137	JAK3_MOUSE	Tyrosine-protein kinase JAK3;Isoform 2 of Tyrosine-protein kinase JAK3	Jak3	289.47	83.0642
Q8BVL9	JKIP1_MOUSE	Janus kinase and microtubule-interacting protein 1	Jakmip1	1104.26	1547.28	57.8074	349.496	407.97	353.375
Q80UL9	JAML_MOUSE	Junctional adhesion molecule-like	Jaml	1044.66	1255.26	587.785	139.025	1012.44	452.958
Q69ZK6	JHD2C_MOUSE	Probable JmjC domain-containing histone demethylation protein 2C	Jmjd1c	13.9023	24.3157	43.0041	72.5879	76.2812	59.2382
P97825	JUPI1_MOUSE	Jupiter microtubule associated homolog 1	Jpt1	7004.16	9875.29	17354.7	22347.4	35513.7	22820.6
Q6PGH2	JUPI2_MOUSE	Jupiter microtubule associated homolog 2	Jpt2	2423.28	223.062	482.456	1744.51		399.792
Q02257	PLAK_MOUSE	Junction plakoglobin	Jup	101609	1517.01	460.906	696.689	6436.28	9237.9
Q8K039	K1143_MOUSE	Uncharacterized protein KIAA1143 homolog	K1143_MOUSE	2482.74	3767.66	4871.82	4604.19	7089.39	5143.95
Q80TG1	KANL1_MOUSE	KAT8 regulatory NSL complex subunit 1	Kansl1	356.927	149.25	219.535
A2RSY1	KANL3_MOUSE	KAT8 regulatory NSL complex subunit 3;Isoform 2 of KAT8 regulatory NSL complex subunit 3;Isoform 3 of KAT8 regulatory NSL complex subunit 3	Kansl3	260.852	21.1606	429.834	120.027	169.031	83.2374
[truncated: 2,954 more rows]

## Sheet: Fig8 IL7_VPS34i UP
Uni Prot ID	Genes	IL7_Ave	IL7VPS34i_Ave	Log2Fold	Sig (1.5Fold)
Q3TCJ1	Abraxas2	8055	19270	1.31585	TRUE
Q91V92	Acly	6735	15475	1.2057	TRUE
Q3URE1	Acsf3	139	577	2.15482	TRUE
Q9QZB7	Actr10	670	1761	1.44332	TRUE
Q8R5C5	Actr1b	13100	27413	1.07625	TRUE
Q64191	Aga	571	1432	1.38909	TRUE
Q9Z0X1	Aifm1	8618	16097	0.954637	TRUE
Q8CG76	Akr7a2	3266	7540	1.21469	TRUE
Q8CHT0	Aldh4a1	8617	16425	1.01412	TRUE
O08739	Ampd3	139	330	1.23179	TRUE
Q810B6	Ankfy1	743	1909	1.3395	TRUE
O88512	Ap1g2	2053	135843	6.88596	TRUE
Q9DBG3	Ap2b1	13434	23085	0.783372	TRUE
Q8R5A3	Apbb1ip	6614	12316	0.879921	TRUE
Q99J72	Apobec3	3099	26287	3.08918	TRUE
Q78IK4	Apool	14317	30625	1.19022	TRUE
A2AB59-2	Arhgap27	3521	7934	1.26852	TRUE
B1AUX5	Arhgap4	6119	12553	1.11988	TRUE
Q1HDU4	Arhgap9	1126	4323	2.69502	TRUE
Q6P9R4	Arhgef18	1522	3378	1.11595	TRUE
Q60875	Arhgef2	2293	4436	0.938534	TRUE
Q9JKW0	Arl6ip1	4034	12187	1.61119	TRUE
Q9JM93	Arl6ip4	1077	1949	0.862994	TRUE
Q8VEH3	Arl8a	1308	3260	1.41723	TRUE
Q64518	Atp2a3	20774	45362	1.1558	TRUE
Q80XR2	Atp2c1	171	377	1.10608	TRUE
Q91VR2	Atp5f1c	58080	103369	0.832888	TRUE
O35143	ATP5IF1	2786	9441	2.95461	TRUE
P56135	Atp5mf	105427	182391	0.804549	TRUE
Q9CQQ7	Atp5pb	82236	170198	1.08834	TRUE
Q9CR51	Atp6v1g1	9384	23253	1.55099	TRUE
Q8BVE3	Atp6v1h	1717	3377	0.998608	TRUE
O08734	Bak1	8609	18041	1.11368	TRUE
Q07813	Bax	30875	62246	1.07626	TRUE
Q9Z277	Baz1b	26453	50172	0.948712	TRUE
Q61334	Bcap29	5584	14094	1.59654	TRUE
O54918	Bcl2l11	1184	2481	1.10978	TRUE
P59017	Bcl2l13	3606	8429	1.50738	TRUE
Q9D8S9	Bola1	1618	4693	1.69809	TRUE
Q8CGU1	Calcoco1	115	465	2.0026	TRUE
P0DP26	Calm1	12502	41102	1.91282	TRUE
Q60865	Caprin1	5991	13318	1.07066	TRUE
Q9D1I2	Card19	2119	4565	1.12516	TRUE
Q91VT4	Cbr4	2487	43443	3.98212	TRUE
Q8R0K4	Ccdc137	568	2639	2.09411	TRUE
D3YZP9	Ccdc6	1310	4247	1.84981	TRUE
Q9JJA7	Ccnl2	249	1100	2.13798	TRUE
O35207	Cdk2ap1	8032	19433	1.35865	TRUE
Q8BI72	Cdkn2aip	8624	16549	0.937627	TRUE
Q7TSG1	Cep120	324	1303	2.77866	TRUE
Q8VE95	CH082_MOUSE	2699	5586	1.03754	TRUE
Q9CRB9	Chchd3	37132	79006	1.1543	TRUE
Q9QXG2	Chm	698	3834	2.26268	TRUE
Q9D7S9	Chmp5	3249	7989	1.38065	TRUE
P0C0A3	Chmp6	426	1434	1.85219	TRUE
Q80VP5	CL065_MOUSE	358	1134	2.34403	TRUE
Q99LI2	Clcc1	1000	3971	2.53101	TRUE
Q5SW19	Cluh	313	1965	2.73432	TRUE
P53996	Cnbp	58997	124936	1.16543	TRUE
Q9DAW9	Cnn3	27461	63669	1.37181	TRUE
Q6ZQ08	Cnot1	2709	4809	0.839413	TRUE
Q9QXT0	Cnpy2	4510	12921	1.56984	TRUE
Q921H9	Coa7	1051	2997	1.60698	TRUE
O88544	Cops4	7145	12972	0.873636	TRUE
Q8BV13	Cops7b	702	2295	2.33052	TRUE
P56391	Cox6b1	298552	633269	1.07631	TRUE
Q8C166	Cpne1	25010	52078	1.06014	TRUE
P36552	Cpox	381	1162	2.39535	TRUE
Q5SUQ9	Ctc1	154	422	1.6233	TRUE
P70303	Ctps2	3771	7037	0.919659	TRUE
Q3TYS2	Cybc1	21433	40509	0.929071	TRUE
P62897	Cycs	98085	209106	1.08481	TRUE
Q8BHZ0	Cyria	2464	6644	1.85151	TRUE
Q8CBY8-2	Dctn4	1220	2913	1.30838	TRUE
Q8BH65	Dennd6a	71	181	1.35999	TRUE
Q9CQJ6	Denr	15433	29173	0.911305	TRUE
O88455	Dhcr7	3068	7992	1.40947	TRUE
Q9JIQ3	Diablo	4768	20233	2.52894	TRUE
O08808	Diaph1	6404	16586	1.50135	TRUE
Q9D6I7	Dipk1a	80	325	2.08452	TRUE
O08749	Dld	17000	37335	1.13776	TRUE
P60904	Dnajc5	773	2329	1.80428	TRUE
Q8K1M6-3	Dnm1l	4588	9483	1.11503	TRUE
Q9Z2W0	Dnpep	7911	14958	0.969928	TRUE
O35459	Ech1	3026	6788	1.16448	TRUE
Q8BH95	Echs1	12914	31583	1.37789	TRUE
Q61508	Ecm1	4804	15134	1.59909	TRUE
O70194	Eif3d	14292	28489	1.07841	TRUE
Q62448	Eif4g2	2859	6285	1.15379	TRUE
O55135	Eif6	10125	24671	1.31209	TRUE
O08579	Emd	7565	15333	0.996253	TRUE
Q7TNG5	Eml2	5970	17027	1.77418	TRUE
Q3UMY5	Eml4	2426	5684	1.29651	TRUE
O70279	Ess2	514	6928	3.87824	TRUE
Q9DCW4	Etfb	45426	93291	1.12004	TRUE
Q8R3S6	Exoc1	296	784	1.50105	TRUE
O08914	Faah	1439	2778	0.953997	TRUE
Q8VE88	Fam114a2	804	1895	1.55733	TRUE
Q8K285	Fcho1	2728	17459	4.08604	TRUE
Q6P9Q4	Fhod1	480	940	0.96938	TRUE
Q9CQ92	Fis1	16366	37006	1.23803	TRUE
Q62446	Fkbp3	42282	81354	0.934003	TRUE
Q8R123	Flad1	689	1759	1.35363	TRUE
Q80X90	Flnb	2273	6547	1.34664	TRUE
Q80TY0-2	Fnbp1	17526	32588	0.90265	TRUE
Q80VA0	Galnt7	629	1220	0.998349	TRUE
Q6PAR5	Gapvd1	822	1807	1.23259	TRUE
Q8CFB4	Gbp5	126	408	1.8975	TRUE
Q9D1H7	Get4	1595	4432	2.34035	TRUE
Q99JY3	Gimap4	260446	599192	1.21192	TRUE
Q64516	Gk	201	950	2.5516	TRUE
D3Z7P3-2	Gls	10786	22919	1.14098	TRUE
Q80SZ7	Gng5	3605	7605	1.21666	TRUE
Q91XA2	Golm1	853	3890	2.18765	TRUE
Q99JX3	Gorasp2	2606	7031	1.39463	TRUE
Q2NL51	Gsk3a	1599	5338	1.73829	TRUE
P47791-2	Gsr	18031	43037	1.31605	TRUE
Q64520	Guk1	4131	8147	0.987152	TRUE
Q9D3B1	Hacd2	1753	4976	1.63497	TRUE
Q99KK9	Hars2	1567	4406	1.52959	TRUE
Q8BHX1	Haus1	246	633	1.53904	TRUE
P01942	Hba	85115	579908	4.37296	TRUE
Q99L13	Hibadh	4075	8557	1.12449	TRUE
Q6PCN7	Hltf	455	8218	3.9168	TRUE
P50172	Hsd11b1	25319	48848	0.950906	TRUE
O08756	Hsd17b10	25887	73375	1.50855	TRUE
P50171	Hsd17b8	4425	12035	1.44011	TRUE
Q9CXX0	Hyls1	30	128	2.10541	TRUE
P54071	Idh2	20766	40039	0.948207	TRUE
Q8BU33	Ilvbl	646	1729	1.43679	TRUE
Q5DU31-2	Ipcef1	3649	9111	1.38407	TRUE
Q9DCB8	Isca2	657	1889	1.71944	TRUE
Q9D7P6	Iscu	5081	16526	1.73366	TRUE
Q9CX00	Ist1	11265	21478	0.986037	TRUE
Q8C863	Itch	71	350	2.91511	TRUE
Q6ZQF7	Jade2	644	1523	1.36235	TRUE
Q69ZK6	Jmjd1c	27	69	1.49863	TRUE
P97825	Jpt1	11411	26894	1.3051	TRUE
Q6ZQ88	Kdm1a	595	1453	1.30576	TRUE
Q3TCX3	Khdc4	753	1476	1.01669	TRUE
Q91X21	Kiaa2013	611	1942	2.01078	TRUE
Q9QXL1	Kif21b	546	1953	1.91798	TRUE
Q61768	Kif5b	7859	16797	1.19735	TRUE
P11438	Lamp1	6936	13325	0.981414	TRUE
A0A0U1RNF2	Lcmt1	893	2751	1.83885	TRUE
Q7TQ95	Lnpk	510	1221	1.28651	TRUE
Q80WG5	Lrrc8a	97	325	2.14076	TRUE
Q9QXA5	Lsm4	32977	66582	1.0294	TRUE
Q60767	Ly75	502	1721	1.74068	TRUE
Q8K3C3	Lzic	3985	8841	1.14562	TRUE
Q922B1	Macrod1	1837	3914	1.10862	TRUE
Q8BHE8	Maip1	1462	3434	1.26303	TRUE
P27046	Man2a1	418	1408	1.73111	TRUE
Q8R3C0	Mcmbp	4913	15275	1.86002	TRUE
Q6PCP5	Mff	594	1611	1.40679	TRUE
O08605	Mknk1	256	3913	3.96788	TRUE
Q99J39	Mlycd	826	2020	1.60832	TRUE
P16332	Mmut	664	2025	1.54364	TRUE
A2BDX3	Mocs3	28706	70601	1.43562	TRUE
Q04841	Mpg	250	496	0.958754	TRUE
Q9D7N6	Mrpl30	417	2536	2.77713	TRUE
Q9D1H8	Mrpl53	786	2366	1.85795	TRUE
Q8R035	Mrpl58	1721	4809	1.54211	TRUE
Q9DCA2	Mrps11	947	3297	2.02484	TRUE
Q99N85	Mrps18a	1746	10397	3.02201	TRUE
Q924T2	Mrps2	801	4587	2.94897	TRUE
Q61733	Mrps31	743	1851	1.37596	TRUE
P00405	Mtco2	80748	172014	1.12514	TRUE
Q80WJ7	Mtdh	7312	16019	1.12539	TRUE
Q3V3R1	Mthfd1l	24565	83156	1.75533	TRUE
Q9D110	Mthfs	957	2659	1.5089	TRUE
P03911	Mtnd4	374	1598	2.14501	TRUE
Q9D0D3	Mtpap	1179	2546	1.12236	TRUE
P47802	Mtx1	3908	12415	1.48613	TRUE
Q99JF5	Mvd	695	3338	2.80339	TRUE
Q6ZWQ9	Myl12a	87355	257270	1.65565	TRUE
Q60605	Myl6	89604	206327	1.39436	TRUE
Q69Z66	Mysm1	65	165	1.37216	TRUE
Q6PHQ8	Naa35	781	13403	4.4695	TRUE
Q78ZA7	Nap1l4	35403	88404	1.66793	TRUE
Q59J78	Ndufaf2	1348	3739	1.67532	TRUE
Q9JKL4	Ndufaf3	1934	7034	1.91337	TRUE
Q9CQZ6	Ndufb3	19903	46515	1.45885	TRUE
Q91VD9	Ndufs1	14451	26638	0.91314	TRUE
Q9CXZ1	Ndufs4	6404	20751	1.77266	TRUE
Q9DC70	Ndufs7	16578	37336	1.21655	TRUE
Q8CFI0	Nedd4l	51	516	3.56322	TRUE
P29595	Nedd8	69203	138492	0.982246	TRUE
Q9Z1E3	Nfkbia	177	553	1.67541	TRUE
O55126	Nipsnap2	5976	10994	0.878452	TRUE
Q9CQS2	Nop10	64413	139955	1.19406	TRUE
Q7TS68	Nsun6	305	1505	2.74973	TRUE
Q80WB5	Ntaq1	1127	4288	2.11676	TRUE
Q02819	Nucb1	10064	20432	1.07776	TRUE
O35685	Nudc	32115	62288	1.02419	TRUE
Q6ZQH8	Nup188	988	1835	0.882709	TRUE
Q63850	Nup62	3568	6494	0.893867	TRUE
Q60597	Ogdh	13592	24500	0.84934	TRUE
Q8CGY8	Ogt	3150	6091	0.977434	TRUE
Q8K2C7	Os9	81	904	3.57489	TRUE
Q8BX94	Osbpl2	322	1082	2.17335	TRUE
Q8BGA9	Oxa1l	654	1499	1.25972	TRUE
Q8K212	Pacs1	1741	4039	1.2782	TRUE
Q9DCL9	Paics	23334	45684	1.0305	TRUE
Q8CIE4	Parp10	548	1354	1.54637	TRUE
Q3TVI8	Pbxip1	205	532	1.42179	TRUE
Q9DBX2	Pdcl	858	2037	1.2501	TRUE
Q9D051	Pdhb	29212	55012	0.976387	TRUE
Q8R1G6	Pdlim2	7323	16205	1.16446	TRUE
Q3UV70	Pdp1	308	721	1.37653	TRUE
Q99MZ7	Pecr	182	1359	2.7142	TRUE
Q8BFY6	Pef1	2409	5191	1.18938	TRUE
Q9R0A0	Pex14	1043	2273	1.23427	TRUE
Q99LC9	Pex6	53	118	1.21525	TRUE
Q8BX10	Pgam5	9527	16840	0.818601	TRUE
Q9CYR6	Pgm3	2135	4671	1.20694	TRUE
O55022	Pgrmc1	5111	20424	2.76022	TRUE
Q80UU9	Pgrmc2	4739	10297	1.23918	TRUE
O35904	Pik3cd	2848	6724	1.28667	TRUE
Q6ZPQ6	Pitpnm2	53	2023	5.26319	TRUE
Q69ZP3-2	Pnkd	391	1654	1.97701	TRUE
Q9D0W5	Ppil1	12001	22335	0.955847	TRUE
P49443	Ppm1a	3623	9003	1.56371	TRUE
P36993	Ppm1b	3160	5847	0.913196	TRUE
Q3UYC0	Ppm1h	7664	14388	0.905608	TRUE
Q3UMT1	Ppp1r12c	565	1243	1.1234	TRUE
Q6P1F6	Ppp2r2a	6984	16045	1.2685	TRUE
P97470	Ppp4c	1027	2913	1.65743	TRUE
Q7TSI3	Ppp6r1	3437	8496	1.39507	TRUE
Q7TMR0	Prcp	47	493	3.6193	TRUE
O54950	Prkag1	1902	5215	1.53171	TRUE
Q9DBC7	Prkar1a	20210	41985	1.06593	TRUE
P20444	Prkca	2303	10361	2.29373	TRUE
P68404-2	Prkcb	8398	15675	0.911768	TRUE
Q02111	Prkcq	6019	12213	1.09409	TRUE
Q8K2Z2	Prpf39	60	142	1.31835	TRUE
Q9R1P4	Psma1	123028	239469	0.954159	TRUE
Q9R1P3	Psmb2	42302	84398	1.01042	TRUE
Q8BWM0	Ptges2	140	745	2.41129	TRUE
Q8R2Y8	Ptrh2	4597	10092	1.14632	TRUE
Q9DCC4	Pycr3	4536	11890	1.48098	TRUE
Q8CHP5-2	Pym1	21608	72147	1.58373	TRUE
Q8BML9	Qars1	3851	7351	0.967681	TRUE
P61027	Rab10	30313	117315	1.98125	TRUE
Q91V41	Rab14	23875	49311	1.09534	TRUE
P35293	Rab18	16559	30781	0.911632	TRUE
P62821	Rab1A	53770	134204	1.38309	TRUE
Q91X96	Rabif	3480	17622	2.31509	TRUE
A3KGS3	Ralgapa2	17	51	1.6814	TRUE
Q8BQZ4	Ralgapb	105	305	1.61142	TRUE
Q9ERD6	Ralgps2	37	239	2.54798	TRUE
Q9Z268	Rasal1	210	661	1.65462	TRUE
Q8C7Q4	Rbm4	254	1636	2.68589	TRUE
P62878	Rbx1	26172	93663	2.77408	TRUE
P15307	Rel	4820	10850	1.16992	TRUE
Q04207	Rela	6592	14235	1.0864	TRUE
Q9CQE5	Rgs10	35925	70175	0.975548	TRUE
Q921J2	Rheb	1561	3738	1.47795	TRUE
P84096	Rhog	89921	154831	0.786054	TRUE
O35730	Ring1	784	1463	0.894843	TRUE
O70338	Rnaseh1	388	1464	1.91527	TRUE
Q9CR57	Rpl14	153831	287064	0.941954	TRUE
Q9CZM2	Rpl15	76837	149807	1.03263	TRUE
Q6ZWV7	Rpl35	67596	151852	1.34321	TRUE
P47955	Rplp1	2340	6704	1.58658	TRUE
P62264	Rps14	288320	931728	2.8264	TRUE
Q9ES97	Rtn3	2086	7205	2.74648	TRUE
Q9EP69	Sacm1l	9562	29309	1.59405	TRUE
O55128	Sap18	107169	195256	0.859282	TRUE
Q9CQA3	Sdhb	23068	43238	0.937911	TRUE
Q9Z2G6	Sel1l	197	451	1.34256	TRUE
Q8VHL1	Setd7	1203	2266	0.945852	TRUE
Q91WA6	Sharpin	560	1575	1.48947	TRUE
Q8K2C6	Sirt5	413	1424	1.85605	TRUE
Q9ET39	Slamf6	812	2232	1.45746	TRUE
P97440	Slbp	432	794	0.880584	TRUE
Q8BMD8	Slc25a24	1096	3427	1.7906	TRUE
Q8VEM8	Slc25a3	122910	283270	1.32531	TRUE
O54941	Smarce1	8587	18326	1.08628	TRUE
Q78RX3	Smim12	922	1906	1.10017	TRUE
P62307	Snrpf	31559	140999	2.72225	TRUE
Q9D2H6-2	Sp2	1107	2852	1.37389	TRUE
Q5DU57	Spata13	2594	11181	4.04698	TRUE
Q3UHX9	Spout1	1485	2898	0.989255	TRUE
Q9R112	Sqor	250	705	1.4936	TRUE
Q64337-2	Sqstm1	389	1376	1.78258	TRUE
Q80VJ2	Sra1	5451	13234	1.2671	TRUE
O70551	Srpk1	5449	11771	1.11025	TRUE
Q5SW75	Ssh2	62	114	0.912402	TRUE
Q9WVL2	Stat2	210	559	1.48993	TRUE
Q99JT2	Stk26	18807	36854	1.05932	TRUE
Q99JB2	Stoml2	7052	14215	0.955473	TRUE
Q9WUM5	Suclg1	34115	85631	1.34843	TRUE
Q62383	Supt6h	1248	5385	2.18318	TRUE
Q8VE65	Taf12	544	1056	0.970464	TRUE
Q8C092	Taf5	515	1332	1.43224	TRUE
Q9CXF4	Tbc1d15	2425	5629	1.23646	TRUE
Q80VP0	Tecpr1	2101	4798	1.21785	TRUE
A8C756	Thada	16	312	4.25941	TRUE
P01831	Thy1	124314	302243	1.40549	TRUE
P58749	Tm6sf1	1051	2588	1.36133	TRUE
Q91W52	Tmem19	1420	3456	1.46792	TRUE
B1AZA5	Tmem245	391	1074	1.71331	TRUE
Q9JJR8	Tmem9b	908	2574	1.57759	TRUE
B9EKI3	Tmf1	35	105	1.57856	TRUE
Q8VBT0	Tmx1	10061	23667	1.48032	TRUE
Q921Z5-2	Tnfaip8	4893	9556	0.988388	TRUE
Q9QYA2	Tomm40	6673	15648	1.23085	TRUE
Q9CZW5	Tomm70	3410	9480	1.68585	TRUE
Q9QXE4	Trp53inp1	298	1369	2.1993	TRUE
Q9EP53	Tsc1	51	267	2.46105	TRUE
Q8BFR5	Tufm	68325	119522	0.810589	TRUE
Q91YR1	Twf1	515	1380	1.46613	TRUE
Q9CQU0	Txndc12	923	2539	1.61287	TRUE
Q99PL6	Ubxn6	2079	4209	1.00364	TRUE
E9Q6R7	Utrn	538	3292	3.36941	TRUE
Q8R0J7	Vps37b	3260	7235	1.13462	TRUE
O88342	Wdr1	125712	224069	0.846643	TRUE
Q9DAJ4	Wdr83	142	792	2.46164	TRUE
Q7TMQ7	Wdr91	427	1037	1.3341	TRUE
Q9ER69	Wtap	5916	12533	1.11862	TRUE
P68510	Ywhah	63742	169484	1.41421	TRUE
P68254	Ywhaq	316643	1132264	2.73312	TRUE
Q505B7	Zbtb8os	745	1999	1.40905	TRUE
Q810J8	Zfyve1	45	173	1.93092	TRUE
Q9DB42	Znf593	21039	50310	1.38187	TRUE
Q9D115	Znf706	10959	27643	1.5661	TRUE

## Sheet: Fig8 enrichment (UP)
Annotation Cluster "mitochondria"	Enrichment Score: 6.565394441446516
Category	Term	Count	%	PValue	Genes	List Total	Pop Hits	Pop Total	Fold Enrichment
UP_KW_CELLULAR_COMPONENT	KW-0496~Mitochondrion	76	23.9748	7.25487e-10	ISCA2, SLC25A3, HIBADH, MPG, MRPS11, CPOX, ETFB, MAIP1, ZFYVE1, ATP5IF1, CHCHD3, AIFM1, MMUT, MLYCD, MTPAP, COA7, ECH1, BOLA1, MRPS2, MRPS18A, SIRT5, PRKCA, SDHB, NIPSNAP2, TUFM, COX6B1, MRPL53, OXA1L, NDUFS7, TMX1, CARD19, PTRH2, NDUFS4, SUCLG1, PGAM5, NDUFS1, DLD, ISCU, STOML2, ECHS1, TOMM40, DIABLO, NDUFB3, MRPS31, MRPL58, PDHB, MFF, HSD17B8, HSD17B10, BCL2L13, PGRMC1, BCL2L11, MTHFD1L, BAK1, …	278	605	4432	2.00269
UP_SEQ_FEATURE	TRANSIT:Mitochondrion	43	13.5647	3.31431e-07	ISCA2, STOML2, SLC25A3, ECHS1, HIBADH, DIABLO, MRPS11, MRPS31, CPOX, MRPL58, PDHB, MAIP1, ATP5IF1, MTHFD1L, AIFM1, MLYCD, MMUT, MTPAP, APOOL, ATP5PB, SQOR, ECH1, IDH2, MRPS18A, SIRT5, ATP5F1C, HARS2, SDHB, ACSF3, TUFM, PDP1, MRPL30, ALDH4A1, MRPL53, OXA1L, NDUFS7, NDUFS4, NDUFAF2, OGDH, SUCLG1, NDUFS1, DLD, ISCU	292	305	4740	2.28857
GOTERM_CC_DIRECT	GO:0005739~mitochondrion	88	27.7603	3.42052e-07	PECR, ISCA2, GSK3A, SLC25A3, HIBADH, MPG, MRPS11, CPOX, ETFB, MAIP1, ZFYVE1, ATP5IF1, RPS14, CHCHD3, AIFM1, KIF5B, MACROD1, MMUT, MLYCD, MTPAP, COA7, ECH1, BOLA1, CTPS2, MRPS2, MRPS18A, SIRT5, PRKCA, SDHB, NIPSNAP2, TUFM, COX6B1, MRPL53, ACLY, OXA1L, NDUFS7, CARD19, PTRH2, NDUFS4, SUCLG1, PGAM5, NDUFS1, DLD, ISCU, STOML2, ECHS1, TOMM40, DIABLO, NDUFB3, MRPS31, PPM1H, MRPL58, PDHB, MFF, HSD17B8, H…	299	851	4799	1.65971
GOTERM_CC_DIRECT	GO:0005743~mitochondrial inner membrane	35	11.041	6.65743e-05	STOML2, SLC25A3, TOMM40, MRPS11, NDUFB3, MRPS31, CPOX, MRPL58, HSD17B10, MAIP1, CHCHD3, AIFM1, ATP5MF, SLC25A24, APOOL, MTX1, ATP5PB, SQOR, IDH2, MRPS18A, MRPS2, SIRT5, ATP5F1C, SDHB, TUFM, COX6B1, MRPL30, MRPL53, OXA1L, NDUFS7, NDUFS4, NDUFAF3, SUCLG1, PGAM5, NDUFS1	299	275	4799	2.04275
Annotation Cluster "lipid metabolism"	Enrichment Score: 2.609956086236635
Category	Term	Count	%	PValue	Genes	List Total	Pop Hits	Pop Total	Fold Enrichment
GOTERM_BP_DIRECT	GO:0006633~fatty acid biosynthetic process	9	2.83912	2.73752e-05	ACLY, PECR, PTGES2, PRKAG1, MLYCD, ACSF3, HSD17B8, HACD2, CBR4	288	22	4677	6.64347
UP_KW_BIOLOGICAL_PROCESS	KW-0276~Fatty acid metabolism	12	3.78549	0.00017758	PECR, ECHS1, PTGES2, ILVBL, ECH1, PRKAG1, MLYCD, ACSF3, HSD17B8, HACD2, HSD17B10, CBR4	175	54	3033	3.85143
UP_KW_BIOLOGICAL_PROCESS	KW-0275~Fatty acid biosynthesis	7	2.2082	0.000340535	PECR, PTGES2, PRKAG1, MLYCD, HSD17B8, HACD2, CBR4	175	18	3033	6.74
GOTERM_BP_DIRECT	GO:0006631~fatty acid metabolic process	13	4.10095	0.000482888	PECR, FAAH, ECHS1, PTGES2, ECH1, PRKAG1, ACSF3, HSD17B8, HACD2, HSD17B10, ILVBL, MLYCD, CBR4	288	65	4677	3.24792
UP_KW_BIOLOGICAL_PROCESS	KW-0444~Lipid biosynthesis	10	3.15457	0.00309148	ACLY, PECR, PTGES2, PRKAG1, MVD, DHCR7, MLYCD, HSD17B8, HACD2, CBR4	175	54	3033	3.20952
UP_KW_BIOLOGICAL_PROCESS	KW-0443~Lipid metabolism	19	5.99369	0.0319452	PECR, FAAH, ECHS1, PTGES2, SACM1L, ECH1, PRKAG1, PIK3CD, ACSF3, HSD17B8, HACD2, HSD17B10, HSD11B1, ACLY, ILVBL, MVD, DHCR7, MLYCD, CBR4	175	198	3033	1.66312
GOTERM_BP_DIRECT	GO:0006629~lipid metabolic process	19	5.99369	0.0794592	PECR, FAAH, ECHS1, PTGES2, SACM1L, ECH1, PRKAG1, PIK3CD, ACSF3, HSD17B8, HACD2, HSD17B10, HSD11B1, ACLY, ILVBL, MVD, DHCR7, MLYCD, CBR4	288	206	4677	1.49783
KEGG_PATHWAY	mmu01212:Fatty acid metabolism	5	1.57729	0.210319	ECHS1, ACSF3, HSD17B8, HACD2, CBR4	180	35	2638	2.09365
Annotation Cluster "apoptotic mitochondrial changes"	Enrichment Score: 1.612423164606201
Category	Term	Count	%	PValue	Genes	List Total	Pop Hits	Pop Total	Fold Enrichment
GOTERM_BP_DIRECT	GO:0008053~mitochondrial fusion	5	1.57729	0.00324759	FIS1, CHCHD3, BAX, BAK1, MFF	288	11	4677	7.38163
GOTERM_BP_DIRECT	GO:0032471~negative regulation of endoplasmic reticulum calcium ion concentration	4	1.26183	0.0101627	FIS1, BAX, BAK1, THADA	288	8	4677	8.11979
GOTERM_BP_DIRECT	GO:0001836~release of cytochrome c from mitochondria	4	1.26183	0.0261031	FIS1, BAX, BAK1, MFF	288	11	4677	5.9053
GOTERM_BP_DIRECT	GO:0043653~mitochondrial fragmentation involved in apoptotic process	3	0.946372	0.047752	FIS1, BAX, MFF	288	6	4677	8.11979
GOTERM_BP_DIRECT	GO:0070584~mitochondrion morphogenesis	3	0.946372	0.210684	FIS1, BAX, MFF	288	14	4677	3.47991
GOTERM_BP_DIRECT	GO:0097192~extrinsic apoptotic signaling pathway in absence of ligand	5	1.57729	0.00463871	GSK3A, BCL2L11, MKNK1, BAX, BAK1	288	12	4677	6.76649
UP_SEQ_FEATURE	MOTIF:BH3	4	1.26183	0.00666039	BCL2L13, BCL2L11, BAX, BAK1	292	7	4740	9.27593
GOTERM_BP_DIRECT	GO:0090200~positive regulation of release of cytochrome c from mitochondria	4	1.26183	0.0101627	BCL2L11, BAX, BAK1, MFF	288	8	4677	8.11979
KEGG_PATHWAY	mmu04215:Apoptosis - multiple species	5	1.57729	0.0195667	BCL2L11, DIABLO, CYCS, BAX, BAK1	180	16	2638	4.57986
GOTERM_BP_DIRECT	GO:0001776~leukocyte homeostasis	3	0.946372	0.0207307	BCL2L11, BAX, BAK1	288	4	4677	12.1797
GOTERM_CC_DIRECT	GO:0097136~Bcl-2 family protein complex	3	0.946372	0.0212092	BCL2L11, BAX, BAK1	299	4	4799	12.0376
GOTERM_BP_DIRECT	GO:0006919~activation of cysteine-type endopeptidase activity involved in apoptotic process	6	1.89274	0.0338008	BCL2L11, AIFM1, DIABLO, ATP2A3, BAX, BAK1	288	30	4677	3.24792
GOTERM_BP_DIRECT	GO:0070242~thymocyte apoptotic process	3	0.946372	0.047752	BCL2L11, BAX, BAK1	288	6	4677	8.11979
GOTERM_BP_DIRECT	GO:0001782~B cell homeostasis	4	1.26183	0.0502698	BCL2L11, PIK3CD, BAX, BAK1	288	14	4677	4.63988
GOTERM_BP_DIRECT	GO:0002262~myeloid cell homeostasis	3	0.946372	0.0641923	BCL2L11, BAX, BAK1	288	7	4677	6.95982
GOTERM_BP_DIRECT	GO:0043525~positive regulation of neuron apoptotic process	5	1.57729	0.118941	FIS1, GSK3A, BCL2L11, AIFM1, BAX	288	31	4677	2.61929
KEGG_PATHWAY	mmu04210:Apoptosis	9	2.83912	0.139869	NFKBIA, BCL2L11, AIFM1, DIABLO, PIK3CD, CYCS, BAX, BAK1, RELA	180	76	2638	1.73553
KEGG_PATHWAY	mmu05210:Colorectal cancer	5	1.57729	0.301717	BCL2L11, PIK3CD, CYCS, BAX, BAK1	180	41	2638	1.78726
GOTERM_BP_DIRECT	GO:0031334~positive regulation of protein complex assembly	3	0.946372	0.326934	BCL2L11, BAX, BAK1	288	19	4677	2.56414
GOTERM_BP_DIRECT	GO:0008630~intrinsic apoptotic signaling pathway in response to DNA damage	3	0.946372	0.372537	BCL2L11, BAX, BAK1	288	21	4677	2.31994
GOTERM_BP_DIRECT	GO:0043065~positive regulation of apoptotic process	8	2.52366	0.584252	TOMM40, BCL2L11, AIFM1, DIABLO, BAX, SAP18, BAK1, TRP53INP1	288	117	4677	1.1104
KEGG_PATHWAY	mmu05169:Epstein-Barr virus infection	8	2.52366	0.618429	NFKBIA, BCL2L11, STAT2, PIK3CD, CYCS, BAX, BAK1, RELA	180	109	2638	1.07564
Annotation Cluster "mitochonrial inner membrane"	Enrichment Score: 1.1433954280094456
Category	Term	Count	%	PValue	Genes	List Total	Pop Hits	Pop Total	Fold Enrichment
KEGG_PATHWAY	mmu04932:Non-alcoholic fatty liver disease	14	4.4164	0.00293824	GSK3A, NDUFB3, PRKAG1, PIK3CD, SDHB, RELA, COX6B1, ITCH, BCL2L11, NDUFS7, NDUFS4, CYCS, BAX, NDUFS1	180	82	2638	2.50217
KEGG_PATHWAY	mmu04714:Thermogenesis	17	5.36278	0.00834623	SMARCE1, KDM1A, ATP5PB, NDUFB3, PRKAG1, TSC1, ATP5F1C, SDHB, COX6B1, NDUFS7, RHEB, NDUFS4, NDUFAF2, NDUFAF3, NDUFS1, COA7, ATP5MF	180	124	2638	2.00923
GOTERM_BP_DIRECT	GO:0042776~mitochondrial ATP synthesis coupled proton transport	9	2.83912	0.0129115	STOML2, NDUFS7, ATP5PB, NDUFS4, NDUFB3, NDUFS1, ATP5F1C, SDHB, ATP5MF	288	52	4677	2.8107
GOTERM_BP_DIRECT	GO:0032981~mitochondrial respiratory chain complex I assembly	8	2.52366	0.0145592	OXA1L, AIFM1, NDUFS7, NDUFS4, NDUFB3, NDUFAF2, NDUFAF3, NDUFS1	288	43	4677	3.02132
KEGG_PATHWAY	mmu05022:Pathways of neurodegeneration - multiple diseases	24	7.57098	0.0165948	RAB1A, TOMM40, ATP5PB, NDUFB3, ATP2A3, PRKCA, ATP5F1C, SDHB, HSD17B10, ZFYVE1, RELA, COX6B1, ACTR1B, PSMA1, PSMB2, NDUFS7, KIF5B, NDUFS4, CYCS, BAX, NDUFS1, BAK1, CALM1, ACTR10	180	215	2638	1.63597
UP_KW_CELLULAR_COMPONENT	KW-0999~Mitochondrion inner membrane	18	5.67823	0.0186569	STOML2, SLC25A3, APOOL, ATP5PB, NDUFB3, ATP5F1C, SDHB, COX6B1, OXA1L, CHCHD3, AIFM1, NDUFS7, NDUFS4, NDUFAF3, NDUFS1, PGAM5, ATP5MF, SLC25A24	278	158	4432	1.81623
KEGG_PATHWAY	mmu00190:Oxidative phosphorylation	12	3.78549	0.0225669	ATP6V1G1, NDUFS7, ATP5PB, NDUFS4, NDUFB3, CYCS, ATP6V1H, NDUFS1, ATP5F1C, SDHB, ATP5MF, COX6B1	180	83	2638	2.11888
KEGG_PATHWAY	mmu05415:Diabetic cardiomyopathy	13	4.10095	0.069596	ATP5PB, NDUFB3, ATP2A3, PIK3CD, PRKCA, PDHB, ATP5F1C, SDHB, RELA, COX6B1, NDUFS7, NDUFS4, NDUFS1	180	111	2638	1.71642
UP_KW_BIOLOGICAL_PROCESS	KW-0249~Electron transport	8	2.52366	0.0865712	NDUFS7, TMX1, NDUFS4, NDUFB3, CYCS, NDUFS1, ETFB, SDHB	175	67	3033	2.06942
KEGG_PATHWAY	mmu05010:Alzheimer disease	18	5.67823	0.0977985	RTN3, ATP5PB, NDUFB3, ATP2A3, PIK3CD, ATP5F1C, SDHB, HSD17B10, RELA, COX6B1, PSMA1, PSMB2, NDUFS7, KIF5B, NDUFS4, CYCS, NDUFS1, CALM1	180	180	2638	1.46556
GOTERM_BP_DIRECT	GO:0009060~aerobic respiration	6	1.89274	0.12989	OXA1L, NDUFS7, NDUFS4, NDUFB3, NDUFS1, SDHB	288	44	4677	2.21449
KEGG_PATHWAY	mmu04723:Retrograde endocannabinoid signaling	7	2.2082	0.155983	FAAH, GNG5, NDUFS7, NDUFS4, NDUFB3, PRKCA, NDUFS1	180	54	2638	1.89979
KEGG_PATHWAY	mmu05014:Amyotrophic lateral sclerosis	19	5.99369	0.159488	RAB1A, TOMM40, NUP188, ATP5PB, NDUFB3, ATP5F1C, SDHB, COX6B1, ACTR1B, PSMA1, PSMB2, NDUFS7, KIF5B, NDUFS4, NUP62, CYCS, BAX, NDUFS1, ACTR10	180	207	2638	1.3452
KEGG_PATHWAY	mmu05016:Huntington disease	16	5.04732	0.167547	ATP5PB, NDUFB3, AP2B1, ATP5F1C, SDHB, COX6B1, ACTR1B, PSMA1, PSMB2, NDUFS7, KIF5B, NDUFS4, CYCS, BAX, NDUFS1, ACTR10	180	169	2638	1.38751
KEGG_PATHWAY	mmu05020:Prion disease	14	4.4164	0.206782	ATP5PB, NDUFB3, PIK3CD, ATP5F1C, SDHB, COX6B1, PSMA1, PSMB2, NDUFS7, KIF5B, NDUFS4, CYCS, BAX, NDUFS1	180	149	2638	1.37703
KEGG_PATHWAY	mmu05012:Parkinson disease	14	4.4164	0.206782	ATP5PB, NDUFB3, ATP5F1C, SDHB, COX6B1, PSMA1, PSMB2, NDUFS7, KIF5B, NDUFS4, CYCS, BAX, NDUFS1, CALM1	180	149	2638	1.37703
GOTERM_MF_DIRECT	GO:0008137~NADH dehydrogenase (ubiquinone) activity	3	0.946372	0.22929	NDUFS7, NDUFS4, NDUFS1	270	15	4442	3.29037
KEGG_PATHWAY	mmu05208:Chemical carcinogenesis - reactive oxygen species	11	3.47003	0.276614	NFKBIA, NDUFS7, ATP5PB, NDUFS4, NDUFB3, PIK3CD, NDUFS1, ATP5F1C, SDHB, RELA, COX6B1	180	118	2638	1.3662
UP_KW_BIOLOGICAL_PROCESS	KW-0679~Respiratory chain	5	1.57729	0.282379	NDUFS7, NDUFS4, NDUFB3, CYCS, NDUFS1	175	47	3033	1.84377
GOTERM_CC_DIRECT	GO:0070469~respiratory chain	5	1.57729	0.304939	NDUFS7, NDUFS4, NDUFB3, CYCS, NDUFS1	299	45	4799	1.78335
GOTERM_CC_DIRECT	GO:0005747~mitochondrial respiratory chain complex I	4	1.26183	0.406053	NDUFS7, NDUFS4, NDUFB3, NDUFS1	299	37	4799	1.73515
Annotation Cluster "peroxisome"	Enrichment Score: 1.1028115679502275
Category	Term	Count	%	PValue	Genes	List Total	Pop Hits	Pop Total	Fold Enrichment
GOTERM_CC_DIRECT	GO:0005777~peroxisome	9	2.83912	0.0255418	FIS1, PECR, PEX6, ECH1, IDH2, MVD, MLYCD, MFF, PEX14	299	58	4799	2.49054
UP_KW_CELLULAR_COMPONENT	KW-0576~Peroxisome	7	2.2082	0.0400312	FIS1, PECR, PEX6, ECH1, MLYCD, MFF, PEX14	278	41	4432	2.72188
KEGG_PATHWAY	mmu04146:Peroxisome	6	1.89274	0.0842602	PECR, PEX6, ECH1, IDH2, MLYCD, PEX14	180	35	2638	2.51238
GOTERM_CC_DIRECT	GO:0005778~peroxisomal membrane	4	1.26183	0.138092	FIS1, PECR, PEX6, PEX14	299	21	4799	3.05717
UP_SEQ_FEATURE	MOTIF:Microbody targeting signal	3	0.946372	0.257336	PECR, ECH1, MLYCD	292	16	4740	3.04366

## Sheet: Fig8 IL7_VPS34i_DOWN
Uni Prot	Genes	IL7_Ave	IL7VPS34i_Ave	Log2Fold	Sig (1.5Fold)
Q9JMG1	Edf1	38111	16030	-1.48498	TRUE
P19157	Gstp1	93733	13463	-2.80204	TRUE
O08539-2	Bin1	27795	11528	-1.22995	TRUE
P70279	Surf6	30605	6238	-1.92357	TRUE
P61961	Ufm1	16604	5322	-1.61763	TRUE
Q9D868-2	Ppih	12162	4702	-1.33352	TRUE
P62267	Rps23	100149	4288	-4.52156	TRUE
Q9CPP0	Npm3	10708	4115	-1.37564	TRUE
P56212	Arpp19	9422	3871	-1.36393	TRUE
O35215	Ddt	32345	3678	-3.21356	TRUE
B9EJ54	Nup205	7186	3244	-1.08526	TRUE
Q61107	Gbp4	44179	3178	-2.91313	TRUE
O70333	Cript	7804	3072	-1.27034	TRUE
Q8R0P4	Aamdc	22655	3055	-3.04861	TRUE
Q8R016	Blmh	6442	3028	-1.14654	TRUE
Q8BFP9	Pdk1	8353	2975	-1.54566	TRUE
P62869	Elob	10483	2945	-1.79334	TRUE
Q9R020	Zranb2	8307	2624	-1.78437	TRUE
P97814	Pstpip1	6240	2479	-1.5159	TRUE
Q8BXV2	Bri3bp	4779	2327	-1.01788	TRUE
Q9CWX9	Ddx47	12951	2120	-2.68259	TRUE
P62983	Rps27a	7036	2028	-1.81805	TRUE
P18337	Sell	5761	1986	-1.47197	TRUE
Q9D8T7	Slirp	7062	1806	-1.94996	TRUE
Q9QXK7	Cpsf3	3378	1764	-0.901216	TRUE
Q9QXB9	Drg2	10496	1675	-2.19958	TRUE
Q8BU30	Iars1	6383	1386	-1.85953	TRUE
Q9EQK5	Mvp	3272	1264	-1.3797	TRUE
P97760	Polr2c	11080	1248	-2.9837	TRUE
Q3UQA7	Selenoh	20979	1188	-4.24098	TRUE
Q60973	Rbbp7	3570	1180	-1.64826	TRUE
P62315	Snrpd1	11119	1113	-2.74892	TRUE
O35218	Cpsf2	3026	1080	-1.35569	TRUE
Q3TVP5	Otulinl	3592	1067	-2.13498	TRUE
Q9D0M5	Dynll2	9005	1024	-3.71349	TRUE
Q9CZU4	Eral1	17039	1014	-4.89055	TRUE
Q9CXG3	Ppil4	4135	963	-2.19625	TRUE
Q9Z120	Mettl1	3217	947	-1.70761	TRUE
Q9EP72	Emc7	2113	869	-1.27592	TRUE
O88384	Vti1b	4935	865	-3.24928	TRUE
E9Q1P8	Irf2bp2	1937	860	-1.25015	TRUE
Q9WU84	Ccs	2632	831	-1.63547	TRUE
Q9ERF3	Wdr61	4065	794	-2.31533	TRUE
Q9CQD4	Chmp1b2	9768	785	-3.63536	TRUE
Q99LC8	Eif2b1	2825	775	-2.53893	TRUE
O54984	Get3	3839	770	-2.33409	TRUE
O88844	Idh1	2079	721	-1.34959	TRUE
Q9CQF0	Mrpl11	2617	699	-2.20056	TRUE
Q9D1Q1	Mphosph6	3325	697	-2.18254	TRUE
Q9D125	Mrps25	42693	654	-6.02908	TRUE
Q8BH07	Arl6ip6	2315	644	-1.68488	TRUE
Q8VCG3	Wdr74	3681	609	-3.01416	TRUE
P07903	Ercc1	1413	590	-1.33757	TRUE
Q9WU00	Nrf1	3339	581	-2.83384	TRUE
P63073	Eif4e	6682	561	-3.37155	TRUE
Q8VHZ7	Imp4	1309	559	-1.2328	TRUE
P50637	Tspo	2579	554	-2.2341	TRUE
Q9WV85	Nme3	20124	551	-4.02975	TRUE
Q921Y0	Mob1a	11368	540	-4.36143	TRUE
Q9CRC9	Gnpda2	2204	515	-2.16817	TRUE
P0C0S6	H2az1	137177	491	-9.89165	TRUE
Q3URQ0	Tex10	1349	479	-1.51423	TRUE
Q9CPR1	Rwdd4	1246	471	-1.3885	TRUE
Q9JM90	Stap1	1438	470	-1.50809	TRUE
Q9CY21	Bud23	1883	463	-1.76656	TRUE
Q8CGA0	Ppm1f	1189	422	-1.67106	TRUE
P97287	Mcl1	1117	416	-1.2887	TRUE
Q99N84	Mrps18b	1553	415	-1.88603	TRUE
Q8BLR5	Psd4	1874	412	-2.55578	TRUE
O70494	Sp3	976	410	-1.20832	TRUE
Q8C079	Strip1	1434	408	-1.83199	TRUE
Q9DBG7	Srpra	1278	392	-1.62511	TRUE
P50136	Bckdha	1066	379	-1.47633	TRUE
Q8BU03	Pwp2	1322	373	-1.85285	TRUE
P46656	Fdx1	961	372	-1.40382	TRUE
P36916	Gnl1	1128	367	-1.68413	TRUE
P03975	Iap	1398	363	-1.9836	TRUE
O88942	Nfatc1	737	353	-1.0858	TRUE
Q99J56	Derl1	5383	352	-4.20828	TRUE
Q9D0J4	Arl2	2183	352	-2.90489	TRUE
Q8BJW5	Nol11	1237	343	-2.13712	TRUE
A2AR02	Ppig	1541	338	-2.06559	TRUE
Q8C5P5	Nt5dc1	1358	333	-2.0381	TRUE
Q8BJZ4	Mrps35	35832	331	-6.80161	TRUE
P70671	Irf3	1203	324	-1.88458	TRUE
Q99KN2	Ciao1	943	322	-1.38112	TRUE
B2RPU8	Zbed5	784	312	-1.31529	TRUE
Q9JKC8	Ap3m1	847	310	-1.54099	TRUE
Q61239	Fnta	951	306	-1.90934	TRUE
Q8BHL8	Psmf1	1905	304	-2.76246	TRUE
Q8K3A0	Hscb	2009	300	-2.64247	TRUE
P28660	Nckap1	1525	297	-2.43849	TRUE
G5E895	Akr1b10	1172	292	-2.50073	TRUE
B1AVZ0	Uprt	867	292	-1.53277	TRUE
Q9CWG8	Ndufaf7	915	289	-1.70501	TRUE
Q3THG9	Aarsd1	2225	286	-3.4265	TRUE
Q91UZ5	Impa2	1074	285	-1.8674	TRUE
Q9Z0M5	Lipa	3184	284	-3.51748	TRUE
Q99J79	Ddb2	4003	280	-3.4007	TRUE
Q6PGF3	Med16	1028	275	-1.81954	TRUE
O54825	Bysl	4363	273	-4.10019	TRUE
P97300	Nptn	1002	272	-1.90897	TRUE
P11609	Cd1d1	1501	270	-2.95133	TRUE
Q8C7E9	Cstf2t	1385	262	-2.38896	TRUE
Q9D020-1	Nt5c3a	906	258	-1.77097	TRUE
Q8BUV3	Gphn	1114	253	-2.14918	TRUE
B1AY13	Usp24	995	251	-1.99431	TRUE
P97363	Sptlc2	1230	247	-2.30252	TRUE
Q3TLS3	Gdpgp1	1111	246	-2.12825	TRUE
O09046	Il4i1	1307	244	-2.53227	TRUE
Q3U3R4	Lmf1	864	243	-1.91378	TRUE
F8VPQ2	Arid4a	1090	238	-2.21485	TRUE
P70202	Lxn	1202	230	-2.41879	TRUE
Q6P3D0	Nudt16	2049	228	-3.13294	TRUE
P51163	Uros	810	228	-1.87342	TRUE
Q8WTY4	Ciapin1	2700	224	-3.54986	TRUE
Q9JIY2	Cbll1	1958	224	-3.27092	TRUE
Q9DCT5	Sdf2	1164	222	-2.06597	TRUE
Q8BGF3	Wdr92	1231	221	-2.50306	TRUE
P10649	Gstm1	2314	218	-3.48775	TRUE
Q91XU0	Wrnip1	1575	217	-2.93598	TRUE
P59729	Rin3	510	215	-1.18144	TRUE
Q8R395	Commd5	1634	210	-2.96568	TRUE
Q5SWT3	Slc25a35	15523	204	-6.34508	TRUE
Q8K339	Kin	7485	204	-4.58456	TRUE
Q60575	Kif1b	2123	204	-4.44244	TRUE
A2A8Z1	Osbpl9	3407	201	-3.18415	TRUE
Q3V0C5	Usp48	462	201	-1.30053	TRUE
Q8K1Z0	Coq9	2191	197	-3.99545	TRUE
Q91WQ5	Taf5l	924	194	-2.20469	TRUE
Q8R3Y8	Irf2bp1	375	189	-0.958007	TRUE
O35239	Ptpn9	10382	187	-5.80832	TRUE
Q5RKZ7	Mocs1	5759	185	-5.11503	TRUE
Q99J87	Dhx58	376	178	-1.07757	TRUE
Q9D024	Ccdc47	927	176	-2.37335	TRUE
Q9DCA5	Brix1	2012	167	-3.35924	TRUE
Q31125	Slc39a7	1423	161	-3.07584	TRUE
Q9D8V7	Sec11c	591	161	-1.79668	TRUE
Q9DBT5	Ampd2	1164	152	-3.02095	TRUE
Q8VEG0	Ccdc71	381	152	-1.29833	TRUE
Q9DCL8	Ppp1r2	2358	149	-3.8581	TRUE
Q9CX97	Wdr55	870	148	-2.95512	TRUE
P83093	Stim2	342	148	-1.21721	TRUE
Q61466	Smarcd1	1344	147	-3.34508	TRUE
Q9Z2Q5	Mrpl40	1164	147	-2.87895	TRUE
Q5XG71	Utp20	1012	147	-2.60304	TRUE
Q9DB90	Smg9	834	146	-4.22846	TRUE
Q9R0Q6	Arpc1a	2438	140	-4.1188	TRUE
Q3U4S0	Pank2	1106	137	-3.31592	TRUE
O88291	Znf326	1239	137	-3.17062	TRUE
Q9CWY8	Rnaseh2a	961	137	-2.78637	TRUE
O35344	Kpna3	1904	136	-4.48978	TRUE
Q91YE3	Egln1	2825	133	-4.48705	TRUE
Q922H1	Prmt3	964	129	-3.04426	TRUE
Q9WUU9	Mcm3ap	393	129	-1.54025	TRUE
P39098	Man1a2	262	129	-1.0202	TRUE
Q9D8P4	Mrpl17	1332	127	-3.64879	TRUE
D3Z286	Tmppe	1487	124	-4.14228	TRUE
Q8CHP0	Zc3h3	303	123	-1.30329	TRUE
Q8BGZ4	Cdc23	842	119	-2.85829	TRUE
Q8K2V6	Ipo11	312	119	-1.48755	TRUE
Q9D0D5	Gtf2e1	556	114	-2.56541	TRUE
Q99MK9	Rassf1	615	113	-2.22021	TRUE
P00920	Ca2	3943	105	-5.16463	TRUE
E9Q7L1	Urb2	620	105	-2.74258	TRUE
Q6QD59	Bnip1	1157	100	-3.61336	TRUE
A0A087WNL7	Srcap	186	97	-0.961982	TRUE
Q6PR54	Rif1	232	91	-1.36166	TRUE
Q9DB98	Leng1	687	88	-3.10895	TRUE
Q9CZP5	Bcs1l	323	88	-1.79332	TRUE
Q99K74	Med24	259	88	-1.49811	TRUE
P37913	Lig1	463	86	-2.42911	TRUE
Q9CZL2	Fam241a	637	85	-2.90591	TRUE
P01029	C4b	554	85	-2.66726	TRUE
Q8K2V1	Ppp4r1	367	85	-2.19237	TRUE
Q8BZQ7	Anapc2	1345	84	-3.62327	TRUE
Q6NSQ7	Ltv1	533	84	-2.43125	TRUE
Q8BGT9	Galnt12	1048	83	-3.90331	TRUE
Q9EQH4	Taf8	918	80	-3.49663	TRUE
Q9WTK3	Gpaa1	768	80	-3.12939	TRUE
Q5DW34	Ehmt1	328	76	-2.21617	TRUE
O09117-2	Sypl1	1354	74	-4.38062	TRUE
Q9DBE8	Alg2	1041	74	-3.88539	TRUE
Q9JI38	Pus3	452	72	-2.72281	TRUE
P18572	Bsg	561	71	-2.88844	TRUE
O88746	Tom1	248	71	-1.57746	TRUE
Q9CS00	Cactin	252	69	-1.82867	TRUE
Q6PF93	Pik3c3	856	67	-3.94002	TRUE
Q9DC16	Ergic1	682	67	-3.34207	TRUE
P52875	Tmem165	689	66	-3.53448	TRUE
Q80Y32	Hmgxb4	610	66	-3.20775	TRUE
Q8CCB4	Vps53	119	66	-0.871124	TRUE
O35613	Daxx	555	65	-3.01513	TRUE
Q80ZM7	Gtf2a2	4165	64	-6.01874	TRUE
P56393	Cox7b	7143	64	-5.83538	TRUE
P70662	Ldb1	1356	64	-4.41723	TRUE
Q9JLF6	Tgm1	648	63	-2.89305	TRUE
P34902	Il2rg	662	63	-2.72972	TRUE
P39428	Traf1	373	63	-2.57863	TRUE
Q920Q8	Ivns1abp	288	63	-2.09154	TRUE
Q8VDQ1	Ptgr2	2534	62	-5.28467	TRUE
Q60843	Klf2	311	62	-2.21891	TRUE
Q8R313	Exoc6	206	61	-1.74621	TRUE
Q9JI90	Rnf14	202	59	-2.20801	TRUE
Q8BP56	Pgghg	235	58	-2.02672	TRUE
Q61771	Kif3b	259	57	-2.60145	TRUE
Q9D1B9	Mrpl28	650	56	-3.60722	TRUE
Q9CQ18	Rnaseh2c	3044	54	-5.72188	TRUE
Q8CIG3	Kdm1b	312	54	-2.47371	TRUE
Q8C6G8	Wdr26	703	53	-3.54178	TRUE
Q9CQJ4	Rnf2	463	53	-2.99346	TRUE
O08760	Ogg1	463	52	-3.13537	TRUE
Q8CD92	Ttc27	285	52	-2.46785	TRUE
Q8BGU5	Ccny	221	52	-2.12328	TRUE
Q8C9X6	Epc1	457	51	-3.34193	TRUE
Q7TN58	Tmc8	281	51	-2.30338	TRUE
Q80VP1	Epn1	640	50	-3.75772	TRUE
Q3U4G3	Xxylt1	175	50	-1.72736	TRUE
Q3UJU9	Rmdn3	411	49	-3.37961	TRUE
P17439	Gba	536	49	-3.13724	TRUE
P22907	Hmbs	690	49	-3.04578	TRUE
Q9DBV3	Dhx34	137	48	-1.4914	TRUE
O88630	Gosr1	604	47	-3.73657	TRUE
Q8CIH5	Plcg2	307	47	-2.68067	TRUE
P35329	Cd22	280	46	-2.39739	TRUE
Q8CJ40	Crocc	86	46	-0.887522	TRUE
Q8BZY3	Ddx19b	266	44	-2.67925	TRUE
Q8BTH8	Csnk1g1	1708	43	-5.07559	TRUE
Q76N33	Stambpl1	2191	43	-4.48905	TRUE
Q8BWW4	Larp4	881	42	-4.81926	TRUE
Q8C754	Vps52	14739	41	-8.49672	TRUE
P97346	Nxn	210	41	-2.37166	TRUE
Q3UFS0	Zyg11b	171	41	-1.91728	TRUE
Q8BGS7	Cept1	752	38	-4.04347	TRUE
P21460	Cst3	1109	37	-4.60388	TRUE
Q66JV4	Rbm12b2	231	37	-2.67022	TRUE
P83626	Tnfrsf26	153	36	-2.13546	TRUE
P50429	Arsb	300	35	-3.11585	TRUE
Q8BLF1	Nceh1	1177	34	-4.32242	TRUE
Q9JJI6	Pigo	127	33	-2.03069	TRUE
Q91WE2	Psme3ip1	3210	31	-6.65395	TRUE
O70230	Znf143	940	31	-4.94054	TRUE
Q5SVR0	Tbc1d9b	200	31	-2.98638	TRUE
Q80YA7	Dpp8	146	30	-2.17139	TRUE
Q8R088	Golph3l	352	28	-3.50807	TRUE
Q62504	Spen	222	27	-2.86056	TRUE
Q8K0C1	Ipo13	91	27	-1.75552	TRUE
Q14CH7	Aars2	84	25	-1.71067	TRUE
Q9ES30	C1qtnf3	86	23	-1.88896	TRUE
Q9D7W5	Med8	563	22	-4.69866	TRUE
Q8K2P7	Slc38a1	199	22	-3.45368	TRUE
Q80Y84	Kdm5b	60	22	-1.44803	TRUE
P97377	Cdk2	748	21	-5.12308	TRUE
Q9D6Y9	Gbe1	752	21	-4.71002	TRUE
Q64287	Irf4	160	21	-2.90729	TRUE
Q9CSP9	Ttc14	89	21	-2.07742	TRUE
E9PZJ8	Ascc3	138	20	-2.52955	TRUE
P52623	Uck1	390	19	-4.35325	TRUE
Q8BUR3	Foxj3	122	19	-2.32642	TRUE
Q8R149	Bud13	1336	18	-6.39508	TRUE
Q8CHG3	Gcc2	316	17	-4.42622	TRUE
Q3UHF7	Hivep2	97	17	-2.47563	TRUE
Q9D8M7	Phf10	570	16	-5.13505	TRUE
Q8CDM8	Fam160b1	154	16	-3.62032	TRUE
Q91VL9	Zbtb1	64	16	-2.08022	TRUE
Q99JT9	Adi1	1942	15	-6.76974	TRUE
Q9Z2C4	Mtmr1	142	15	-3.00688	TRUE
Q9Z2V5	Hdac6	104	14	-3.05747	TRUE
Q8K389	Cdk5rap2	226	13	-4.31079	TRUE
Q8R5A6	Tbc1d22a	79	13	-2.64622	TRUE
A3KGV1	Odf2	296	12	-4.57341	TRUE
Q80VE5	Tbc1d22b	226	12	-4.03586	TRUE
Q8C0J2	Atg16l1	117	12	-3.17092	TRUE
P29594	Casp2	94	11	-3.04874	TRUE
Q9CY16	Mrps28	3644	10	-8.53982	TRUE
Q4G0F8	Ubn1	190	10	-4.20194	TRUE
P31324	Prkar2b	273	10	-3.99233	TRUE
Q99N57	Raf1	154	9	-3.65009	TRUE
Q6ZWR6	Syne1	44	8	-2.2312	TRUE
Q9ER39	Tor1a	687	7	-6.61247	TRUE
P53569	Cebpz	441	7	-5.29832	TRUE
Q80XC6	Nrde2	178	7	-4.51342	TRUE
Q6ZWQ0-3	Syne2	464	5	-6.50901	TRUE
Q9JIS8	Slc12a4	76	4	-4.26286	TRUE
Q61206	Pafah1b2	3904	2	-10.0271	TRUE
Q01705	Notch1	33	2	-4.15323	TRUE
Q9CWR2	Smyd3	264	1	-7.56894	TRUE
Q62172	Ralbp1	180			TRUE
Q61420	Slc35a1	104			TRUE
Q61387	Cox7a2l	2415			TRUE
Q60862	Orc2	521			TRUE
Q922M3	Kctd10	1099			TRUE
Q91WM1	Strbp	542			TRUE
Q91VU6	Dcaf11	549			TRUE
Q91VN1	Znf24	49			TRUE
Q80TG1	Kansl1	242			TRUE
Q9Z148-2	Ehmt2	104			TRUE
Q9QYY8	Spast	242			TRUE
Q9JKN1	Slc30a7	1236			TRUE
Q9D4F8	Tubgcp4	62			TRUE
Q9CPZ6	Ormdl3	1817			TRUE
Q8VH37	Hdac8	93			TRUE
Q8VCR7	Abhd14b	760			TRUE
Q8R179	Kbtbd4	129			TRUE
Q8K136	Scnm1	679			TRUE
Q8K2I1	Fntb	512			TRUE
Q8JZK9	Hmgcs1	193			TRUE
Q8CBH5-2	Mfsd6	146			TRUE
Q8BL48	Unk	315			TRUE
Q8BJ34	Marf1	33			TRUE
Q8BHD8	Pcmtd2	207			TRUE
Q8BHD1	Poc1b	946			TRUE
Q5SRY7	Fbxw11	346			TRUE
Q5RJH6	Smg7	180			TRUE
Q3UQU0	Brd9	894			TRUE
Q3U1T3	Brms1l	489			TRUE
P41158	Elk4	856			TRUE
P33611	Pola2	321			TRUE
O35177	Nedd9	229			TRUE
G3X9C2	Nccrp1	551			TRUE
E9Q8D0	Dnajc21	215			TRUE
E9PYD1	Fam98c	911			TRUE

## Sheet: Fig8 transcription_factors
transcription factor	Log2Fold
Elk4	-6
Etv6	-6
Mlx	-6
Mlxip	-6
Relb	-6
Taf7	-6
Tcf25	-6
Tfap4	-6
Tfdp1	-6
Tsc22d2	-6
Zbtb7a	-6
Zkscan3	-6
Znf24	-6
Cebpz	-5.3
Ubn1	-4.2
Notch1	-4.15
Irf4	-2.91
Spen	-2.86
Nrf1	-2.83
Hivep2	-2.48
Foxj3	-2.33
Klf2	-2.22
Ecsit	-2.19
Irf3	-1.88
Klf16	-1.88
Hmgb1	-1.86
Gabpa	-1.54
Ciao1	-1.38
Zhx2	-1.38
Znf148	-1.28
Sp3	-1.21
Runx1	-1.17
Zgpat	-1.16
Aff3	-1.09
Nfatc1	-1.09
Gmeb1	-1.08
Tle4	-1.07
Strn3	-1.06
Mrtfa	-1.05
Znf281	-1.03
Hdac1	-0.94
Mta1	-0.93
Rcor1	-0.92
Ets1	-0.85
Tfeb	-0.84
Rreb1	-0.71
Nfic	-0.69
Nfyb	-0.69
Klf13	-0.69
Hmgb2	-0.69
Tcf20	-0.69
Ctbp1	-0.62
Rbpj	-0.6
Kdm3a	-0.53
Lef1	-0.46
Cc2d1a	-0.44
Usf1	-0.44
Nfkb1	-0.43
Rfx5	-0.4
Taf4	-0.39
Irf2	-0.36
Ctcf	-0.34
Txk	-0.34
Mta2	-0.31
Stat6	-0.3
Tcerg1	-0.27
Smad3	-0.25
Ifi203	-0.24
Atf1	-0.22
Paxbp1	-0.22
Med1	-0.21
Tcf3	-0.21
Usf2	-0.2
Ylpm1	-0.15
Sin3a	-0.11
Satb1	-0.11
Rfx1	-0.06
Nfya	-0.06
Pou2f1	-0.02
Foxo3	-0.01
Myef2	0
Stat5b	0.01
Stat1	0.06
Mafk	0.08
Kat7	0.08
Bcl11b	0.11
Cc2d1b	0.12
Yy1	0.12
Ncor1	0.13
Akna	0.15
Taf6	0.17
Mef2d	0.17
Stat5a	0.18
Aatf	0.22
Gatad2b	0.23
Tsc22d4	0.23
Phf5a	0.24
Phb	0.25
Foxo1	0.25
Foxp1	0.26
Hsf1	0.27
Mndal	0.29
Tcf7	0.29
Nfyc	0.32
Rfx7	0.32
Hdac2	0.32
Smad2	0.33
Pa2g4	0.34
Elf2	0.36
Tfam	0.36
Sp4	0.38
Fli1	0.4
Crebbp	0.41
Foxk1	0.42
Pydc3	0.43
Znf146	0.44
Stat3	0.47
Pura	0.51
Nfx1	0.53
Runx3	0.54
Hdac5	0.54
Fubp3	0.59
Ikzf1	0.59
Irf9	0.6
Mta3	0.6
Purb	0.62
Pyhin1	0.62
Maz	0.64
Preb	0.66
Mecp2	0.68
Bach2	0.69
Ahctf1	0.69
Hnrnpk	0.7
Smad4	0.71
Stat4	0.71
Nr2c2	0.71
Nfatc2	0.72
Ybx1	0.73
Zfp292	0.76
Smad1	0.77
Nfatc3	0.77
Mrtfb	0.81
Gatad1	0.81
E2f4	0.82
Elf4	0.82
Nr3c1	0.88
Nfxl1	0.88
Nfkb2	0.94
Taf12	0.97
Znf639	0.98
Sp1	0.98
Creb1	1.01
Rela	1.09
Rel	1.17
Zbtb14	1.26
Mef2a	1.26
Kdm1a	1.31
Elf1	1.36
Sp2	1.37
Taf5	1.43
Stat2	1.49
Arap1	1.93
Zeb1	2.43
Hltf	3.92
